# Supplementary material for: Bone spoons for prehistoric babies: Detection of human teeth marks on the Neolithic artefacts from the site Grad-Starčevo (Serbia)
Source: PLoS One. 2019 Dec 19;14(12):e0225713. doi: 10.1371/journal.pone.0225713 (PMC6922321; doi:10.1371/journal.pone.0225713)
Supplement: S1 Dataset — (XLSX) [file pone.0225713.s004.xlsx]

## Sheet: Sheet 1
Age	Branching	Experiment No.	Intensity Level	L/B ratio	Mark Area	Mark Bredth	Mark Depth	Mark Length	Mark Mechanism	Mark No.	Mark Shape	Mark Type	Multipl vs. Single	Note:	Ref. Image	Straight or Curve	Tooth type	file_after_link	file_before_link	file_missing	file_samerama_link
	N	VII	M	8.16666666666667	N/A	0.06	/	0.49	C	1	N/A	S	S		TM3030_07_0001	S	C		https://zenodo.org/record/3489793/files/after_TM3030_07_0001.tif	false
	/	VII	M	2.42657342657343	N/A	0.143	/	0.347	C	2	D	P	/		TM3030_07_0002	/	C		https://zenodo.org/record/3489793/files/after_TM3030_07_0002.tif	false
	/	VII	M	3.9504132231405	N/A	0.121	/	0.478	C	3	C	P	/	From left to right	TM3030_07_0005	/	C		https://zenodo.org/record/3489793/files/after_TM3030_07_0005.tif	false
	/	VII	M	2.97368421052632	N/A	0.114	/	0.339	C	4	E	P	/	E is for eliptical ( O oval) not to be confused with O for other	TM3030_07_0005	/	C		https://zenodo.org/record/3489793/files/after_TM3030_07_0005.tif	false
	/	VII	M	1.33536585365854	N/A	0.164	/	0.219	C	5	E	P	/		TM3030_07_0005	/	C		https://zenodo.org/record/3489793/files/after_TM3030_07_0005.tif	false
	N	VII	M	24.5	N/A	0.1	/	2.45	C	6	N/A	S	S		TM3030_07_0009	S	C		https://zenodo.org/record/3489793/files/after_TM3030_07_0009.tif	false
	N	VII	M	15.9803921568627	N/A	0.051	/	0.815	C	7	N/A	S	S		TM3030_07_0014	C	C		https://zenodo.org/record/3489793/files/after_TM3030_07_0014.tif	false
	N	VII	M	23.3650793650794	N/A	0.063	/	1.472	C	8	N/A	S	M		TM3030_07_0014	S	C		https://zenodo.org/record/3489793/files/after_TM3030_07_0014.tif	false
	N	VII	M	27.9577464788732	N/A	0.071	/	1.985	C	9	N/A	S	M		TM3030_07_0014	S	C		https://zenodo.org/record/3489793/files/after_TM3030_07_0014.tif	false
	N	VII	M	9.3	N/A	0.31	/	2.883	C	10	N/A	S	M		TM3030_07_0018	S	C		https://zenodo.org/record/3489793/files/after_TM3030_07_0018.tif	false
	N	VII	M	29.7628865979381	N/A	0.097	/	2.887	C	11	N/A	S	M		TM3030_07_0018	S	C		https://zenodo.org/record/3489793/files/after_TM3030_07_0018.tif	false
	N	VII	M	6.19767441860465	N/A	0.086	/	0.533	C	12	N/A	S	M		TM3030_07_0018	S	C		https://zenodo.org/record/3489793/files/after_TM3030_07_0018.tif	false
	/	VII	M	1.5188679245283	N/A	0.106	/	0.161	C	13	E	P	/		TM3030_07_0018	/	C		https://zenodo.org/record/3489793/files/after_TM3030_07_0018.tif	false
	/	VII	M	2.71287128712871	N/A	0.101	/	0.274	C	14	D	P	/		TM3030_07_0018	/	C		https://zenodo.org/record/3489793/files/after_TM3030_07_0018.tif	false
	/	VII	M	3.57718120805369	N/A	0.149	/	0.533	C	15	E	P	/		TM3030_07_0019	/	C		https://zenodo.org/record/3489793/files/after_TM3030_07_0019.tif	false
	/	VII	M	1.64835164835165	N/A	0.182	/	0.3	C	16	E	P	/		TM3030_07_0019	/	C		https://zenodo.org/record/3489793/files/after_TM3030_07_0019.tif	false
	N	VII	M	15.6891891891892	N/A	0.148	/	2.322	C	17	N/A	S	M		TM3030_07_0019	S	C		https://zenodo.org/record/3489793/files/after_TM3030_07_0019.tif	false
	N	VII	M	22.3368421052632	N/A	0.095	/	2.122	C	18	N/A	S	M		TM3030_07_0019	S	C		https://zenodo.org/record/3489793/files/after_TM3030_07_0019.tif	false
	N	VII	M	10.9367088607595	N/A	0.079	/	0.864	C	19	N/A	S	M		TM3030_07_0019	S	C		https://zenodo.org/record/3489793/files/after_TM3030_07_0019.tif	false
	N	VII	M	7.44	N/A	0.075	/	0.558	C	20	N/A	S	M		TM3030_07_0019	S	C		https://zenodo.org/record/3489793/files/after_TM3030_07_0019.tif	false
	N	VII	M	6.32558139534884	N/A	0.129	/	0.816	C	21	N/A	S	M		TM3030_07_0019	S	C		https://zenodo.org/record/3489793/files/after_TM3030_07_0019.tif	false
	/	VII	M	2.92	N/A	0.1	/	0.292	C	22	E	P	/		TM3030_07_0019	/	C		https://zenodo.org/record/3489793/files/after_TM3030_07_0019.tif	false
	/	VII	M	0.959302325581396	N/A	0.172	/	0.165	C	23	E	P	/		TM3030_07_0019	/	C		https://zenodo.org/record/3489793/files/after_TM3030_07_0019.tif	false
	N	VII	M	7.07058823529412	N/A	0.085	/	0.601	C	24	N/A	S	M		TM3030_07_0019	S	C		https://zenodo.org/record/3489793/files/after_TM3030_07_0019.tif	false
	N	VII	M	11.804347826087	N/A	0.092	/	1.086	C	25	N/A	S	M		TM3030_07_0019	S	C		https://zenodo.org/record/3489793/files/after_TM3030_07_0019.tif	false
	/	VII	M	2.37810945273632	N/A	0.201	/	0.478	C	26	E	P	/		TM3030_07_0020	/	C		https://zenodo.org/record/3489793/files/after_TM3030_07_0020.tif	false
	/	VII	M	3.02463054187192	N/A	0.203	/	0.614	C	27	E	P	/		TM3030_07_0020	/	C		https://zenodo.org/record/3489793/files/after_TM3030_07_0020.tif	false
	N	VII	M	6.61635220125786	N/A	0.159	/	1.052	C	28	N/A	S	S		TM3030_07_0020	S	C		https://zenodo.org/record/3489793/files/after_TM3030_07_0020.tif	false
	N	VII	M	6.85333333333333	N/A	0.075	/	0.514	C	29	N/A	S	M		TM3030_07_0021	C	C		https://zenodo.org/record/3489793/files/after_TM3030_07_0021.tif	false
	N	VII	M	22.1136363636364	N/A	0.044	/	0.973	C	30	N/A	S	M		TM3030_07_0021	S	C		https://zenodo.org/record/3489793/files/after_TM3030_07_0021.tif	false
	/	VII	M	2.62893081761006	N/A	0.159	/	0.418	C	31	D	P	/		TM3030_07_0022	/	C		https://zenodo.org/record/3489793/files/after_TM3030_07_0022.tif	false
	/	VII	M	3.93333333333333	N/A	0.105	/	0.413	C	32	E	P	/		TM3030_07_0022	/	C		https://zenodo.org/record/3489793/files/after_TM3030_07_0022.tif	false
	N	VII	M	5.93388429752066	N/A	0.121	/	0.718	C	33	N/A	S	M		TM3030_07_0022	C	C		https://zenodo.org/record/3489793/files/after_TM3030_07_0022.tif	false
	N	VII	M	8.69333333333333	N/A	0.075	/	0.652	C	34	N/A	S	M		TM3030_07_0022	C	C		https://zenodo.org/record/3489793/files/after_TM3030_07_0022.tif	false
	N	VII	M	26.847619047619	N/A	0.105	/	2.819	C	35	N/A	S	M		TM3030_07_0022	C	C		https://zenodo.org/record/3489793/files/after_TM3030_07_0022.tif	false
	/	VII	M	2.71818181818182	N/A	0.11	/	0.299	C	36	E	P	/		TM3030_07_0022	/	C		https://zenodo.org/record/3489793/files/after_TM3030_07_0022.tif	false
	/	VII	M	1.16521739130435	N/A	0.115	/	0.134	C	37	R	P	/		TM3030_07_0022	/	C		https://zenodo.org/record/3489793/files/after_TM3030_07_0022.tif	false
	/	VII	M	1.33152173913043	N/A	0.184	/	0.245	C	38	E	P	/		TM3030_07_0023	/	C		https://zenodo.org/record/3489793/files/after_TM3030_07_0023.tif	false
	/	VII	M	1.03157894736842	N/A	0.095	/	0.098	C	39	R	P	/		TM3030_07_0023	/	C		https://zenodo.org/record/3489793/files/after_TM3030_07_0023.tif	false
	/	VII	M	1.10596026490066	N/A	0.151	/	0.167	C	40	O	P	/		TM3030_07_0023	/	C		https://zenodo.org/record/3489793/files/after_TM3030_07_0023.tif	false
	/	VII	M	1.00956937799043	N/A	0.209	/	0.211	C	41	C	P	/		TM3030_07_0023	/	C		https://zenodo.org/record/3489793/files/after_TM3030_07_0023.tif	false
	/	VII	M	1.335	N/A	0.2	/	0.267	C	42	E	P	/		TM3030_07_0023	/	C		https://zenodo.org/record/3489793/files/after_TM3030_07_0023.tif	false
	N	V	M	21.9718670076726	N/A	0.1564	/	3.4364	C	43	N/A	S	M		ZEISSSNAP979	C	C			true
	N	V	M	22.9368565545642	N/A	0.1457	/	3.3419	C	44	N/A	S	M		ZEISSSNAP979	C	C			true
	N	V	M	25.964406779661	N/A	0.118	/	3.0638	C	45	N/A	S	M		ZEISSSNAP979	C	C			true
	N	V	M	15.9223072395527	N/A	0.1699	/	2.7052	C	46	N/A	S	M		ZEISSSNAP979	C	C			true
	N	V	M	5.14804845222073	N/A	0.2229	/	1.1475	C	47	N/A	S	M		ZEISSSNAP979	C	C			true
	/	V	M	2.81365897783808	N/A	0.2211	/	0.6221	C	48	E	P	/		ZEISSSNAP979	/	C			true
	/	V	M	1.36394751853965	N/A	0.1753	/	0.2391	C	49	E	P	/		ZEISSSNAP979	/	C			true
	/	V	M	3.65602212723158	N/A	0.3977	/	1.454	C	50	O	P	/		ZEISSSNAP979	/	C			true
	N	V	M	14.0355029585799	N/A	0.169	/	2.372	C	51	N/A	S	S		ZEISSSNAP980	S	C			true
	/	V	M	1.417004048583	N/A	0.247	/	0.35	C	52	E	P	/		ZEISSSNAP980	/	C			true
	/	V	M	1.25418060200669	N/A	0.299	/	0.375	C	53	E	P	/		ZEISSSNAP980	/	C			true
	N	V	M	4.14457831325301	N/A	0.166	/	0.688	C	54	N/A	S	M		ZEISSSNAP980	C	C			true
	N	V	M	4.3	N/A	0.08	/	0.344	C	55	N/A	S	M		ZEISSSNAP980	S	C			true
		V	M	1.7797619047619	N/A	0.168	/	0.299	C	56	E	P			ZEISSSNAP980		C			true
	/	V	M	1.12351543942993	N/A	0.421	/	0.473	C	57	E	P	/		ZEISSSNAP981	/	C			true
	/	V	M	1.56744186046512	N/A	0.215	/	0.337	C	58	E	P	/		ZEISSSNAP981	/	C			true
	N	V	M	6.24229074889868	N/A	0.227	/	1.417	C	59	N/A	S	M		ZEISSSNAP981	S	C			true
	/	V	M	1.36538461538462	N/A	0.26	/	0.355	C	60	E	P	/		ZEISSSNAP981	/	C			true
	/	V	M	1.58076923076923	N/A	0.26	/	0.411	C	61	E	P	/		ZEISSSNAP981	/	C			true
	/	V	M	2.44159544159544	N/A	0.351	/	0.857	C	62	C	P	/		ZEISSSNAP981	/	C			true
	N	V	M	7.04663212435233	N/A	0.193	/	1.36	C	63	N/A	S	M		ZEISSSNAP981	S	C			true
	N	V	M	8.09090909090909	N/A	0.187	/	1.513	C	64	N/A	S	M		ZEISSSNAP981	S	C			true
	/	V	M	1.14315789473684	N/A	0.475	/	0.543	C	65	E	P	/		ZEISSSNAP982	/	C			true
	N	V	M	4.38709677419355	N/A	0.248	/	1.088	C	66	N/A	S	M		ZEISSSNAP982	S	C			true
	N	V	M	5.7850622406639	N/A	0.241	/	1.3942	C	67	N/A	S	M		ZEISSSNAP982	S	C			true
	N	V	M	5.01379310344828	N/A	0.145	/	0.727	C	68	N/A	S	M		ZEISSSNAP982	S	C			true
	/	VI	H	1.50300884955752	N/A	0.2825	/	0.4246	B	69	E	P	/		ZEISSSNAP973	/	C			true
	/	VI	H	2.72670807453416	N/A	0.1771	/	0.4829	B	70	C	P	/		ZEISSSNAP974	/	C			true
	/	VI	H	1.74977293369664	N/A	0.2202	/	0.3853	B	71	C	P	/		ZEISSSNAP974	/	C			true
	/	VI	H	1.32602436323367	N/A	0.4515	/	0.5987	B	72	E	P	/		ZEISSSNAP974	/	C			true
	/	VI	H	1.26162493612672	N/A	0.3914	/	0.4938	B	73	E	P	/		ZEISSSNAP974	/	C			true
	/	VI	H	3.2610004631774	N/A	0.4318	/	1.4081	B	74	C	P	/		ZEISSSNAP975	/	C			true
	/	VI	H	1.36681614349776	N/A	0.223	/	0.3048	B	75	E	P	/		ZEISSSNAP975	/	C			true
	N	VI	H	5.48466864490603	N/A	0.1011	/	0.5545	B	76	N/A	S	M		ZEISSSNAP975	S	C			true
	/	VI	H	1.89238845144357	N/A	0.1524	/	0.2884	B	77	E	P	/		ZEISSSNAP976	/	C			true
	/	VI	H	1.09391771019678	N/A	0.2236	/	0.2446	B	78	R	P	/		ZEISSSNAP976	/	C			true
	/	VI	H	1.17463884430177	N/A	0.3115	/	0.3659	B	79	E	P	/		ZEISSSNAP976	/	C			true
	/	VI	H	1.73890429958391	N/A	0.2884	/	0.5015	B	80	E	P	/		ZEISSSNAP976	/	C			true
	/	VI	H	1.3611641221374	N/A	0.2096	/	0.2853	B	81	D	P	/		ZEISSSNAP977	/	C			true
	/	VI	H	1.51481213872832	N/A	0.2768	/	0.4193	B	82	E	P	/		ZEISSSNAP977	/	C			true
	N	VI	H	0.752442340618391	N/A	0.9929	/	0.7471	B	83	N/A	S	S		ZEISSSNAP977	C	C			true
	/	VI	H	2.18435754189944	N/A	0.179	/	0.391	B	84	D	P	/		ZEISSSNAP977	/	C			true
	/	VI	H	1.78925184404636	N/A	0.3796	/	0.6792	B	85	E	P	/		ZEISSSNAP977	/	C			true
	N	XX	M	10.204854368932	N/A	0.206	/	2.1022	C	86	N/A	S	M		ZEISSSNAP991	S	C			true
	N	XX	M	12.8213903743316	N/A	0.187	/	2.3976	C	87	N/A	S	M		ZEISSSNAP991	S	C			true
	N	XX	M	45.8114886731392	N/A	0.1236	/	5.6623	C	88	N/A	S	M		ZEISSSNAP991	C	C			true
	N	XX	M	48.6787117046347	N/A	0.1273	/	6.1968	C	89	N/A	S	M		ZEISSSNAP991	C	C			true
	N	XX	M	27.5914666666667	N/A	0.1875	/	5.1734	C	90	N/A	S	M		ZEISSSNAP991	C	C			true
	N	XX	M	32.8454452405322	N/A	0.1954	/	6.418	C	91	N/A	S	M		ZEISSSNAP991	C	C			true
	N	XX	M	11.8336980306346	N/A	0.1828	/	2.1632	C	92	N/A	S	M		ZEISSSNAP991	S	C			true
	/	XX	M	1.20419808436927	N/A	0.4907	/	0.5909	C	93	E	P	/		ZEISSSNAP991	/	C			true
	N	XX	M	7.55963302752294	N/A	0.218	/	1.648	C	94	N/A	S	M		ZEISSSNAP992	C	C			true
	/	XX	M	1.78571428571429	N/A	0.21	/	0.375	C	95	E	P	/		ZEISSSNAP992	/	C			true
	N	XX	M	20.5614617940199	N/A	0.301	/	6.189	C	96	N/A	S	M		ZEISSSNAP992	C	C			true
	N	XX	M	10.4312796208531	N/A	0.211	/	2.201	C	97	N/A	S	M		ZEISSSNAP992	S	C			true
	N	XX	M	15.5811965811966	N/A	0.117	/	1.823	C	98	N/A	S	M		ZEISSSNAP992	S	C			true
	N	XX	M	36.51	N/A	0.1	/	3.651	C	99	N/A	S	M		ZEISSSNAP992	S	C			true
	N	XX	M	30.7589285714286	N/A	0.112	/	3.445	C	100	N/A	S	M		ZEISSSNAP992	S	C			true
	/	XX	M	1.07729468599034	N/A	0.207	/	0.223	C	101	R	P	/		ZEISSSNAP992	/	C			true
	/	XX	M	1.10731707317073	N/A	0.41	/	0.454	C	102	E	P	/		ZEISSSNAP992	/	C			true
	N	XX	M	10.1428571428571	N/A	0.154	/	1.562	C	103	N/A	S	M		ZEISSSNAP992	S	C			true
	N	XX	M	15.969298245614	N/A	0.228	/	3.641	C	104	N/A	S	M		ZEISSSNAP992	S	C			true
	/	XX	M	1.56637168141593	N/A	0.113	/	0.177	C	105	E	P	/		ZEISSSNAP992	/	C			true
	/	XX	M	2.04285714285714	N/A	0.07	/	0.143	C	106	E	P	/		ZEISSSNAP992	/	C			true
	/	XX	M	2.37556561085973	N/A	0.221	/	0.525	C	107	C	P	/		ZEISSSNAP993	/	C			true
	/	XX	M	1.43421052631579	N/A	0.228	/	0.327	C	108	E	P	/		ZEISSSNAP993	/	C			true
	N	XX	M	14.7	N/A	0.25	/	3.675	C	109	N/A	S	M		ZEISSSNAP993	S	C			true
	N	XX	M	67.6666666666667	N/A	0.087	/	5.887	C	110	N/A	S	M		ZEISSSNAP993	S	C			true
	N	XX	M	23.4109589041096	N/A	0.073	/	1.709	C	111	N/A	S	M		ZEISSSNAP993	C	C			true
	N	XX	M	17.4566929133858	N/A	0.127	/	2.217	C	112	N/A	S	M		ZEISSSNAP993	S	C			true
	N	XX	M	11.1761006289308	N/A	0.159	/	1.777	C	113	N/A	S	M		ZEISSSNAP993	C	C			true
	N	XX	M	17.9958158995816	N/A	0.239	/	4.301	C	114	N/A	S	M		ZEISSSNAP994	S	C			true
	N	XX	M	16.1186440677966	N/A	0.118	/	1.902	C	115	N/A	S	M		ZEISSSNAP994	S	C			true
	/	XX	M	1.47058823529412	N/A	0.204	/	0.3	C	116	E	P	/		ZEISSSNAP994	/	C			true
	N	XX	M	13.3352272727273	N/A	0.176	/	2.347	C	117	N/A	S	M		ZEISSSNAP994	S	C			true
	/	XX	M	3.41666666666667	N/A	0.216	/	0.738	C	118	C	P	/		ZEISSSNAP994	/	C			true
	/	XX	M	2.33	N/A	0.2	/	0.466	C	119	C	P	/		ZEISSSNAP994	/	C			true
	N	XX	M	25.6136363636364	N/A	0.132	/	3.381	C	120	N/A	S	M		ZEISSSNAP994	C	C			true
	N	XX	M	4.77477477477478	N/A	0.222	/	1.06	C	121	N/A	S	M		ZEISSSNAP994	C	C			true
	N	XX	M	15.4596273291925	N/A	0.161	/	2.489	C	122	N/A	S	M		ZEISSSNAP995	S	C			true
	N	XX	M	13.6079295154185	N/A	0.227	/	3.089	C	123	N/A	S	M		ZEISSSNAP995	C	C			true
	N	XX	M	38.25	N/A	0.156	/	5.967	C	124	N/A	S	M		ZEISSSNAP995	C	C			true
	N	XX	M	6.57364341085271	N/A	0.129	/	0.848	C	125	N/A	S	M		ZEISSSNAP995	S	C			true
	N	XX	M	1.55417956656347	N/A	0.323	/	0.502	C	126	N/A	S	M		ZEISSSNAP996	C	C			true
	/	XX	M	2.12429378531073	N/A	0.354	/	0.752	C	127	E	P	/		ZEISSSNAP996	/	C			true
	N	XX	M	28.9117647058824	N/A	0.102	/	2.949	C	129	N/A	S	M		ZEISSSNAP996	C	C			true
	N	XX	M	16.9863636363636	N/A	0.22	/	3.737	C	130	N/A	S	M		ZEISSSNAP996	C	C			true
	/	XX	M	1.78546712802768	N/A	0.289	/	0.516	C	131	E	P	/		ZEISSSNAP996	/	C			true
	N	XX	M	43.9593495934959	N/A	0.123	/	5.407	C	132	N/A	S	M		ZEISSSNAP996	C	C			true
	N	XX	M	20.4166666666667	N/A	0.06	/	1.225	C	133	N/A	S	M		ZEISSSNAP996	C	C			true
	/	XX	M	3.73563218390805	N/A	0.087	/	0.325	C	134	E	P	/		ZEISSSNAP996	/	C			true
	N	XX	M	4.48263888888889	N/A	0.288	/	1.291	C	135	N/A	S	M		ZEISSSNAP996	C	C			true
	/	XX	M	3.02727272727273	N/A	0.22	/	0.666	C	136	C	P	/		ZEISSSNAP996	/	C			true
	/	XX	M	1.64459930313589	N/A	0.287	/	0.472	C	137	E	P	/		ZEISSSNAP996	/	C			true
	N	XXI	M	14.5621301775148	N/A	0.169	/	2.461	C	138	N/A	S	M		ZEISSSNAP997	S	C			true
	N	XXI	M	5.84771573604061	N/A	0.394	/	2.304	C	139	N/A	S	M		ZEISSSNAP997	S	C			true
	/	XXI	M	3.06374501992032	N/A	0.251	/	0.769	C	140	D	P	/		ZEISSSNAP997	/	C			true
	N	XXI	M	6.08203125	N/A	0.256	/	1.557	C	141	N/A	S	M		ZEISSSNAP997	S	C			true
	N	XXI	M	4.74581939799331	N/A	0.299	/	1.419	C	142	N/A	S	M		ZEISSSNAP997	S	C			true
	N	XXI	M	12.6666666666667	N/A	0.315	/	3.99	C	143	N/A	S	M		ZEISSSNAP997	S	C			true
	N	XXI	M	4.09666666666667	N/A	0.3	/	1.229	C	144	N/A	S	M		ZEISSSNAP997	C	C			true
	N	XXI	M	9.15073529411765	N/A	0.272	/	2.489	C	145	N/A	S	M		ZEISSSNAP997	S	C			true
	N	XXI	M	4.75593220338983	N/A	0.295	/	1.403	C	146	N/A	S	M		ZEISSSNAP997	S	C			true
	N	XXI	M	14.5833333333333	N/A	0.144	/	2.1	C	147	N/A	S	M		ZEISSSNAP997	C	C			true
	N	XXI	M	15.3	N/A	0.12	/	1.836	C	148	N/A	S	M		ZEISSSNAP997	C	C			true
	/	XXI	M	3.18297872340426	N/A	0.235	/	0.748	C	149	E	P	/		ZEISSSNAP997	/	C			true
	/	XXI	M	1.26086956521739	N/A	0.483	/	0.609	C	150	E	P	/		ZEISSSNAP997	/	C			true
	/	XXI	M	1.03954802259887	N/A	0.354	/	0.368	C	151	R	P	/		ZEISSSNAP997	/	C			true
	/	XXI	M	1.07407407407407	N/A	0.189	/	0.203	C	152	R	P	/		ZEISSSNAP997	/	C			true
	N	XXI	M	12.5174825174825	N/A	0.143	/	1.79	C	153	N/A	S	M		ZEISSSNAP998	S	C			true
	N	XXI	M	18.2175732217573	N/A	0.239	/	4.354	C	154	N/A	S	M		ZEISSSNAP998	S	C			true
	/	XXI	M	1.50133333333333	N/A	0.375	/	0.563	C	155	E	P	/		ZEISSSNAP998	/	C			true
	/	XXI	M	0.572706935123042	N/A	0.447	/	0.256	C	156	E	P	/		ZEISSSNAP998	/	C			true
	/	XXI	M	2.2457337883959	N/A	0.293	/	0.658	C	157	C	P	/		ZEISSSNAP998	/	C			true
	/	XXI	M	1.04809619238477	N/A	0.499	/	0.523	C	158	E	P	/		ZEISSSNAP998	/	C			true
	/	XXI	M	1.52090032154341	N/A	0.311	/	0.473	C	159	E	P	/		ZEISSSNAP998	/	C			true
	N	XXI	M	20.7404580152672	N/A	0.262	/	5.434	C	160	N/A	S	M		ZEISSSNAP998	C	C			true
	/	XXI	M	2.3030303030303	N/A	0.363	/	0.836	C	161	E	P	/		ZEISSSNAP998	/	C			true
	/	XXI	M	1.71134020618557	N/A	0.194	/	0.332	C	162	D	P	/		ZEISSSNAP998	/	C			true
	/	XXI	M	1.24137931034483	N/A	0.232	/	0.288	C	163	E	P	/		ZEISSSNAP998	/	C			true
	/	XXI	M	1.35830618892508	N/A	0.307	/	0.417	C	164	E	P	/		ZEISSSNAP999	/	C			true
	/	XXI	M	1.46570397111913	N/A	0.277	/	0.406	C	165	E	P	/		ZEISSSNAP999	/	C			true
	/	XXI	M	1.25764192139738	N/A	0.229	/	0.288	C	166	E	P	/		ZEISSSNAP999	/	C			true
	/	XXI	M	2.35474860335196	N/A	0.358	/	0.843	C	167	C	P	/		ZEISSSNAP999	/	C			true
	/	XXI	M	2.6965811965812	N/A	0.468	/	1.262	C	168	C	P	/		ZEISSSNAP999	/	C			true
	/	XXI	M	0.802666666666667	N/A	0.375	/	0.301	C	169	O	P	/		ZEISSSNAP999	/	C			true
	N	XXI	M	23.1702127659574	N/A	0.235	/	5.445	C	170	N/A	S	M		ZEISSSNAP999	S	C			true
	N	XXI	M	9.86476868327402	N/A	0.281	/	2.772	C	171	N/A	S	M		ZEISSSNAP999	S	C			true
	N	XXI	M	39.6168224299065	N/A	0.107	/	4.239	C	172	N/A	S	M		ZEISSSNAP999	S	C			true
	N	XXI	M	20.3397435897436	N/A	0.156	/	3.173	C	173	N/A	S	M		ZEISSSNAP999	C	C			true
	N	XXI	M	11.9162011173184	N/A	0.179	/	2.133	C	174	N/A	S	M		ZEISSSNAP999	S	C			true
	N	XXI	M	23.0217391304348	N/A	0.23	/	5.295	C	175	N/A	S	M		ZEISSSNAP999	C	C			true
	N	XXI	M	12.327731092437	N/A	0.238	/	2.934	C	176	N/A	S	M		ZEISSSNAP999	S	C			true
	N	XXI	M	10.0167084377611	N/A	0.2394	/	2.398	C	177	N/A	S	M		ZEISSSNAP1000	S	C			true
	N	XXI	M	10.345	N/A	0.2	/	2.069	C	178	N/A	S	M		ZEISSSNAP1000	S	C			true
	N	XXI	M	7.54909090909091	N/A	0.275	/	2.076	C	179	N/A	S	M		ZEISSSNAP1000	C	C			true
	N	XXI	M	12.7889447236181	N/A	0.199	/	2.545	C	180	N/A	S	M		ZEISSSNAP1001	S	C			true
	N	XXI	M	14.5721649484536	N/A	0.194	/	2.827	C	181	N/A	S	M		ZEISSSNAP1001	C	C			true
	N	XXI	M	14.1878453038674	N/A	0.181	/	2.568	C	182	N/A	S	M		ZEISSSNAP1001	S	C			true
	/	XXI	M	3.02232142857143	N/A	0.224	/	0.677	C	183	C	P	/		ZEISSSNAP1001	/	C			true
	N	XXI	M	13.9748201438849	N/A	0.278	/	3.885	C	184	N/A	S	M		ZEISSSNAP1001	S	C			true
	/	IX	M	1.28888888888889	N/A	0.45	/	0.58	C	185	E	P	/		MF9SDB	/	M1			true
	/	IX	M	1.34210526315789	N/A	0.76	/	1.02	C	186	D	P	/		MF9SDB	/	M1			true
	/	IX	M	2.125	N/A	0.32	/	0.68	C	187	E	P	/		MF9SDB	/	M1			true
	/	IX	M	1.51162790697674	N/A	0.43	/	0.65	C	188	E	P	/		MF9SDB	/	M1			true
	/	IX	M	3.36363636363636	N/A	0.44	/	1.48	C	189	D	P	/		MF9SDB	/	M1			true
	N	IX	M	12.5925925925926	N/A	0.27	/	3.4	C	190	N/A	S	M		MF9SDB	C	M1			true
	N	IX	M	7.43478260869565	N/A	0.23	/	1.71	C	191	N/A	S	M		MF9SDB	C	M1			true
	N	IX	M	6.22727272727273	N/A	0.22	/	1.37	C	192	N/A	S	M		MF9SDB	C	M1			true
	/	IX	M	2.42	N/A	0.5	/	1.21	C	193	E	P	/		MF9SDB	/	M1			true
	N	IX	M	4.08333333333333	N/A	0.24	/	0.98	C	194	N/A	S	M		MF9SDB	C	M1			true
	N	IX	M	11.3214285714286	N/A	0.28	/	3.17	C	195	N/A	S	M		MF9SDB	C	M1			true
	N	IX	M	15.15	N/A	0.2	/	3.03	C	196	N/A	S	M		MF9SDB	C	M1			true
	/	IX	M	2.33333333333333	N/A	0.84	/	1.96	C	197	O	P	/		MF9SDB	/	M1			true
	/	IX	M	1.16666666666667	N/A	0.18	/	0.21	C	198	R	P	/		MF9SDB	/	M1			true
	N	IX	M	12	N/A	0.25	/	3	C	199	N/A	S	M		MF9SDB	S	M1			true
	N	IX	M	12.1515151515152	N/A	0.33	/	4.01	C	200	N/A	S	M		MF9SDB	C	M1			true
	N	IX	M	11.6875	N/A	0.32	/	3.74	C	201	N/A	S	M		MF9SDB	C	M1			true
	N	IX	M	6.2	N/A	0.3	/	1.86	C	202	N/A	S	M		MF9SDB	S	M1			true
	N	IX	M	6.31428571428572	N/A	0.35	/	2.21	C	203	N/A	S	M		MF9SDB	C	M1			true
	/	IX	M	2.02816901408451	N/A	0.71	/	1.44	C	204	E	P	/		MF9SDB	/	M1			true
	N	IX	M	4.5	N/A	0.24	/	1.08	C	205	N/A	S	M		MF9SDB	C	M1			true
	/	IX	M	2.87179487179487	N/A	0.39	/	1.12	C	206	E	P	/		MF9SDB	/	M1			true
	/	IX	M	2.11111111111111	N/A	0.27	/	0.57	C	207	E	P	/		MF9SDB	/	M1			true
	/	IX	M	3.25	N/A	0.32	/	1.04	C	208	C	P	/		MF9SDB1	/	M1			true
	/	IX	M	2.74358974358974	N/A	0.39	/	1.07	C	209	C	P	/		MF9SDB1	/	M1			true
	/	IX	M	2.52727272727273	N/A	0.55	/	1.39	C	210	C	P	/		MF9SDB1	/	M1			true
	N	IX	M	5.73684210526316	N/A	0.38	/	2.18	C	211	N/A	S	M		MF9SDB1	C	M1			true
	N	IX	M	7.1304347826087	N/A	0.23	/	1.64	C	212	N/A	S	M		MF9SDB1	S	M1			true
	N	IX	M	6.07894736842105	N/A	0.38	/	2.31	C	213	N/A	S	M		MF9SDB1	C	M1			true
	N	IX	M	7.38095238095238	N/A	0.21	/	1.55	C	214	N/A	S	M		MF9SDB1	S	M1			true
	N	IX	M	17.4166666666667	N/A	0.12	/	2.09	C	215	N/A	S	M		MF9SDB1	S	M1			true
	/	IX	M	1.38095238095238	N/A	0.63	/	0.87	C	216	D	P	/		MF9SDB1	/	M1			true
	N	IX	M	10.5294117647059	N/A	0.34	/	3.58	C	217	N/A	S	M		MF9SDB1	S	M1			true
	N	IX	M	7.12820512820513	N/A	0.39	/	2.78	C	218	N/A	S	M		MF9SDB1	S	M1			true
	N	IX	M	12.7674418604651	N/A	0.43	/	5.49	C	219	N/A	S	M		MF9SDB1	C	M1			true
	/	IX	M	3.88888888888889	N/A	0.45	/	1.75	C	220	C	P	/		MF9SDB1	/	M1			true
	/	IX	M	1.31578947368421	N/A	0.38	/	0.5	C	221	E	P	/		MF9SDB2	/	M1			true
	/	IX	M	1.27272727272727	N/A	0.33	/	0.42	C	222	E	P	/		MF9SDB2	/	M1			true
	/	IX	M	1.27450980392157	N/A	0.51	/	0.65	C	223	E	P	/		MF9SDB2	/	M1			true
	/	IX	M	3.46666666666667	N/A	0.3	/	1.04	C	224	C	P	/		MF9SDB2	/	M1			true
	/	IX	M	1.67307692307692	N/A	0.52	/	0.87	C	225	E	P	/		MF9SDB2	/	M1			true
	/	IX	M	1.75757575757576	N/A	0.33	/	0.58	C	226	E	P	/		MF9SDB2	/	M1			true
	/	IX	M	1.8125	N/A	0.32	/	0.58	C	227	E	P	/		MF9SDB2	/	M1			true
	/	IX	M	2.10714285714286	N/A	0.56	/	1.18	C	228	O	P	/		MF9SDB2	/	M1			true
	N	IX	M	9.56756756756757	N/A	0.37	/	3.54	C	229	N/A	S	M		MF9SDB2	C	M1			true
	N	IX	M	12.6206896551724	N/A	0.29	/	3.66	C	230	N/A	S	M		MF9SDB2	C	M1			true
	N	IX	M	8.18918918918919	N/A	0.37	/	3.03	C	231	N/A	S	M		MF9SDB2	C	M1			true
	N	IX	M	20.3333333333333	N/A	0.15	/	3.05	C	232	N/A	S	M		MF9SDB2	C	M1			true
	N	IX	M	9.91666666666667	N/A	0.24	/	2.38	C	233	N/A	S	M		MF9SDB2	C	M1			true
	N	IX	M	4.34615384615385	N/A	0.26	/	1.13	C	234	N/A	S	M		MF9SDB2	C	M1			true
	N	IX	M	5.83333333333333	N/A	0.42	/	2.45	C	235	N/A	S	M		MF9SDB2	C	M1			true
	N	IX	M	12.5	N/A	0.3	/	3.75	C	236	N/A	S	M		MF9SDB2	C	M1			true
	N	IX	M	4.82352941176471	N/A	0.34	/	1.64	C	237	N/A	S	M		MF9SDB2	C	M1			true
	N	IX	M	4.65714285714286	N/A	0.35	/	1.63	C	238	N/A	S	M		MF9SDB2	C	M1			true
	/	IX	M	1.91666666666667	N/A	0.24	/	0.46	C	239	C	P	/		MF9SDB2	/	M1			true
	N	IX	M	12.3939393939394	N/A	0.33	/	4.09	C	240	N/A	S	M		MF9SDB2	C	M1			true
	/	IX	M	2.22916666666667	N/A	0.48	/	1.07	C	241	E	P	/		IM9-4	/	M1			true
	N	IX	M	4.29411764705882	N/A	0.17	/	0.73	C	242	N/A	S	M		IM9-4	C	M1			true
	/	IX	M	1.28571428571429	N/A	0.42	/	0.54	C	243	O	P	/		IM9-4	/	M1			true
	/	IX	M	1.07547169811321	N/A	0.53	/	0.57	C	244	R	P	/		IM9-4	/	M1			true
	N	IX	M	5.76923076923077	N/A	0.13	/	0.75	C	245	N/A	S	M		IM9-4	C	M1			true
	/	IX	M	3.25	N/A	0.12	/	0.39	C	246	C	P	/		IM9-4	/	M1			true
	N	IX	M	25.7741935483871	N/A	0.31	/	7.99	C	247	N/A	S	M		IM9-4	S	M1			true
	N	IX	M	38.3571428571429	N/A	0.28	/	10.74	C	248	N/A	S	M		IM9-4	C	M1			true
	N	IX	M	19.68	N/A	0.25	/	4.92	C	249	N/A	S	M		IM9-4	C	M1			true
	N	IX	M	19	N/A	0.27	/	5.13	C	250	N/A	S	M		IM9-4	S	M1			true
	N	IX	M	10.0857142857143	N/A	0.35	/	3.53	C	251	N/A	S	M		IM9-4	S	M1			true
	N	IX	M	7.02777777777778	N/A	0.36	/	2.53	C	252	N/A	S	M		IM9-4	C	M1			true
	N	IX	M	6.8695652173913	N/A	0.46	/	3.16	C	253	N/A	S	M		IM9-4	C	M1			true
	/	IX	M	2.16216216216216	N/A	0.37	/	0.8	C	254	D	P	/		IM9-4	/	M1			true
	/	IX	M	1.85714285714286	N/A	0.21	/	0.39	C	255	E	P	/		IM9-4	/	M1			true
	/	IX	M	2.96666666666667	N/A	0.3	/	0.89	C	256	O	P	/		IM9-4	/	M1			true
	N	IX	M	4.525	N/A	0.4	/	1.81	C	257	N/A	S	M		IM9-4	S	M1			true
	N	IX	M	8.6	N/A	0.25	/	2.15	C	258	N/A	S	M		IM9-4	C	M1			true
	N	IX	M	7.88372093023256	N/A	0.43	/	3.39	C	259	N/A	S	M		IM9-4	C	M1			true
	/	IX	M	1.27272727272727	N/A	0.22	/	0.28	C	260	R	P	/		IM9-4	/	M1			true
	/	IX	M	1.40909090909091	N/A	0.22	/	0.31	C	261	C	P	/		IM9-5	/	M1			true
	/	IX	M	1.53571428571429	N/A	0.28	/	0.43	C	262	C	P	/		IM9-5	/	M1			true
	/	IX	M	3	N/A	0.18	/	0.54	C	263	E	P	/		IM9-5	/	M1			true
	/	IX	M	1.48148148148148	N/A	0.27	/	0.4	C	264	O	P	/		IM9-5	/	M1			true
	/	IX	M	1.1	N/A	0.4	/	0.44	C	265	O	P	/		IM9-5	/	M1			true
	/	IX	M	1.32142857142857	N/A	0.28	/	0.37	C	266	E	P	/		IM9-5	/	M1			true
	N	IX	M	6	N/A	0.07	/	0.42	C	267	N/A	S	M		IM9-5	C	M1			true
	N	IX	M	11.2352941176471	N/A	0.51	/	5.73	C	268	N/A	S	M		IM9-5	C	M1			true
	/	IX	M	2.27906976744186	N/A	0.43	/	0.98	C	269	O	P	/		IM9-5	/	M1			true
	/	IX	M	1.03921568627451	N/A	0.51	/	0.53	C	270	C	P	/		IM9-5	/	M1			true
	/	IX	M	3.32142857142857	N/A	0.28	/	0.93	C	271	O	P	/		IM9-5	/	M1			true
	N	IX	M	15.6086956521739	N/A	0.23	/	3.59	C	272	N/A	S	M		IM9-5	S	M1			true
	N	IX	M	14.8181818181818	N/A	0.22	/	3.26	C	273	N/A	S	M		IM9-5	S	M1			true
	N	IX	M	20.6	N/A	0.2	/	4.12	C	274	N/A	S	M		IM9-5	C	M1			true
	N	IX	M	15.0869565217391	N/A	0.23	/	3.47	C	275	N/A	S	M		IM9-5	C	M1			true
	N	IX	M	10.8787878787879	N/A	0.33	/	3.59	C	276	N/A	S	M		IM9-5	C	M1			true
	N	IX	M	28.32	N/A	0.25	/	7.08	C	277	N/A	S	M		IM9-5	C	M1			true
	N	IX	M	15.25	N/A	0.12	/	1.83	C	278	N/A	S	M		IM9-5	C	M1			true
	N	IX	M	9.43333333333333	N/A	0.3	/	2.83	C	279	N/A	S	M		IM9-5	C	M1			true
	/	IX	M	1.2	N/A	0.3	/	0.36	C	280	E	P	/		IM9-5	/	M1			true
	/	IX	M	1.73333333333333	N/A	0.15	/	0.26	C	281	E	P	/		IM9-5	/	M1			true
	/	IX	M	2.26315789473684	N/A	0.38	/	0.86	C	282	E	P	/		IM9-6	/	M1			true
	/	IX	M	2.41379310344828	N/A	0.29	/	0.7	C	283	C	P	/		IM9-6	/	M1			true
	/	IX	M	2.96551724137931	N/A	0.29	/	0.86	C	284	E	P	/		IM9-6	/	M1			true
	/	IX	M	1.375	N/A	0.24	/	0.33	C	285	E	P	/		IM9-6	/	M1			true
	/	IX	M	2.15151515151515	N/A	0.33	/	0.71	C	286	E	P	/		IM9-6	/	M1			true
	/	IX	M	1.02777777777778	N/A	0.36	/	0.37	C	287	E	P	/		IM9-6	/	M1			true
	/	IX	M	1.05128205128205	N/A	0.39	/	0.41	C	288	R	P	/		IM9-6	/	M1			true
	/	IX	M	1.80952380952381	N/A	0.21	/	0.38	C	289	O	P	/		IM9-6	/	M1			true
	/	IX	M	1.33333333333333	N/A	0.39	/	0.52	C	290	C	P	/		IM9-6	/	M1			true
	/	IX	M	2	N/A	0.25	/	0.5	C	291	E	P	/		IM9-6	/	M1			true
	/	IX	M	2.51724137931034	N/A	0.29	/	0.73	C	292	O	P	/		IM9-6	/	M1			true
	N	IX	M	4.24242424242424	N/A	0.33	/	1.4	C	293	N/A	S	M		IM9-6	C	M1			true
	N	IX	M	19.9090909090909	N/A	0.33	/	6.57	C	294	N/A	S	M		IM9-6	C	M1			true
	N	IX	M	38.8518518518518	N/A	0.27	/	10.49	C	295	N/A	S	M		IM9-6	S	M1			true
	N	IX	M	19.6	N/A	0.15	/	2.94	C	296	N/A	S	M		IM9-6	S	M1			true
	N	IX	M	10.35	N/A	0.4	/	4.14	C	297	N/A	S	M		IM9-6	C	M1			true
	N	IX	M	11.5333333333333	N/A	0.3	/	3.46	C	298	N/A	S	M		IM9-6	C	M1			true
	N	IX	M	4.96296296296296	N/A	0.27	/	1.34	C	299	N/A	S	M		IM9-6	C	M1			true
	/	IX	M	0.710526315789474	N/A	0.38	/	0.27	C	300	E	P	/		IM9-6	/	M1			true
	N	IX	M	7.41860465116279	N/A	0.43	/	3.19	C	301	N/A	S	M		IM9-6	C	M1			true
	N	XI	M	18.8266666666667	N/A	0.075	/	1.412	C	302	N/A	S	M		TM3030_11_0001	S	I		https://zenodo.org/record/3489793/files/after_TM3030_11_0001.tif	false
	N	XI	M	4.44	N/A	0.05	/	0.222	C	303	N/A	S	M		TM3030_11_0001	C	I		https://zenodo.org/record/3489793/files/after_TM3030_11_0001.tif	false
	/	XI	M	3.6	N/A	0.05	/	0.18	C	304	C	P	/		TM3030_11_0001	/	I		https://zenodo.org/record/3489793/files/after_TM3030_11_0001.tif	false
	/	XI	M	2.67415730337079	N/A	0.089	/	0.238	C	305	C	P	/		TM3030_11_0001	/	I		https://zenodo.org/record/3489793/files/after_TM3030_11_0001.tif	false
	/	XI	M	1.68085106382979	N/A	0.141	/	0.237	C	306	O	P	/		TM3030_11_0001	/	I		https://zenodo.org/record/3489793/files/after_TM3030_11_0001.tif	false
	/	XI	M	3.66666666666667	N/A	0.072	/	0.264	C	307	C	P	/		TM3030_11_0002	/	I		https://zenodo.org/record/3489793/files/after_TM3030_11_0002.tif	false
	N	XI	M	26.4259259259259	N/A	0.054	/	1.427	C	308	N/A	S	S		TM3030_11_0002	S	I		https://zenodo.org/record/3489793/files/after_TM3030_11_0002.tif	false
	/	XI	M	2.51515151515152	N/A	0.099	/	0.249	C	309	O	P	/		TM3030_11_0002	/	I		https://zenodo.org/record/3489793/files/after_TM3030_11_0002.tif	false
	/	XI	M	2.52380952380952	N/A	0.168	/	0.424	C	310	O	P	/		TM3030_11_0002	/	I		https://zenodo.org/record/3489793/files/after_TM3030_11_0002.tif	false
	/	XI	M	2.23913043478261	N/A	0.092	/	0.206	C	311	C	P	/		TM3030_11_0002	/	I		https://zenodo.org/record/3489793/files/after_TM3030_11_0002.tif	false
	/	XI	M	2.47619047619048	N/A	0.063	/	0.156	C	312	O	P	/		TM3030_11_0002	/	I		https://zenodo.org/record/3489793/files/after_TM3030_11_0002.tif	false
	/	XI	M	2.83157894736842	N/A	0.095	/	0.269	C	313	O	P	/		TM3030_11_0003	/	I		https://zenodo.org/record/3489793/files/after_TM3030_11_0003.tif	false
	Y	XI	M	6.75581395348837	N/A	0.086	/	0.581	C	314	N/A	S	M		TM3030_11_0003	C	I		https://zenodo.org/record/3489793/files/after_TM3030_11_0003.tif	false
	/	XI	M	3.79411764705882	N/A	0.136	/	0.516	C	315	E	P	/		TM3030_11_0003	/	I		https://zenodo.org/record/3489793/files/after_TM3030_11_0003.tif	false
	N	XI	M	4.16346153846154	N/A	0.104	/	0.433	C	316	N/A	S	M		TM3030_11_0003	S	I		https://zenodo.org/record/3489793/files/after_TM3030_11_0003.tif	false
	N	XI	M	14.7826086956522	N/A	0.046	/	0.68	C	317	N/A	S	M		TM3030_11_0003	C	I		https://zenodo.org/record/3489793/files/after_TM3030_11_0003.tif	false
	/	XI	M	1.63793103448276	N/A	0.116	/	0.19	C	318	O	P	/		TM3030_11_0003	/	I		https://zenodo.org/record/3489793/files/after_TM3030_11_0003.tif	false
	N	XI	M	17.0495049504951	N/A	0.101	/	1.722	C	319	N/A	S	M		TM3030_11_0003	S	I		https://zenodo.org/record/3489793/files/after_TM3030_11_0003.tif	false
	N	XI	M	4.67241379310345	N/A	0.058	/	0.271	C	320	N/A	S	M		TM3030_11_0005	S	I		https://zenodo.org/record/3489793/files/after_TM3030_11_0005.tif	false
	N	XI	M	4.29411764705882	N/A	0.051	/	0.219	C	321	N/A	S	M		TM3030_11_0005	S	I		https://zenodo.org/record/3489793/files/after_TM3030_11_0005.tif	false
	/	XI	M	2.6	N/A	0.115	/	0.299	C	322	C	P	/		TM3030_11_0005	/	I		https://zenodo.org/record/3489793/files/after_TM3030_11_0005.tif	false
	N	XI	M	10.6262626262626	N/A	0.099	/	1.052	C	323	N/A	S	M		TM3030_11_0005	C	I		https://zenodo.org/record/3489793/files/after_TM3030_11_0005.tif	false
	N	XI	M	15.2796610169492	N/A	0.118	/	1.803	C	324	N/A	S	M		TM3030_11_0005	S	I		https://zenodo.org/record/3489793/files/after_TM3030_11_0005.tif	false
	N	XI	M	14.984962406015	N/A	0.133	/	1.993	C	325	N/A	S	M		TM3030_11_0005	S	I		https://zenodo.org/record/3489793/files/after_TM3030_11_0005.tif	false
	/	XI	M	2.45794392523364	N/A	0.107	/	0.263	C	326	C	P	/		TM3030_11_0006	/	I		https://zenodo.org/record/3489793/files/after_TM3030_11_0006.tif	false
	N	XI	M	4.65891472868217	N/A	0.129	/	0.601	C	327	N/A	S	M		TM3030_11_0006	S	I		https://zenodo.org/record/3489793/files/after_TM3030_11_0006.tif	false
	N	XI	M	5.2	N/A	0.09	/	0.468	C	328	N/A	S	M		TM3030_11_0006	S	I		https://zenodo.org/record/3489793/files/after_TM3030_11_0006.tif	false
	N	XI	M	13.8255033557047	N/A	0.149	/	2.06	C	329	N/A	S	M		TM3030_11_0006	C	I		https://zenodo.org/record/3489793/files/after_TM3030_11_0006.tif	false
	/	XI	M	1.625	N/A	0.12	/	0.195	C	330	E	P	/		TM3030_11_0006	/	I		https://zenodo.org/record/3489793/files/after_TM3030_11_0006.tif	false
	/	XI	M	2.90909090909091	N/A	0.088	/	0.256	C	331	C	P	/		TM3030_11_0007	/	I		https://zenodo.org/record/3489793/files/after_TM3030_11_0007.tif	false
	/	XI	M	2.13071895424837	N/A	0.153	/	0.326	C	332	C	P	/		TM3030_11_0007	/	I		https://zenodo.org/record/3489793/files/after_TM3030_11_0007.tif	false
	/	XI	M	2.12727272727273	N/A	0.165	/	0.351	C	333	C	P	/		TM3030_11_0007	/	I		https://zenodo.org/record/3489793/files/after_TM3030_11_0007.tif	false
	/	XI	M	1.2987012987013	N/A	0.077	/	0.1	C	334	O	P	/		TM3030_11_0008	/	I		https://zenodo.org/record/3489793/files/after_TM3030_11_0008.tif	false
	/	XI	M	3.3030303030303	N/A	0.033	/	0.109	C	335	C	P	/		TM3030_11_0008	/	I		https://zenodo.org/record/3489793/files/after_TM3030_11_0008.tif	false
	/	XI	M	1.81081081081081	N/A	0.037	/	0.067	C	336	C	P	/		TM3030_11_0008	/	I		https://zenodo.org/record/3489793/files/after_TM3030_11_0008.tif	false
	N	XI	M	7.27777777777778	N/A	0.036	/	0.262	C	337	N/A	S	S		TM3030_11_0008	S	I		https://zenodo.org/record/3489793/files/after_TM3030_11_0008.tif	false
	/	XI	M	2.19148936170213	N/A	0.047	/	0.103	C	338	C	P	/		TM3030_11_0008	/	I		https://zenodo.org/record/3489793/files/after_TM3030_11_0008.tif	false
	/	XI	M	1.41666666666667	N/A	0.036	/	0.051	C	339	E	P	/		TM3030_11_0008	/	I		https://zenodo.org/record/3489793/files/after_TM3030_11_0008.tif	false
	/	XI	M	3.14285714285714	N/A	0.035	/	0.11	C	340	E	P	/		TM3030_11_0008	/	I		https://zenodo.org/record/3489793/files/after_TM3030_11_0008.tif	false
	/	XI	M	1.03571428571429	N/A	0.028	/	0.029	C	341	R	P	/		TM3030_11_0008	/	I		https://zenodo.org/record/3489793/files/after_TM3030_11_0008.tif	false
	N	XI	M	6.71287128712871	N/A	0.303	/	2.034	C	342	N/A	S	M		TM3030_11_0009	S	I		https://zenodo.org/record/3489793/files/after_TM3030_11_0009.tif	false
	N	XI	M	5.3394495412844	N/A	0.109	/	0.582	C	343	N/A	S	M		TM3030_11_0009	S	I		https://zenodo.org/record/3489793/files/after_TM3030_11_0009.tif	false
	N	XI	M	5.47560975609756	N/A	0.082	/	0.449	C	344	N/A	S	M		TM3030_11_0009	S	I		https://zenodo.org/record/3489793/files/after_TM3030_11_0009.tif	false
	/	XI	M	3.28571428571429	N/A	0.063	/	0.207	C	345	C	P	/		TM3030_11_0009	/	I		https://zenodo.org/record/3489793/files/after_TM3030_11_0009.tif	false
	N	XI	M	6.51923076923077	N/A	0.052	/	0.339	C	346	N/A	S	M		TM3030_11_0009	S	I		https://zenodo.org/record/3489793/files/after_TM3030_11_0009.tif	false
	N	XI	M	6.75675675675676	N/A	0.296	/	2	C	347	N/A	S	M		TM3030_11_0010	S	I		https://zenodo.org/record/3489793/files/after_TM3030_11_0010.tif	false
	N	XI	M	5.38181818181818	N/A	0.11	/	0.592	C	348	N/A	S	M		TM3030_11_0010	S	I		https://zenodo.org/record/3489793/files/after_TM3030_11_0010.tif	false
	/	XI	M	2.20325203252033	N/A	0.123	/	0.271	C	349	O	P	/		TM3030_11_0010	/	I		https://zenodo.org/record/3489793/files/after_TM3030_11_0010.tif	false
	N	XI	M	4.69811320754717	N/A	0.106	/	0.498	C	350	N/A	S	M		TM3030_11_0010	S	I		https://zenodo.org/record/3489793/files/after_TM3030_11_0010.tif	false
	N	XI	M	4.91176470588235	N/A	0.068	/	0.334	C	351	N/A	S	M		TM3030_11_0010	S	I		https://zenodo.org/record/3489793/files/after_TM3030_11_0010.tif	false
	/	XI	M	2.78666666666667	N/A	0.075	/	0.209	C	352	C	P	/		TM3030_11_0010	/	I		https://zenodo.org/record/3489793/files/after_TM3030_11_0010.tif	false
	N	XI	M	4.46551724137931	N/A	0.058	/	0.259	C	353	N/A	S	M		TM3030_11_0010	S	I		https://zenodo.org/record/3489793/files/after_TM3030_11_0010.tif	false
	/	XI	M	1.77894736842105	N/A	0.095	/	0.169	C	354	E	P	/		TM3030_11_0010	/	I		https://zenodo.org/record/3489793/files/after_TM3030_11_0010.tif	false
	N	XI	M	4.85882352941176	N/A	0.085	/	0.413	C	355	N/A	S	M		TM3030_11_0011	S	I		https://zenodo.org/record/3489793/files/after_TM3030_11_0011.tif	false
	N	XI	M	7.42622950819672	N/A	0.061	/	0.453	C	356	N/A	S	M		TM3030_11_0011	S	I		https://zenodo.org/record/3489793/files/after_TM3030_11_0011.tif	false
	/	XI	M	0.37375	N/A	0.8	/	0.299	C	357	C	P	/		TM3030_11_0011	/	I		https://zenodo.org/record/3489793/files/after_TM3030_11_0011.tif	false
	N	XI	M	4.42857142857143	N/A	0.035	/	0.155	C	358	N/A	S	M		TM3030_11_0011	S	I		https://zenodo.org/record/3489793/files/after_TM3030_11_0011.tif	false
	/	XI	M	2.64102564102564	N/A	0.039	/	0.103	C	359	C	P	/		TM3030_11_0011	/	I		https://zenodo.org/record/3489793/files/after_TM3030_11_0011.tif	false
	/	XI	M	2.28571428571429	N/A	0.07	/	0.16	C	360	C	P	/		TM3030_11_0012	/	I		https://zenodo.org/record/3489793/files/after_TM3030_11_0012.tif	false
	/	XI	M	3.27272727272727	N/A	0.055	/	0.18	C	361	C	P	/		TM3030_11_0012	/	I		https://zenodo.org/record/3489793/files/after_TM3030_11_0012.tif	false
	/	XI	M	1.3695652173913	N/A	0.092	/	0.126	C	362	R	P	/		TM3030_11_0012	/	I		https://zenodo.org/record/3489793/files/after_TM3030_11_0012.tif	false
	N	XI	M	4.05714285714286	N/A	0.07	/	0.284	C	363	N/A	S	M		TM3030_11_0012	C	I		https://zenodo.org/record/3489793/files/after_TM3030_11_0012.tif	false
	/	XI	M	0.636065573770492	N/A	0.61	/	0.388	C	364	O	P	/		TM3030_11_0012	/	I		https://zenodo.org/record/3489793/files/after_TM3030_11_0012.tif	false
	N	XI	M	4.64423076923077	N/A	0.104	/	0.483	C	365	N/A	S	M		TM3030_11_0012	C	I		https://zenodo.org/record/3489793/files/after_TM3030_11_0012.tif	false
	M	XI	M	5.59615384615385	N/A	0.104	/	0.582	C	366	N/A	S	M		TM3030_11_0013	S	I		https://zenodo.org/record/3489793/files/after_TM3030_11_0013.tif	false
	/	XI	M	1.21481481481481	N/A	0.135	/	0.164	C	367	O	P	/		TM3030_11_0013	/	I		https://zenodo.org/record/3489793/files/after_TM3030_11_0013.tif	false
	M	XI	M	38.5686274509804	N/A	0.051	/	1.967	C	368	N/A	S	M		TM3030_11_0013	S	I		https://zenodo.org/record/3489793/files/after_TM3030_11_0013.tif	false
	/	XI	M	3.55357142857143	N/A	0.056	/	0.199	C	369	C	P	/		TM3030_11_0013	/	I		https://zenodo.org/record/3489793/files/after_TM3030_11_0013.tif	false
	M	XI	M	5.02941176470588	N/A	0.068	/	0.342	C	370	N/A	S	M		TM3030_11_0013	S	I		https://zenodo.org/record/3489793/files/after_TM3030_11_0013.tif	false
	/	XI	M	3.62650602409639	N/A	0.083	/	0.301	C	371	E	P	/		TM3030_11_0013	/	I		https://zenodo.org/record/3489793/files/after_TM3030_11_0013.tif	false
	/	XI	M	2.54166666666667	N/A	0.072	/	0.183	C	372	O	P	/		TM3030_11_0013	/	I		https://zenodo.org/record/3489793/files/after_TM3030_11_0013.tif	false
	/	XI	M	3.36231884057971	N/A	0.069	/	0.232	C	373	E	P	/		TM3030_11_0013	/	I		https://zenodo.org/record/3489793/files/after_TM3030_11_0013.tif	false
	/	XI	M	2.68518518518519	N/A	0.054	/	0.145	C	374	E	P	/		TM3030_11_0013	/	I		https://zenodo.org/record/3489793/files/after_TM3030_11_0013.tif	false
	/	XI	M	3.07262569832402	N/A	0.179	/	0.55	C	375	E	P	/		TM3030_11_0013	/	I		https://zenodo.org/record/3489793/files/after_TM3030_11_0013.tif	false
	/	XI	M	3.12133891213389	N/A	0.239	/	0.746	C	376	O	P	/		TM3030_11_0014	/	I		https://zenodo.org/record/3489793/files/after_TM3030_11_0014.tif	false
	/	XI	M	1.49230769230769	N/A	0.13	/	0.194	C	377	C	P	/		TM3030_11_0014	/	I		https://zenodo.org/record/3489793/files/after_TM3030_11_0014.tif	false
	/	XI	M	2.51764705882353	N/A	0.085	/	0.214	C	378	C	P	/		TM3030_11_0014	/	I		https://zenodo.org/record/3489793/files/after_TM3030_11_0014.tif	false
	/	VI	H	2.14406779661017	N/A	0.59	/	1.265	B	379	C	P	/		20171116_143007	/	C			true
	/	VI	H	1.08777429467085	N/A	0.957	/	1.041	B	380	O	P	/		20171116_143007	/	C			true
	/	VI	H	1.32077922077922	N/A	0.77	/	1.017	B	381	E	P	/		20171116_143006	/	C			true
	/	VI	H	2.00925925925926	N/A	0.54	/	1.085	B	382	E	P	/		20171116_143006	/	C			true
	/	VI	H	0.859685863874346	N/A	0.955	/	0.821	B	383	O	P	/		20171116_143006	/	C			true
	/	VI	H	2.12784090909091	N/A	0.704	/	1.498	B	384	C	P	/		20171113_103803	/	C			true
	/	VI	H	0.520865533230294	N/A	0.647	/	0.337	B	385	E	P	/		20171113_103803	/	C			true
	/	VI	H	1.61333333333333	N/A	0.675	/	1.089	B	386	E	P	/		20171113_103803	/	C			true
	/	VI	H	1.08763693270736	N/A	0.639	/	0.695	B	387	E	P	/		20171113_103803	/	C			true
	N	VI	H	6.42651757188498	N/A	0.626	/	4.023	B	388	N/A	S	S		20171113_103803	S	C			true
	/	VI	H	1.3489932885906	N/A	0.596	/	0.804	B	389	E	P	/		20171113_103803	/	C			true
	/	VI	H	1.07667210440457	N/A	0.613	/	0.66	B	390	E	P	/		20171113_103803	/	C			true
	/	VI	H	1.84278350515464	N/A	0.388	/	0.715	B	391	E	P	/		20171113_103803	/	C			true
	/	VI	H	1.17850287907869	N/A	0.521	/	0.614	B	392	E	P	/		20171113_103803	/	C			true
	/	VI	H	1.0020325203252	N/A	0.492	/	0.493	B	393	R	P	/		20171113_103803	/	C			true
	N	VI	H	6.78613569321534	N/A	0.678	/	4.601	B	394	N/A	S	S		20171113_103919	S	C			true
	/	VI	H	2.54838709677419	N/A	0.434	/	1.106	B	395	E	P	/		20171113_103919	/	C			true
	/	VI	H	1.0597667638484	N/A	0.686	/	0.727	B	396	E	P	/		20171113_103919	/	C			true
	/	VI	H	1.19565217391304	N/A	0.874	/	1.045	B	397	E	P	/		20171113_103919	/	C			true
	/	VI	H	1.30313199105145	N/A	0.894	/	1.165	B	398	E	P	/		20171113_103919	/	C			true
	/	VI	H	2.18103448275862	N/A	0.928	/	2.024	B	399	C	P	/		20171113_103919	/	C			true
	/	VI	H	1.4278728606357	N/A	0.409	/	0.584	B	400	E	P	/		20171113_103919	/	C			true
	/	VI	H	0.94125159642401	N/A	0.783	/	0.737	B	401	E	P	/		20171113_103919	/	C			true
	/	VI	H	1.3425	N/A	0.4	/	0.537	B	402	E	P	/		20171113_103919	/	C			true
	/	VI	H	1.18673883626522	N/A	0.739	/	0.877	B	403	E	P	/		20171113_103919	/	C			true
	N	VI	H	5.80673316708229	N/A	0.802	/	4.657	B	404	N/A	S	S		20171113_104004	S	C			true
	/	VI	H	2.04635761589404	N/A	0.755	/	1.545	B	405	E	P	/		20171113_104004	/	C			true
	/	VI	H	1.07023411371237	N/A	1.196	/	1.28	B	406	C	P	/		20171113_104004	/	C			true
	/	VI	H	1.03391684901532	N/A	0.914	/	0.945	B	407	C	P	/		20171113_104004	/	C			true
	/	VI	H	1.64833574529667	N/A	0.691	/	1.139	B	408	E	P	/		20171113_104004	/	C			true
	N	VI	H	5.3804347826087	N/A	0.276	/	1.485	B	409	N/A	S	S		20171113_104004	S	C			true
	/	VI	H	1.03832116788321	N/A	0.548	/	0.569	B	410	E	P	/		20171113_104004	/	C			true
	/	VI	H	1.49146110056926	N/A	0.527	/	0.786	B	411	E	P	/		20171113_104004	/	C			true
	/	VI	H	1.32330827067669	N/A	0.532	/	0.704	B	412	E	P	/		20171113_104004	/	C			true
	/	VI	H	1.0096	N/A	0.625	/	0.631	B	413	E	P	/		20171113_104004	/	C			true
	/	VI	H	1.22653721682848	N/A	0.618	/	0.758	B	414	E	P	/		20171113_104004	/	C			true
	/	VI	H	1.15520628683694	N/A	0.509	/	0.588	B	415	E	P	/		20171113_104004	/	C			true
	/	VI	H	3.38987341772152	N/A	0.395	/	1.339	B	416	C	P	/		20171113_104007	/	C			true
	/	VI	H	1.43805309734513	N/A	0.452	/	0.65	B	417	C	P	/		20171113_104007	/	C			true
	/	VI	H	1.81224489795918	N/A	0.49	/	0.888	B	418	E	P	/		20171113_104007	/	C			true
	/	VI	H	1.59966216216216	N/A	0.592	/	0.947	B	419	E	P	/		20171113_104007	/	C			true
	/	VI	H	1.62162162162162	N/A	0.703	/	1.14	B	420	E	P	/		20171113_104007	/	C			true
	/	VI	H	1.31197301854975	N/A	0.593	/	0.778	B	421	C	P	/		20171113_104007	/	C			true
	/	VI	H	1.08163265306122	N/A	0.147	/	0.159	B	422	R	P	/		20171113_104149	/	C			true
	/	VI	H	2.14339622641509	N/A	0.265	/	0.568	B	423	E	P	/		20171113_104149	/	C			true
	/	VI	H	1.52730696798493	N/A	0.531	/	0.811	B	424	E	P	/		20171113_104149	/	C			true
	/	VI	H	1.10714285714286	N/A	0.308	/	0.341	B	425	E	P	/		20171113_104149	/	C			true
	/	VI	H	1.13856812933025	N/A	0.433	/	0.493	B	426	E	P	/		20171113_104149	/	C			true
	/	VI	H	3.01312649164678	N/A	0.838	/	2.525	B	427	C	P	/		20171113_104149	/	C			true
	N	VI	H	6.60082304526749	N/A	0.486	/	3.208	B	428	N/A	S	S		20171113_104149	S	C			true
	N	VI	H	8.3677130044843	N/A	0.446	/	3.732	B	429	N/A	S	S		20171113_104149	S	C			true
	/	VI	H	1.40837696335079	N/A	0.382	/	0.538	B	430	E	P	/		20171113_104149	/	C			true
	/	VI	H	1.43687374749499	N/A	0.499	/	0.717	B	431	E	P	/		20171113_104149	/	C			true
	/	VI	H	1.39179954441913	N/A	0.439	/	0.611	B	432	E	P	/		20171113_104149	/	C			true
	/	VI	H	1.71359223300971	N/A	0.412	/	0.706	B	433	E	P	/		20171113_104246	/	C			true
	/	VI	H	1.1797520661157	N/A	0.484	/	0.571	B	434	E	P	/		20171113_104246	/	C			true
	/	VI	H	1.30484988452656	N/A	0.433	/	0.565	B	435	E	P	/		20171113_104246	/	C			true
	/	VI	H	1.06079664570231	N/A	0.477	/	0.506	B	436	E	P	/		20171113_104246	/	C			true
	/	VI	H	1.05204460966543	N/A	0.538	/	0.566	B	437	E	P	/		20171113_104246	/	C			true
	/	VI	H	1.99776785714286	N/A	0.448	/	0.895	B	438	E	P	/		20171113_104246	/	C			true
	/	VI	H	3.85714285714286	N/A	0.798	/	3.078	B	439	C	P	/		20171113_104246	/	C			true
	/	VI	H	1.21472392638037	N/A	0.489	/	0.594	B	440	E	P	/		20171113_104246	/	C			true
	/	VI	H	1.11702127659574	N/A	0.47	/	0.525	B	441	E	P	/		20171113_104253	/	C			true
	/	VI	H	1.02370689655172	N/A	0.464	/	0.475	B	442	E	P	/		20171113_104253	/	C			true
	/	VI	H	1.24064171122995	N/A	0.374	/	0.464	B	443	E	P	/		20171113_104253	/	C			true
	/	VI	H	1.31578947368421	N/A	0.361	/	0.475	B	444	E	P	/		20171113_104253	/	C			true
	/	VI	H	3.23225030084236	N/A	0.831	/	2.686	B	445	C	P	/		20171113_104253	/	C			true
	/	VI	H	1.18303571428571	N/A	0.448	/	0.53	B	446	E	P	/		20171113_104253	/	C			true
	/	VI	H	1.10721649484536	N/A	0.485	/	0.537	B	447	E	P	/		20171113_104253	/	C			true
	/	VI	H	1.26702997275204	N/A	0.367	/	0.465	B	448	E	P	/		20171113_104253	/	C			true
	/	VI	H	1.35833333333333	N/A	0.48	/	0.652	B	449	E	P	/		20171113_104253	/	C			true
	N	VI	H	9.09476309226933	N/A	0.401	/	3.647	B	450	N/A	S	M		20171113_104305	S	C			true
	N	VI	H	4.76858108108108	N/A	0.592	/	2.823	B	451	N/A	S	M		20171113_104305	S	C			true
	N	VI	H	9.93055555555556	N/A	0.576	/	5.72	B	452	N/A	S	M		20171113_104305	S	C			true
	/	VI	H	1.0843989769821	N/A	0.391	/	0.424	B	453	R	P	/		20171113_104305	/	C			true
	/	VI	H	1.17953667953668	N/A	0.518	/	0.611	B	454	E	P	/		20171113_104305	/	C			true
	/	VI	H	1.38901601830664	N/A	0.437	/	0.607	B	455	E	P	/		20171113_104305	/	C			true
	/	XIV	M	3.12121212121212	N/A	0.099	/	0.309	B	456	C	P	/		TM3030_14_0001	/	M4		https://zenodo.org/record/3489793/files/after_sameramaTM3030_14_0001.tif	false	https://zenodo.org/record/3489793/files/after_sameramaTM3030_14_0001.tif
	N	XIV	M	13.6086956521739	N/A	0.069	/	0.939	B	457	N/A	S	S		TM3030_14_0001	S	M4		https://zenodo.org/record/3489793/files/after_sameramaTM3030_14_0001.tif	false	https://zenodo.org/record/3489793/files/after_sameramaTM3030_14_0001.tif
	/	XIV	M	2.072	N/A	0.125	/	0.259	B	458	E	P	/		TM3030_14_0001	/	M4		https://zenodo.org/record/3489793/files/after_sameramaTM3030_14_0001.tif	false	https://zenodo.org/record/3489793/files/after_sameramaTM3030_14_0001.tif
	/	XIV	M	1.18478260869565	N/A	0.184	/	0.218	B	459	C	P	/		TM3030_14_0001	/	M4		https://zenodo.org/record/3489793/files/after_sameramaTM3030_14_0001.tif	false	https://zenodo.org/record/3489793/files/after_sameramaTM3030_14_0001.tif
	/	XIV	M	2.26865671641791	N/A	0.134	/	0.304	B	460	C	P	/		TM3030_14_0001	/	M4		https://zenodo.org/record/3489793/files/after_sameramaTM3030_14_0001.tif	false	https://zenodo.org/record/3489793/files/after_sameramaTM3030_14_0001.tif
	/	XIV	M	3.29775280898876	N/A	0.178	/	0.587	B	461	C	P	/		TM3030_14_0001	/	M4		https://zenodo.org/record/3489793/files/after_sameramaTM3030_14_0001.tif	false	https://zenodo.org/record/3489793/files/after_sameramaTM3030_14_0001.tif
	N	XIV	M	4.51807228915663	N/A	0.083	/	0.375	B	462	N/A	S	S		TM3030_14_0001	S	M4		https://zenodo.org/record/3489793/files/after_sameramaTM3030_14_0001.tif	false	https://zenodo.org/record/3489793/files/after_sameramaTM3030_14_0001.tif
	/	XIV	M	1.5655737704918	N/A	0.122	/	0.191	B	463	C	P	/		TM3030_14_0001	/	M4		https://zenodo.org/record/3489793/files/after_sameramaTM3030_14_0001.tif	false	https://zenodo.org/record/3489793/files/after_sameramaTM3030_14_0001.tif
	/	XIV	M	1.33372093023256	N/A	0.086	/	0.1147	B	464	E	P	/		TM3030_14_0001	/	M4		https://zenodo.org/record/3489793/files/after_sameramaTM3030_14_0001.tif	false	https://zenodo.org/record/3489793/files/after_sameramaTM3030_14_0001.tif
	/	XIV	M	1.44628099173554	N/A	0.121	/	0.175	B	465	E	P	/		TM3030_14_0002	/	M4		https://zenodo.org/record/3489793/files/after_TM3030_14_0002.tif	false	https://zenodo.org/record/3489793/files/after_SAMERAMATM3030_14_0002.tif
	N	XIV	M	7.76470588235294	N/A	0.102	/	0.792	B	466	N/A	S	S		TM3030_14_0002	S	M4		https://zenodo.org/record/3489793/files/after_TM3030_14_0002.tif	false	https://zenodo.org/record/3489793/files/after_SAMERAMATM3030_14_0002.tif
	N	XIV	M	4.33802816901409	N/A	0.071	/	0.308	B	467	N/A	S	S		TM3030_14_0002	C	M4		https://zenodo.org/record/3489793/files/after_TM3030_14_0002.tif	false	https://zenodo.org/record/3489793/files/after_SAMERAMATM3030_14_0002.tif
	/	XIV	M	2.78313253012048	N/A	0.083	/	0.231	B	468	D	P	/		TM3030_14_0002	/	M4		https://zenodo.org/record/3489793/files/after_TM3030_14_0002.tif	false	https://zenodo.org/record/3489793/files/after_SAMERAMATM3030_14_0002.tif
	/	XIV	M	1.33663366336634	N/A	0.101	/	0.135	B	469	O	P	/		TM3030_14_0002	/	M4		https://zenodo.org/record/3489793/files/after_TM3030_14_0002.tif	false	https://zenodo.org/record/3489793/files/after_SAMERAMATM3030_14_0002.tif
	/	XIV	M	1.97478991596639	N/A	0.119	/	0.235	B	470	O	P	/		TM3030_14_0002	/	M4		https://zenodo.org/record/3489793/files/after_TM3030_14_0002.tif	false	https://zenodo.org/record/3489793/files/after_SAMERAMATM3030_14_0002.tif
	N	XIV	M	13.7333333333333	N/A	0.03	/	0.412	B	471	N/A	S	S		TM3030_14_0002	C	M4		https://zenodo.org/record/3489793/files/after_TM3030_14_0002.tif	false	https://zenodo.org/record/3489793/files/after_SAMERAMATM3030_14_0002.tif
	/	XIV	M	1.4031007751938	N/A	0.129	/	0.181	B	472	O	P	/	GOMILA SLICHNIH NEPRAVILNIH	TM3030_14_0002	/	M4		https://zenodo.org/record/3489793/files/after_TM3030_14_0002.tif	false	https://zenodo.org/record/3489793/files/after_SAMERAMATM3030_14_0002.tif
	N	XIV	M	5.82926829268293	N/A	0.041	/	0.239	B	473	N/A	S	S		TM3030_14_0002	C	M4		https://zenodo.org/record/3489793/files/after_TM3030_14_0002.tif	false	https://zenodo.org/record/3489793/files/after_SAMERAMATM3030_14_0002.tif
	/	XIV	M	2.525	N/A	0.08	/	0.202	B	474	O	P	/		TM3030_14_0002	/	M4		https://zenodo.org/record/3489793/files/after_TM3030_14_0002.tif	false	https://zenodo.org/record/3489793/files/after_SAMERAMATM3030_14_0002.tif
	/	XIV	M	3.16470588235294	N/A	0.085	/	0.269	B	475	O	P	/		TM3030_14_0002	/	M4		https://zenodo.org/record/3489793/files/after_TM3030_14_0002.tif	false	https://zenodo.org/record/3489793/files/after_SAMERAMATM3030_14_0002.tif
	/	XIV	M	2.64566929133858	N/A	0.127	/	0.336	B	476	O	P	/		TM3030_14_0002	/	M4		https://zenodo.org/record/3489793/files/after_TM3030_14_0002.tif	false	https://zenodo.org/record/3489793/files/after_SAMERAMATM3030_14_0002.tif
	/	XIV	M	1.36318407960199	N/A	0.201	/	0.274	B	477	O	P	/		TM3030_14_0002	/	M4		https://zenodo.org/record/3489793/files/after_TM3030_14_0002.tif	false	https://zenodo.org/record/3489793/files/after_SAMERAMATM3030_14_0002.tif
	/	XIV	M	2.27272727272727	N/A	0.11	/	0.25	B	478	O	P	/		TM3030_14_0002	/	M4		https://zenodo.org/record/3489793/files/after_TM3030_14_0002.tif	false	https://zenodo.org/record/3489793/files/after_SAMERAMATM3030_14_0002.tif
	/	XIV	M	2.06542056074766	N/A	0.107	/	0.221	B	479	O	P	/		TM3030_14_0002	/	M4		https://zenodo.org/record/3489793/files/after_TM3030_14_0002.tif	false	https://zenodo.org/record/3489793/files/after_SAMERAMATM3030_14_0002.tif
	/	XIV	M	2.42307692307692	N/A	0.104	/	0.252	B	480	O	P	/		TM3030_14_0002	/	M4		https://zenodo.org/record/3489793/files/after_TM3030_14_0002.tif	false	https://zenodo.org/record/3489793/files/after_SAMERAMATM3030_14_0002.tif
	/	XIV	M	1.24285714285714	N/A	0.14	/	0.174	B	481	O	P	/		TM3030_14_0002	/	M4		https://zenodo.org/record/3489793/files/after_TM3030_14_0002.tif	false	https://zenodo.org/record/3489793/files/after_SAMERAMATM3030_14_0002.tif
	/	XIV	M	1.76146788990826	N/A	0.109	/	0.192	B	482	O	P	/		TM3030_14_0002	/	M4		https://zenodo.org/record/3489793/files/after_TM3030_14_0002.tif	false	https://zenodo.org/record/3489793/files/after_SAMERAMATM3030_14_0002.tif
	/	XIV	M	2.11023622047244	N/A	0.127	/	0.268	B	483	O	P	/		TM3030_14_0002	/	M4		https://zenodo.org/record/3489793/files/after_TM3030_14_0002.tif	false	https://zenodo.org/record/3489793/files/after_SAMERAMATM3030_14_0002.tif
	/	XIV	M	2.78048780487805	N/A	0.082	/	0.228	B	484	O	P	/		TM3030_14_0002	/	M4		https://zenodo.org/record/3489793/files/after_TM3030_14_0002.tif	false	https://zenodo.org/record/3489793/files/after_SAMERAMATM3030_14_0002.tif
	/	XIV	M	1.06862745098039	N/A	0.102	/	0.109	B	485	O	P	/		TM3030_14_0002	/	M4		https://zenodo.org/record/3489793/files/after_TM3030_14_0002.tif	false	https://zenodo.org/record/3489793/files/after_SAMERAMATM3030_14_0002.tif
	/	XIV	M	1.33333333333333	N/A	0.6	/	0.8	B	486	O	P	/		TM3030_14_0002	/	M4		https://zenodo.org/record/3489793/files/after_TM3030_14_0002.tif	false	https://zenodo.org/record/3489793/files/after_SAMERAMATM3030_14_0002.tif
	N	XIV	M	6.78571428571429	N/A	0.042	/	0.285	B	487	N/A	S	S		TM3030_14_0002	S	M4		https://zenodo.org/record/3489793/files/after_TM3030_14_0002.tif	false	https://zenodo.org/record/3489793/files/after_SAMERAMATM3030_14_0002.tif
	/	XIV	M	1.88172043010753	N/A	0.093	/	0.175	B	488	O	P	/		TM3030_14_0002	/	M4		https://zenodo.org/record/3489793/files/after_TM3030_14_0002.tif	false	https://zenodo.org/record/3489793/files/after_SAMERAMATM3030_14_0002.tif
	N	XIV	M	5.7037037037037	N/A	0.027	/	0.154	B	489	N/A	S	S		TM3030_14_0002	S	M4		https://zenodo.org/record/3489793/files/after_TM3030_14_0002.tif	false	https://zenodo.org/record/3489793/files/after_SAMERAMATM3030_14_0002.tif
	/	XIV	M	1.09090909090909	N/A	0.11	/	0.12	B	490	R	P	/		TM3030_14_0002	/	M4		https://zenodo.org/record/3489793/files/after_TM3030_14_0002.tif	false	https://zenodo.org/record/3489793/files/after_SAMERAMATM3030_14_0002.tif
	/	XIV	M	1.26415094339623	N/A	0.106	/	0.134	B	491	C	P	/		TM3030_14_0002	/	M4		https://zenodo.org/record/3489793/files/after_TM3030_14_0002.tif	false	https://zenodo.org/record/3489793/files/after_SAMERAMATM3030_14_0002.tif
	/	XIV	M	1.44055944055944	N/A	0.143	/	0.206	B	492	C	P	/		TM3030_14_0002	/	M4		https://zenodo.org/record/3489793/files/after_TM3030_14_0002.tif	false	https://zenodo.org/record/3489793/files/after_SAMERAMATM3030_14_0002.tif
	/	XIV	M	1.1340206185567	N/A	0.097	/	0.11	B	493	R	P	/		TM3030_14_0002	/	M4		https://zenodo.org/record/3489793/files/after_TM3030_14_0002.tif	false	https://zenodo.org/record/3489793/files/after_SAMERAMATM3030_14_0002.tif
	/	XIV	M	2.71910112359551	N/A	0.178	/	0.484	B	494	E	P	/		TM3030_14_0003	/	M4		https://zenodo.org/record/3489793/files/after_sameramaTM3030_14_0003.tif	false	https://zenodo.org/record/3489793/files/after_sameramaTM3030_14_0003.tif
	/	XIV	M	2.40909090909091	N/A	0.066	/	0.159	B	495	E	P	/		TM3030_14_0003	/	M4		https://zenodo.org/record/3489793/files/after_sameramaTM3030_14_0003.tif	false	https://zenodo.org/record/3489793/files/after_sameramaTM3030_14_0003.tif
	/	XIV	M	1.82222222222222	N/A	0.09	/	0.164	B	496	E	P	/		TM3030_14_0003	/	M4		https://zenodo.org/record/3489793/files/after_sameramaTM3030_14_0003.tif	false	https://zenodo.org/record/3489793/files/after_sameramaTM3030_14_0003.tif
	/	XIV	M	1.7536231884058	N/A	0.069	/	0.121	B	497	C	P	/		TM3030_14_0003	/	M4		https://zenodo.org/record/3489793/files/after_sameramaTM3030_14_0003.tif	false	https://zenodo.org/record/3489793/files/after_sameramaTM3030_14_0003.tif
	/	XIV	M	2.18181818181818	N/A	0.088	/	0.192	B	498	C	P	/		TM3030_14_0003	/	M4		https://zenodo.org/record/3489793/files/after_sameramaTM3030_14_0003.tif	false	https://zenodo.org/record/3489793/files/after_sameramaTM3030_14_0003.tif
	/	XIV	M	1.52127659574468	N/A	0.094	/	0.143	B	499	E	P	/		TM3030_14_0003	/	M4		https://zenodo.org/record/3489793/files/after_sameramaTM3030_14_0003.tif	false	https://zenodo.org/record/3489793/files/after_sameramaTM3030_14_0003.tif
	/	XIV	M	1.51948051948052	N/A	0.077	/	0.117	B	500	C	P	/		TM3030_14_0003	/	M4		https://zenodo.org/record/3489793/files/after_sameramaTM3030_14_0003.tif	false	https://zenodo.org/record/3489793/files/after_sameramaTM3030_14_0003.tif
	/	XIV	M	1.85074626865672	N/A	0.067	/	0.124	B	501	E	P	/		TM3030_14_0003	/	M4		https://zenodo.org/record/3489793/files/after_sameramaTM3030_14_0003.tif	false	https://zenodo.org/record/3489793/files/after_sameramaTM3030_14_0003.tif
	/	XIV	M	1.9	N/A	0.07	/	0.133	B	502	E	P	/		TM3030_14_0003	/	M4		https://zenodo.org/record/3489793/files/after_sameramaTM3030_14_0003.tif	false	https://zenodo.org/record/3489793/files/after_sameramaTM3030_14_0003.tif
	/	XIV	M	1.30275229357798	N/A	0.109	/	0.142	B	503	O	P	/		TM3030_14_0003	/	M4		https://zenodo.org/record/3489793/files/after_sameramaTM3030_14_0003.tif	false	https://zenodo.org/record/3489793/files/after_sameramaTM3030_14_0003.tif
	/	XIV	M	1.0632183908046	N/A	0.174	/	0.185	B	504	O	P	/		TM3030_14_0003	/	M4		https://zenodo.org/record/3489793/files/after_sameramaTM3030_14_0003.tif	false	https://zenodo.org/record/3489793/files/after_sameramaTM3030_14_0003.tif
	N	XIV	M	6.32608695652174	N/A	0.092	/	0.582	B	505	N/A	S	S		TM3030_14_0003	S	M4		https://zenodo.org/record/3489793/files/after_sameramaTM3030_14_0003.tif	false	https://zenodo.org/record/3489793/files/after_sameramaTM3030_14_0003.tif
	N	XIV	M	7.03703703703704	N/A	0.135	/	0.95	B	506	N/A	S	M		TM3030_14_0003	C	M4		https://zenodo.org/record/3489793/files/after_sameramaTM3030_14_0003.tif	false	https://zenodo.org/record/3489793/files/after_sameramaTM3030_14_0003.tif
	N	XIV	M	7.08510638297872	N/A	0.141	/	0.999	B	507	N/A	S	M		TM3030_14_0003	C	M4		https://zenodo.org/record/3489793/files/after_sameramaTM3030_14_0003.tif	false	https://zenodo.org/record/3489793/files/after_sameramaTM3030_14_0003.tif
	N	XIV	M	9.28571428571429	N/A	0.105	/	0.975	B	508	N/A	S	M		TM3030_14_0003	C	M4		https://zenodo.org/record/3489793/files/after_sameramaTM3030_14_0003.tif	false	https://zenodo.org/record/3489793/files/after_sameramaTM3030_14_0003.tif
	/	XIV	M	2.47311827956989	N/A	0.093	/	0.23	B	509	C	P	/		TM3030_14_0003	/	M4		https://zenodo.org/record/3489793/files/after_sameramaTM3030_14_0003.tif	false	https://zenodo.org/record/3489793/files/after_sameramaTM3030_14_0003.tif
	/	XIV	M	1.09565217391304	N/A	0.115	/	0.126	B	510	O	P	/		TM3030_14_0003	/	M4		https://zenodo.org/record/3489793/files/after_sameramaTM3030_14_0003.tif	false	https://zenodo.org/record/3489793/files/after_sameramaTM3030_14_0003.tif
	/	XIV	M	1.37894736842105	N/A	0.095	/	0.131	B	511	O	P	/		TM3030_14_0003	/	M4		https://zenodo.org/record/3489793/files/after_sameramaTM3030_14_0003.tif	false	https://zenodo.org/record/3489793/files/after_sameramaTM3030_14_0003.tif
	/	XIV	M	3.15789473684211	N/A	0.076	/	0.24	B	512	C	P	/		TM3030_14_0003	/	M4		https://zenodo.org/record/3489793/files/after_sameramaTM3030_14_0003.tif	false	https://zenodo.org/record/3489793/files/after_sameramaTM3030_14_0003.tif
	/	XIV	M	3.20224719101124	N/A	0.089	/	0.285	B	513	C	P	/		TM3030_14_0003	/	M4		https://zenodo.org/record/3489793/files/after_sameramaTM3030_14_0003.tif	false	https://zenodo.org/record/3489793/files/after_sameramaTM3030_14_0003.tif
	/	XIV	M	2.70114942528736	N/A	0.087	/	0.235	B	514	C	P	/		TM3030_14-0004	/	M4			true
	N	XIV	M	19.0161290322581	N/A	0.062	/	1.179	B	515	N/A	S	M		TM3030_14-0004	S	M4			true
	N	XIV	M	10.8958333333333	N/A	0.096	/	1.046	B	516	N/A	S	M		TM3030_14-0004	S	M4			true
	N	XIV	M	16.1927710843373	N/A	0.083	/	1.344	B	517	N/A	S	M		TM3030_14-0004	S	M4			true
	N	XIV	M	16.2765957446809	N/A	0.047	/	0.765	B	518	N/A	S	M		TM3030_14-0004	S	M4			true
	/	XIV	M	1.46153846153846	N/A	0.065	/	0.095	B	519	E	P	/		TM3030_14-0004	/	M4			true
	/	XIV	M	1.51034482758621	N/A	0.145	/	0.219	B	520	O	P	/		TM3030_14-0004	/	M4			true
	N	XIV	M	4.31147540983607	N/A	0.061	/	0.263	B	521	N/A	S	M		TM3030_14-0004	S	M4			true
	N	XIV	M	5.57575757575758	N/A	0.066	/	0.368	B	522	N/A	S	M		TM3030_14-0004	S	M4			true
	/	XIV	M	1.09223300970874	N/A	0.206	/	0.225	B	523	O	P	/		TM3030_14-0004	/	M4			true
	/	XIV	M	1.41176470588235	N/A	0.085	/	0.12	B	524	O	P	/		TM3030_14-0004	/	M4			true
	/	XIV	M	1.12295081967213	N/A	0.122	/	0.137	B	525	O	P	/		TM3030_14-0004	/	M4			true
	/	XIV	M	1.30769230769231	N/A	0.078	/	0.102	B	526	E	P	/		TM3030_14-0004	/	M4			true
	/	XIV	M	1.8265306122449	N/A	0.098	/	0.179	B	527	C	P	/		TM3030_14-0004	/	M4			true
	/	XIV	M	1.72222222222222	N/A	0.09	/	0.155	B	528	C	P	/		TM3030_14-0004	/	M4			true
	N	XIV	M	29.3333333333333	N/A	0.06	/	1.76	B	529	N/A	S	M		TM3030_14_0005	S	M4		https://zenodo.org/record/3489793/files/after_sameramaTM3030_14_0005.tif	false	https://zenodo.org/record/3489793/files/after_sameramaTM3030_14_0005.tif
	N	XIV	M	15.7446808510638	N/A	0.047	/	0.74	B	530	N/A	S	M		TM3030_14_0005	S	M4		https://zenodo.org/record/3489793/files/after_sameramaTM3030_14_0005.tif	false	https://zenodo.org/record/3489793/files/after_sameramaTM3030_14_0005.tif
	N	XIV	M	22.5602836879433	N/A	0.141	/	3.181	B	531	N/A	S	M		TM3030_14_0005	S	M4		https://zenodo.org/record/3489793/files/after_sameramaTM3030_14_0005.tif	false	https://zenodo.org/record/3489793/files/after_sameramaTM3030_14_0005.tif
	N	XIV	M	25.1901408450704	N/A	0.142	/	3.577	B	532	N/A	S	M		TM3030_14_0005	C	M4		https://zenodo.org/record/3489793/files/after_sameramaTM3030_14_0005.tif	false	https://zenodo.org/record/3489793/files/after_sameramaTM3030_14_0005.tif
	N	XIV	M	7.83157894736842	N/A	0.095	/	0.744	B	533	N/A	S	M		TM3030_14_0005	S	M4		https://zenodo.org/record/3489793/files/after_sameramaTM3030_14_0005.tif	false	https://zenodo.org/record/3489793/files/after_sameramaTM3030_14_0005.tif
	N	XIV	M	5.21428571428571	N/A	0.154	/	0.803	B	534	N/A	S	M		TM3030_14_0005	S	M4		https://zenodo.org/record/3489793/files/after_sameramaTM3030_14_0005.tif	false	https://zenodo.org/record/3489793/files/after_sameramaTM3030_14_0005.tif
	/	XIV	M	1.91616766467066	N/A	0.167	/	0.32	B	535	O	P	/		TM3030_14_0005	/	M4		https://zenodo.org/record/3489793/files/after_sameramaTM3030_14_0005.tif	false	https://zenodo.org/record/3489793/files/after_sameramaTM3030_14_0005.tif
	/	XIV	M	2.55454545454545	N/A	0.11	/	0.281	B	536	C	P	/		TM3030_14_0005	/	M4		https://zenodo.org/record/3489793/files/after_sameramaTM3030_14_0005.tif	false	https://zenodo.org/record/3489793/files/after_sameramaTM3030_14_0005.tif
	/	XIV	M	1.75572519083969	N/A	0.131	/	0.23	B	537	E	P	/		TM3030_14_0005	/	M4		https://zenodo.org/record/3489793/files/after_sameramaTM3030_14_0005.tif	false	https://zenodo.org/record/3489793/files/after_sameramaTM3030_14_0005.tif
	/	XIV	M	1.19496855345912	N/A	0.159	/	0.19	B	538	O	P	/		TM3030_14_0005	/	M4		https://zenodo.org/record/3489793/files/after_sameramaTM3030_14_0005.tif	false	https://zenodo.org/record/3489793/files/after_sameramaTM3030_14_0005.tif
	/	XIV	M	2.3	N/A	0.08	/	0.184	B	539	C	P	/		TM3030_14_0005	/	M4		https://zenodo.org/record/3489793/files/after_sameramaTM3030_14_0005.tif	false	https://zenodo.org/record/3489793/files/after_sameramaTM3030_14_0005.tif
	/	XIV	M	1.51785714285714	N/A	0.056	/	0.085	B	540	E	P	/		TM3030_14_0005	/	M4		https://zenodo.org/record/3489793/files/after_sameramaTM3030_14_0005.tif	false	https://zenodo.org/record/3489793/files/after_sameramaTM3030_14_0005.tif
	N	XIV	M	33.7478991596639	N/A	0.119	/	4.016	B	541	N/A	S	M		TM3030_14_0006	S	M4		https://zenodo.org/record/3489793/files/after_TM3030_14_0006.tif	false	https://zenodo.org/record/3489793/files/after_SAMERAMATM3030_14_0006.tif
	N	XIV	M	16.5402298850575	N/A	0.174	/	2.878	B	542	N/A	S	M		TM3030_14_0006	S	M4		https://zenodo.org/record/3489793/files/after_TM3030_14_0006.tif	false	https://zenodo.org/record/3489793/files/after_SAMERAMATM3030_14_0006.tif
	/	XIV	M	1.20987654320988	N/A	0.081	/	0.098	B	543	C	P	/		TM3030_14_0006	/	M4		https://zenodo.org/record/3489793/files/after_TM3030_14_0006.tif	false	https://zenodo.org/record/3489793/files/after_SAMERAMATM3030_14_0006.tif
	/	XIV	M	1.94285714285714	N/A	0.07	/	0.136	B	544	E	P	/		TM3030_14_0006	/	M4		https://zenodo.org/record/3489793/files/after_TM3030_14_0006.tif	false	https://zenodo.org/record/3489793/files/after_SAMERAMATM3030_14_0006.tif
	N	XIV	M	38.6551724137931	N/A	0.058	/	2.242	B	545	N/A	S	M		TM3030_14_0006	C	M4		https://zenodo.org/record/3489793/files/after_TM3030_14_0006.tif	false	https://zenodo.org/record/3489793/files/after_SAMERAMATM3030_14_0006.tif
	/	XIV	M	2.5	N/A	0.09	/	0.225	B	546	E	P	/		TM3030_14_0006	/	M4		https://zenodo.org/record/3489793/files/after_TM3030_14_0006.tif	false	https://zenodo.org/record/3489793/files/after_SAMERAMATM3030_14_0006.tif
	/	XIV	M	1.03658536585366	N/A	0.082	/	0.085	B	547	C	P	/		TM3030_14_0006	/	M4		https://zenodo.org/record/3489793/files/after_TM3030_14_0006.tif	false	https://zenodo.org/record/3489793/files/after_SAMERAMATM3030_14_0006.tif
	/	XIV	M	2.70967741935484	N/A	0.062	/	0.168	B	548	C	P	/		TM3030_14_0006	/	M4		https://zenodo.org/record/3489793/files/after_TM3030_14_0006.tif	false	https://zenodo.org/record/3489793/files/after_SAMERAMATM3030_14_0006.tif
	/	XIV	M	1.76388888888889	N/A	0.072	/	0.127	B	549	C	P	/		TM3030_14_0006	/	M4		https://zenodo.org/record/3489793/files/after_TM3030_14_0006.tif	false	https://zenodo.org/record/3489793/files/after_SAMERAMATM3030_14_0006.tif
	/	XIV	M	1.7962962962963	N/A	0.054	/	0.097	B	550	C	P	/		TM3030_14_0006	/	M4		https://zenodo.org/record/3489793/files/after_TM3030_14_0006.tif	false	https://zenodo.org/record/3489793/files/after_SAMERAMATM3030_14_0006.tif
	/	XIV	M	1.28378378378378	N/A	0.074	/	0.095	B	551	O	P	/		TM3030_14_0006	/	M4		https://zenodo.org/record/3489793/files/after_TM3030_14_0006.tif	false	https://zenodo.org/record/3489793/files/after_SAMERAMATM3030_14_0006.tif
	/	XIV	M	1.60162601626016	N/A	0.123	/	0.197	B	552	C	P	/		TM3030_14_0006	/	M4		https://zenodo.org/record/3489793/files/after_TM3030_14_0006.tif	false	https://zenodo.org/record/3489793/files/after_SAMERAMATM3030_14_0006.tif
	/	XIV	M	1.49612403100775	N/A	0.129	/	0.193	B	553	C	P	/		TM3030_14_0006	/	M4		https://zenodo.org/record/3489793/files/after_TM3030_14_0006.tif	false	https://zenodo.org/record/3489793/files/after_SAMERAMATM3030_14_0006.tif
	/	XIV	M	1.67768595041322	N/A	0.121	/	0.203	B	554	O	P	/		TM3030_14_0006	/	M4		https://zenodo.org/record/3489793/files/after_TM3030_14_0006.tif	false	https://zenodo.org/record/3489793/files/after_SAMERAMATM3030_14_0006.tif
	/	XIV	M	1.6144578313253	N/A	0.083	/	0.134	B	555	D	P	/		TM3030_14_0006	/	M4		https://zenodo.org/record/3489793/files/after_TM3030_14_0006.tif	false	https://zenodo.org/record/3489793/files/after_SAMERAMATM3030_14_0006.tif
	/	XIV	M	3.55421686746988	N/A	0.083	/	0.295	B	556	O	P	/		TM3030_14_0006	/	M4		https://zenodo.org/record/3489793/files/after_TM3030_14_0006.tif	false	https://zenodo.org/record/3489793/files/after_SAMERAMATM3030_14_0006.tif
	/	XIV	M	1.36633663366337	N/A	0.202	/	0.276	B	557	O	P	/		TM3030_14_0007	/	M4		https://zenodo.org/record/3489793/files/after_TM3030_14_0007.tif	false	https://zenodo.org/record/3489793/files/after_SAMERAMATM3030_14_0007.tif
	/	XIV	M	1.38378378378378	N/A	0.185	/	0.256	B	558	O	P	/		TM3030_14_0007	/	M4		https://zenodo.org/record/3489793/files/after_TM3030_14_0007.tif	false	https://zenodo.org/record/3489793/files/after_SAMERAMATM3030_14_0007.tif
	/	XIV	M	1.51381215469613	N/A	0.181	/	0.274	B	559	O	P	/		TM3030_14_0007	/	M4		https://zenodo.org/record/3489793/files/after_TM3030_14_0007.tif	false	https://zenodo.org/record/3489793/files/after_SAMERAMATM3030_14_0007.tif
	/	XIV	M	2.11504424778761	N/A	0.113	/	0.239	B	560	C	P	/		TM3030_14_0007	/	M4		https://zenodo.org/record/3489793/files/after_TM3030_14_0007.tif	false	https://zenodo.org/record/3489793/files/after_SAMERAMATM3030_14_0007.tif
	/	XIV	M	2.03305785123967	N/A	0.121	/	0.246	B	561	C	P	/		TM3030_14_0007	/	M4		https://zenodo.org/record/3489793/files/after_TM3030_14_0007.tif	false	https://zenodo.org/record/3489793/files/after_SAMERAMATM3030_14_0007.tif
	/	XIV	M	2.1219512195122	N/A	0.123	/	0.261	B	562	C	P	/		TM3030_14_0007	/	M4		https://zenodo.org/record/3489793/files/after_TM3030_14_0007.tif	false	https://zenodo.org/record/3489793/files/after_SAMERAMATM3030_14_0007.tif
	/	XIV	M	2.66666666666667	N/A	0.093	/	0.248	B	563	C	P	/		TM3030_14_0007	/	M4		https://zenodo.org/record/3489793/files/after_TM3030_14_0007.tif	false	https://zenodo.org/record/3489793/files/after_SAMERAMATM3030_14_0007.tif
	/	XIV	M	2	N/A	0.151	/	0.302	B	564	O	P	/		TM3030_14_0007	/	M4		https://zenodo.org/record/3489793/files/after_TM3030_14_0007.tif	false	https://zenodo.org/record/3489793/files/after_SAMERAMATM3030_14_0007.tif
	/	XIV	M	1.36184210526316	N/A	0.152	/	0.207	B	565	O	P	/		TM3030_14_0007	/	M4		https://zenodo.org/record/3489793/files/after_TM3030_14_0007.tif	false	https://zenodo.org/record/3489793/files/after_SAMERAMATM3030_14_0007.tif
	/	XIV	M	1.62837837837838	N/A	0.148	/	0.241	B	566	O	P	/		TM3030_14_0007	/	M4		https://zenodo.org/record/3489793/files/after_TM3030_14_0007.tif	false	https://zenodo.org/record/3489793/files/after_SAMERAMATM3030_14_0007.tif
	/	XIV	M	2.52127659574468	N/A	0.094	/	0.237	B	567	C	P	/		TM3030_14_0007	/	M4		https://zenodo.org/record/3489793/files/after_TM3030_14_0007.tif	false	https://zenodo.org/record/3489793/files/after_SAMERAMATM3030_14_0007.tif
	/	XIV	M	2.87341772151899	N/A	0.079	/	0.227	B	568	D	P	/		TM3030_14_0007	/	M4		https://zenodo.org/record/3489793/files/after_TM3030_14_0007.tif	false	https://zenodo.org/record/3489793/files/after_SAMERAMATM3030_14_0007.tif
	/	XIV	M	1.47486033519553	N/A	0.179	/	0.264	B	569	O	P	/		TM3030_14_0007	/	M4		https://zenodo.org/record/3489793/files/after_TM3030_14_0007.tif	false	https://zenodo.org/record/3489793/files/after_SAMERAMATM3030_14_0007.tif
	/	XIV	M	1.41420118343195	N/A	0.169	/	0.239	B	570	O	P	/		TM3030_14_0007	/	M4		https://zenodo.org/record/3489793/files/after_TM3030_14_0007.tif	false	https://zenodo.org/record/3489793/files/after_SAMERAMATM3030_14_0007.tif
	/	XIV	M	1.3134328358209	N/A	0.134	/	0.176	B	571	O	P	/		TM3030_14_0007	/	M4		https://zenodo.org/record/3489793/files/after_TM3030_14_0007.tif	false	https://zenodo.org/record/3489793/files/after_SAMERAMATM3030_14_0007.tif
	/	XIV	M	1.22272727272727	N/A	0.22	/	0.269	B	572	O	P	/		TM3030_14_0007	/	M4		https://zenodo.org/record/3489793/files/after_TM3030_14_0007.tif	false	https://zenodo.org/record/3489793/files/after_SAMERAMATM3030_14_0007.tif
	/	XIV	M	2.00909090909091	N/A	0.11	/	0.221	B	573	C	P	/		TM3030_14_0007	/	M4		https://zenodo.org/record/3489793/files/after_TM3030_14_0007.tif	false	https://zenodo.org/record/3489793/files/after_SAMERAMATM3030_14_0007.tif
	/	XIV	M	2.56	N/A	0.1	/	0.256	B	574	O	P	/		TM3030_14_0007	/	M4		https://zenodo.org/record/3489793/files/after_TM3030_14_0007.tif	false	https://zenodo.org/record/3489793/files/after_SAMERAMATM3030_14_0007.tif
	/	XIV	M	1.21604938271605	N/A	0.162	/	0.197	B	575	O	P	/		TM3030_14_0007	/	M4		https://zenodo.org/record/3489793/files/after_TM3030_14_0007.tif	false	https://zenodo.org/record/3489793/files/after_SAMERAMATM3030_14_0007.tif
	/	XIV	M	2.73033707865169	N/A	0.089	/	0.243	B	576	C	P	/		TM3030_14_0007	/	M4		https://zenodo.org/record/3489793/files/after_TM3030_14_0007.tif	false	https://zenodo.org/record/3489793/files/after_SAMERAMATM3030_14_0007.tif
	/	XIV	M	3.09230769230769	N/A	0.065	/	0.201	B	577	C	P	/		TM3030_14_0007	/	M4		https://zenodo.org/record/3489793/files/after_TM3030_14_0007.tif	false	https://zenodo.org/record/3489793/files/after_SAMERAMATM3030_14_0007.tif
	/	XIV	M	1.56626506024096	N/A	0.083	/	0.13	B	578	O	P	/		TM3030_14_0007	/	M4		https://zenodo.org/record/3489793/files/after_TM3030_14_0007.tif	false	https://zenodo.org/record/3489793/files/after_SAMERAMATM3030_14_0007.tif
	/	XIV	M	1.7	N/A	0.06	/	0.102	B	579	C	P	/		TM3030_14_0007	/	M4		https://zenodo.org/record/3489793/files/after_TM3030_14_0007.tif	false	https://zenodo.org/record/3489793/files/after_SAMERAMATM3030_14_0007.tif
	/	XIV	M	1.59420289855072	N/A	0.069	/	0.11	B	580	C	P	/		TM3030_14_0007	/	M4		https://zenodo.org/record/3489793/files/after_TM3030_14_0007.tif	false	https://zenodo.org/record/3489793/files/after_SAMERAMATM3030_14_0007.tif
	/	XIV	M	2.22352941176471	N/A	0.085	/	0.189	B	581	C	P	/		TM3030_14_0007	/	M4		https://zenodo.org/record/3489793/files/after_TM3030_14_0007.tif	false	https://zenodo.org/record/3489793/files/after_SAMERAMATM3030_14_0007.tif
	/	XIV	M	1.65909090909091	N/A	0.176	/	0.292	B	582	O	P	/		TM3030_14_0007	/	M4		https://zenodo.org/record/3489793/files/after_TM3030_14_0007.tif	false	https://zenodo.org/record/3489793/files/after_SAMERAMATM3030_14_0007.tif
	/	XIV	M	1.84126984126984	N/A	0.126	/	0.232	B	583	O	P	/		TM3030_14_0007	/	M4		https://zenodo.org/record/3489793/files/after_TM3030_14_0007.tif	false	https://zenodo.org/record/3489793/files/after_SAMERAMATM3030_14_0007.tif
	/	XIV	M	3.53333333333333	N/A	0.12	/	0.424	B	584	O	P	/		TM3030_14_0007	/	M4		https://zenodo.org/record/3489793/files/after_TM3030_14_0007.tif	false	https://zenodo.org/record/3489793/files/after_SAMERAMATM3030_14_0007.tif
	/	XIV	M	1.8019801980198	N/A	0.101	/	0.182	B	585	O	P	/		TM3030_14_0007	/	M4		https://zenodo.org/record/3489793/files/after_TM3030_14_0007.tif	false	https://zenodo.org/record/3489793/files/after_SAMERAMATM3030_14_0007.tif
	/	XIV	M	1.21495327102804	N/A	0.107	/	0.13	B	586	O	P	/		TM3030_14_0007	/	M4		https://zenodo.org/record/3489793/files/after_TM3030_14_0007.tif	false	https://zenodo.org/record/3489793/files/after_SAMERAMATM3030_14_0007.tif
	N	XIV	M	4.05641025641026	N/A	0.195	/	0.791	B	587	N/A	S	S		TM3030_14_0007	S	M4		https://zenodo.org/record/3489793/files/after_TM3030_14_0007.tif	false	https://zenodo.org/record/3489793/files/after_SAMERAMATM3030_14_0007.tif
	/	XIV	M	1.27702702702703	N/A	0.148	/	0.189	B	588	O	P	/		TM3030_14_0007	/	M4		https://zenodo.org/record/3489793/files/after_TM3030_14_0007.tif	false	https://zenodo.org/record/3489793/files/after_SAMERAMATM3030_14_0007.tif
	/	XIV	M	1.48484848484848	N/A	0.099	/	0.147	B	589	O	P	/		TM3030_14_0007	/	M4		https://zenodo.org/record/3489793/files/after_TM3030_14_0007.tif	false	https://zenodo.org/record/3489793/files/after_SAMERAMATM3030_14_0007.tif
	/	XIV	M	2.22857142857143	N/A	0.07	/	0.156	B	590	E	P	/		TM3030_14_0007	/	M4		https://zenodo.org/record/3489793/files/after_TM3030_14_0007.tif	false	https://zenodo.org/record/3489793/files/after_SAMERAMATM3030_14_0007.tif
	/	XIV	M	1.07954545454545	N/A	0.176	/	0.19	B	591	O	P	/		TM3030_14_0007	/	M4		https://zenodo.org/record/3489793/files/after_TM3030_14_0007.tif	false	https://zenodo.org/record/3489793/files/after_SAMERAMATM3030_14_0007.tif
	Y	XIV	M	10.4444444444444	N/A	0.081	/	0.846	B	592	N/A	S	M		TM3030_14_0008	C	M4		https://zenodo.org/record/3489793/files/after_TM3030_14_0008.tif	false	https://zenodo.org/record/3489793/files/after_SAMERAMATM3030_14_0008.tif
	/	XIV	M	1.08878504672897	N/A	0.214	/	0.233	B	593	O	P	/		TM3030_14_0008	/	M4		https://zenodo.org/record/3489793/files/after_TM3030_14_0008.tif	false	https://zenodo.org/record/3489793/files/after_SAMERAMATM3030_14_0008.tif
	/	XIV	M	1.30366492146597	N/A	0.191	/	0.249	B	594	O	P	/		TM3030_14_0008	/	M4		https://zenodo.org/record/3489793/files/after_TM3030_14_0008.tif	false	https://zenodo.org/record/3489793/files/after_SAMERAMATM3030_14_0008.tif
	N	XIV	M	5	N/A	0.046	/	0.23	B	595	N/A	S	M		TM3030_14_0008	S	M4		https://zenodo.org/record/3489793/files/after_TM3030_14_0008.tif	false	https://zenodo.org/record/3489793/files/after_SAMERAMATM3030_14_0008.tif
	/	XIV	M	3.5	N/A	0.064	/	0.224	B	596	C	P	/		TM3030_14_0008	/	M4		https://zenodo.org/record/3489793/files/after_TM3030_14_0008.tif	false	https://zenodo.org/record/3489793/files/after_SAMERAMATM3030_14_0008.tif
	N	XIV	M	20.56	N/A	0.025	/	0.514	B	597	N/A	S	M		TM3030_14_0008	C	M4		https://zenodo.org/record/3489793/files/after_TM3030_14_0008.tif	false	https://zenodo.org/record/3489793/files/after_SAMERAMATM3030_14_0008.tif
	N	XIV	M	15.0833333333333	N/A	0.036	/	0.543	B	598	N/A	S	M		TM3030_14_0008	C	M4		https://zenodo.org/record/3489793/files/after_TM3030_14_0008.tif	false	https://zenodo.org/record/3489793/files/after_SAMERAMATM3030_14_0008.tif
	/	XIV	M	1.72	N/A	0.075	/	0.129	B	599	E	P	/		TM3030_14_0008	/	M4		https://zenodo.org/record/3489793/files/after_TM3030_14_0008.tif	false	https://zenodo.org/record/3489793/files/after_SAMERAMATM3030_14_0008.tif
	/	XIV	M	1.28021978021978	N/A	0.182	/	0.233	B	600	O	P	/		TM3030_14_0008	/	M4		https://zenodo.org/record/3489793/files/after_TM3030_14_0008.tif	false	https://zenodo.org/record/3489793/files/after_SAMERAMATM3030_14_0008.tif
	/	XIV	M	2.82677165354331	N/A	0.127	/	0.359	B	601	E	P	/		TM3030_14_0009	/	M4		https://zenodo.org/record/3489793/files/after_TM3030_14_0009.tif	false	https://zenodo.org/record/3489793/files/after_SAMERAMATM3030_14_0009.tif
	/	XIV	M	3.90909090909091	N/A	0.088	/	0.344	B	602	C	P	/		TM3030_14_0009	/	M4		https://zenodo.org/record/3489793/files/after_TM3030_14_0009.tif	false	https://zenodo.org/record/3489793/files/after_SAMERAMATM3030_14_0009.tif
	/	XIV	M	2.84313725490196	N/A	0.051	/	0.145	B	603	C	P	/		TM3030_14_0009	/	M4		https://zenodo.org/record/3489793/files/after_TM3030_14_0009.tif	false	https://zenodo.org/record/3489793/files/after_SAMERAMATM3030_14_0009.tif
	N	XIV	M	7	N/A	0.068	/	0.476	B	604	N/A	S	S		TM3030_14_0009	S	M4		https://zenodo.org/record/3489793/files/after_TM3030_14_0009.tif	false	https://zenodo.org/record/3489793/files/after_SAMERAMATM3030_14_0009.tif
	/	XIV	M	1.31818181818182	N/A	0.132	/	0.174	B	605	E	P	/		TM3030_14_0009	/	M4		https://zenodo.org/record/3489793/files/after_TM3030_14_0009.tif	false	https://zenodo.org/record/3489793/files/after_SAMERAMATM3030_14_0009.tif
	/	XIV	M	3.91044776119403	N/A	0.134	/	0.524	B	606	E	P	/		TM3030_14_0010	/	M4		https://zenodo.org/record/3489793/files/after_TM3030_14_0010.tif	false	https://zenodo.org/record/3489793/files/after_SAMERAMATM3030_14_0010.tif
	/	XIV	M	1.75903614457831	N/A	0.249	/	0.438	B	607	E	P	/		TM3030_14_0010	/	M4		https://zenodo.org/record/3489793/files/after_TM3030_14_0010.tif	false	https://zenodo.org/record/3489793/files/after_SAMERAMATM3030_14_0010.tif
	/	XIV	M	1.08597285067873	N/A	0.221	/	0.24	B	608	O	P	/		TM3030_14_0010	/	M4		https://zenodo.org/record/3489793/files/after_TM3030_14_0010.tif	false	https://zenodo.org/record/3489793/files/after_SAMERAMATM3030_14_0010.tif
	/	XIV	M	1.18297872340426	N/A	0.235	/	0.278	B	609	O	P	/		TM3030_14_0010	/	M4		https://zenodo.org/record/3489793/files/after_TM3030_14_0010.tif	false	https://zenodo.org/record/3489793/files/after_SAMERAMATM3030_14_0010.tif
	/	XIV	M	1.03669724770642	N/A	0.218	/	0.226	B	610	O	P	/		TM3030_14_0010	/	M4		https://zenodo.org/record/3489793/files/after_TM3030_14_0010.tif	false	https://zenodo.org/record/3489793/files/after_SAMERAMATM3030_14_0010.tif
	/	XIV	M	2.90598290598291	N/A	0.117	/	0.34	B	611	C	P	/		TM3030_14_0010	/	M4		https://zenodo.org/record/3489793/files/after_TM3030_14_0010.tif	false	https://zenodo.org/record/3489793/files/after_SAMERAMATM3030_14_0010.tif
	/	XIV	M	1.35135135135135	N/A	0.148	/	0.2	B	612	O	P	/		TM3030_14_0010	/	M4		https://zenodo.org/record/3489793/files/after_TM3030_14_0010.tif	false	https://zenodo.org/record/3489793/files/after_SAMERAMATM3030_14_0010.tif
	/	XIV	M	1.40191387559809	N/A	0.209	/	0.293	B	613	O	P	/		TM3030_14_0010	/	M4		https://zenodo.org/record/3489793/files/after_TM3030_14_0010.tif	false	https://zenodo.org/record/3489793/files/after_SAMERAMATM3030_14_0010.tif
	/	XIV	M	1.2	N/A	0.18	/	0.216	B	614	O	P	/		TM3030_14_0010	/	M4		https://zenodo.org/record/3489793/files/after_TM3030_14_0010.tif	false	https://zenodo.org/record/3489793/files/after_SAMERAMATM3030_14_0010.tif
	/	XIV	M	1.62337662337662	N/A	0.154	/	0.25	B	615	O	P	/		TM3030_14_0010	/	M4		https://zenodo.org/record/3489793/files/after_TM3030_14_0010.tif	false	https://zenodo.org/record/3489793/files/after_SAMERAMATM3030_14_0010.tif
	/	XIV	M	1.70833333333333	N/A	0.168	/	0.287	B	616	O	P	/		TM3030_14_0010	/	M4		https://zenodo.org/record/3489793/files/after_TM3030_14_0010.tif	false	https://zenodo.org/record/3489793/files/after_SAMERAMATM3030_14_0010.tif
	/	XIV	M	1.02371541501976	N/A	0.253	/	0.259	B	617	O	P	/		TM3030_14_0010	/	M4		https://zenodo.org/record/3489793/files/after_TM3030_14_0010.tif	false	https://zenodo.org/record/3489793/files/after_SAMERAMATM3030_14_0010.tif
	/	XIV	M	1.00847457627119	N/A	0.236	/	0.238	B	618	O	P	/		TM3030_14_0010	/	M4		https://zenodo.org/record/3489793/files/after_TM3030_14_0010.tif	false	https://zenodo.org/record/3489793/files/after_SAMERAMATM3030_14_0010.tif
	/	XIV	M	1.08482142857143	N/A	0.224	/	0.243	B	619	O	P	/		TM3030_14_0010	/	M4		https://zenodo.org/record/3489793/files/after_TM3030_14_0010.tif	false	https://zenodo.org/record/3489793/files/after_SAMERAMATM3030_14_0010.tif
	/	XIV	M	2.85567010309278	N/A	0.097	/	0.277	B	620	C	P	/		TM3030_14_0010	/	M4		https://zenodo.org/record/3489793/files/after_TM3030_14_0010.tif	false	https://zenodo.org/record/3489793/files/after_SAMERAMATM3030_14_0010.tif
	N	XIV	M	7.70731707317073	N/A	0.123	/	0.948	B	621	N/A	S	M		TM3030_14_0011	S	M4		https://zenodo.org/record/3489793/files/after_TM3030_14_0011.tif	false	https://zenodo.org/record/3489793/files/after_SAMERAMATM3030_14_0011.tif
	/	XIV	M	2.04918032786885	N/A	0.183	/	0.375	B	622	E	P	/		TM3030_14_0011	/	M4		https://zenodo.org/record/3489793/files/after_TM3030_14_0011.tif	false	https://zenodo.org/record/3489793/files/after_SAMERAMATM3030_14_0011.tif
	/	XIV	M	1.12676056338028	N/A	0.213	/	0.24	B	623	E	P	/		TM3030_14_0011	/	M4		https://zenodo.org/record/3489793/files/after_TM3030_14_0011.tif	false	https://zenodo.org/record/3489793/files/after_SAMERAMATM3030_14_0011.tif
	/	XIV	M	1.28813559322034	N/A	0.177	/	0.228	B	624	E	P	/		TM3030_14_0011	/	M4		https://zenodo.org/record/3489793/files/after_TM3030_14_0011.tif	false	https://zenodo.org/record/3489793/files/after_SAMERAMATM3030_14_0011.tif
	/	XIV	M	1.44086021505376	N/A	0.186	/	0.268	B	625	O	P	/		TM3030_14_0011	/	M4		https://zenodo.org/record/3489793/files/after_TM3030_14_0011.tif	false	https://zenodo.org/record/3489793/files/after_SAMERAMATM3030_14_0011.tif
	/	XIV	M	1.15121951219512	N/A	0.205	/	0.236	B	626	O	P	/		TM3030_14_0011	/	M4		https://zenodo.org/record/3489793/files/after_TM3030_14_0011.tif	false	https://zenodo.org/record/3489793/files/after_SAMERAMATM3030_14_0011.tif
	/	XIV	M	1.07650273224044	N/A	0.183	/	0.197	B	627	O	P	/		TM3030_14_0011	/	M4		https://zenodo.org/record/3489793/files/after_TM3030_14_0011.tif	false	https://zenodo.org/record/3489793/files/after_SAMERAMATM3030_14_0011.tif
	/	XIV	M	1.32	N/A	0.175	/	0.231	B	628	O	P	/		TM3030_14_0011	/	M4		https://zenodo.org/record/3489793/files/after_TM3030_14_0011.tif	false	https://zenodo.org/record/3489793/files/after_SAMERAMATM3030_14_0011.tif
	N	XIV	M	6.2	N/A	0.06	/	0.372	B	629	N/A	S	M		TM3030_14_0011	C	M4		https://zenodo.org/record/3489793/files/after_TM3030_14_0011.tif	false	https://zenodo.org/record/3489793/files/after_SAMERAMATM3030_14_0011.tif
	/	XIV	M	1.48717948717949	N/A	0.117	/	0.174	B	630	E	P	/		TM3030_14_0011	/	M4		https://zenodo.org/record/3489793/files/after_TM3030_14_0011.tif	false	https://zenodo.org/record/3489793/files/after_SAMERAMATM3030_14_0011.tif
	/	XIV	M	1.27604166666667	N/A	0.192	/	0.245	B	631	O	P	/		TM3030_14_0011	/	M4		https://zenodo.org/record/3489793/files/after_TM3030_14_0011.tif	false	https://zenodo.org/record/3489793/files/after_SAMERAMATM3030_14_0011.tif
	N	XIV	M	6.95075757575758	N/A	0.264	/	1.835	B	632	N/A	S	M		TM3030_14_0012	C	M4		https://zenodo.org/record/3489793/files/after_TM3030_14_0012.tif	false	https://zenodo.org/record/3489793/files/after_SAMERAMATM3030_14_0012.tif
	N	XIV	M	39.9718309859155	N/A	0.071	/	2.838	B	633	N/A	S	M		TM3030_14_0012	S	M4		https://zenodo.org/record/3489793/files/after_TM3030_14_0012.tif	false	https://zenodo.org/record/3489793/files/after_SAMERAMATM3030_14_0012.tif
	/	XIV	M	1.13793103448276	N/A	0.145	/	0.165	B	634	E	P	/		TM3030_14_0012	/	M4		https://zenodo.org/record/3489793/files/after_TM3030_14_0012.tif	false	https://zenodo.org/record/3489793/files/after_SAMERAMATM3030_14_0012.tif
	/	XIV	M	1.36129032258065	N/A	0.155	/	0.211	B	635	O	P	/		TM3030_14_0012	/	M4		https://zenodo.org/record/3489793/files/after_TM3030_14_0012.tif	false	https://zenodo.org/record/3489793/files/after_SAMERAMATM3030_14_0012.tif
	/	XIV	M	1.54807692307692	N/A	0.104	/	0.161	B	636	C	P	/		TM3030_14_0012	/	M4		https://zenodo.org/record/3489793/files/after_TM3030_14_0012.tif	false	https://zenodo.org/record/3489793/files/after_SAMERAMATM3030_14_0012.tif
	/	XIV	M	1.86153846153846	N/A	0.065	/	0.121	B	637	C	P	/		TM3030_14_0012	/	M4		https://zenodo.org/record/3489793/files/after_TM3030_14_0012.tif	false	https://zenodo.org/record/3489793/files/after_SAMERAMATM3030_14_0012.tif
	N	XIV	M	5.32786885245902	N/A	0.061	/	0.325	B	638	N/A	S	M		TM3030_14_0012	C	M4		https://zenodo.org/record/3489793/files/after_TM3030_14_0012.tif	false	https://zenodo.org/record/3489793/files/after_SAMERAMATM3030_14_0012.tif
	N	XIV	M	4.88461538461539	N/A	0.052	/	0.254	B	639	N/A	S	M		TM3030_14_0012	C	M4		https://zenodo.org/record/3489793/files/after_TM3030_14_0012.tif	false	https://zenodo.org/record/3489793/files/after_SAMERAMATM3030_14_0012.tif
	/	XIV	M	1.53513513513514	N/A	0.185	/	0.284	B	640	E	P	/		TM3030_14_0013	/	M4		https://zenodo.org/record/3489793/files/after_TM3030_14_0013.tif	false	https://zenodo.org/record/3489793/files/after_SAMERAMATM3030_14_0013.tif
	/	XIV	M	1.58139534883721	N/A	0.215	/	0.34	B	641	E	P	/		TM3030_14_0013	/	M4		https://zenodo.org/record/3489793/files/after_TM3030_14_0013.tif	false	https://zenodo.org/record/3489793/files/after_SAMERAMATM3030_14_0013.tif
	/	XIV	M	1.97209302325581	N/A	0.215	/	0.424	B	642	E	P	/		TM3030_14_0013	/	M4		https://zenodo.org/record/3489793/files/after_TM3030_14_0013.tif	false	https://zenodo.org/record/3489793/files/after_SAMERAMATM3030_14_0013.tif
	/	XIV	M	1.45341614906832	N/A	0.161	/	0.234	B	643	E	P	/		TM3030_14_0013	/	M4		https://zenodo.org/record/3489793/files/after_TM3030_14_0013.tif	false	https://zenodo.org/record/3489793/files/after_SAMERAMATM3030_14_0013.tif
	N	XIV	M	32.2285714285714	N/A	0.035	/	1.128	B	644	N/A	S	M		TM3030_14_0013	S	M4		https://zenodo.org/record/3489793/files/after_TM3030_14_0013.tif	false	https://zenodo.org/record/3489793/files/after_SAMERAMATM3030_14_0013.tif
	N	XIV	M	22.6333333333333	N/A	0.09	/	2.037	B	645	N/A	S	M		TM3030_14_0013	C	M4		https://zenodo.org/record/3489793/files/after_TM3030_14_0013.tif	false	https://zenodo.org/record/3489793/files/after_SAMERAMATM3030_14_0013.tif
	N	XIV	M	7.55384615384615	N/A	0.065	/	0.491	B	646	N/A	S	M		TM3030_14_0013	C	M4		https://zenodo.org/record/3489793/files/after_TM3030_14_0013.tif	false	https://zenodo.org/record/3489793/files/after_SAMERAMATM3030_14_0013.tif
	/	XIV	M	1.10958904109589	N/A	0.146	/	0.162	B	647	E	P	/		TM3030_14_0013	/	M4		https://zenodo.org/record/3489793/files/after_TM3030_14_0013.tif	false	https://zenodo.org/record/3489793/files/after_SAMERAMATM3030_14_0013.tif
	/	XIV	M	1.30172413793103	N/A	0.116	/	0.151	B	648	O	P	/		TM3030_14_0013	/	M4		https://zenodo.org/record/3489793/files/after_TM3030_14_0013.tif	false	https://zenodo.org/record/3489793/files/after_SAMERAMATM3030_14_0013.tif
	/	XIV	M	1.36666666666667	N/A	0.15	/	0.205	B	649	E	P	/		TM3030_14_0013	/	M4		https://zenodo.org/record/3489793/files/after_TM3030_14_0013.tif	false	https://zenodo.org/record/3489793/files/after_SAMERAMATM3030_14_0013.tif
	N	XIV	M	6.95275590551181	N/A	0.127	/	0.883	B	650	N/A	S	M		TM3030_14_0014	S	M4		https://zenodo.org/record/3489793/files/after_TM3030_14_0014.tif	false	https://zenodo.org/record/3489793/files/after_SAMERAMATM3030_14_0014.tif
	/	XIV	M	1.9758064516129	N/A	0.124	/	0.245	B	651	C	P	/		TM3030_14_0014	/	M4		https://zenodo.org/record/3489793/files/after_TM3030_14_0014.tif	false	https://zenodo.org/record/3489793/files/after_SAMERAMATM3030_14_0014.tif
	N	XIV	M	4.33727810650888	N/A	0.169	/	0.733	B	652	N/A	S	M		TM3030_14_0014	C	M4		https://zenodo.org/record/3489793/files/after_TM3030_14_0014.tif	false	https://zenodo.org/record/3489793/files/after_SAMERAMATM3030_14_0014.tif
	N	XIV	M	8.65789473684211	N/A	0.076	/	0.658	B	653	N/A	S	M		TM3030_14_0014	S	M4		https://zenodo.org/record/3489793/files/after_TM3030_14_0014.tif	false	https://zenodo.org/record/3489793/files/after_SAMERAMATM3030_14_0014.tif
	/	XIV	M	0.962328767123288	N/A	0.292	/	0.281	B	654	O	P	/		TM3030_14_0014	/	M4		https://zenodo.org/record/3489793/files/after_TM3030_14_0014.tif	false	https://zenodo.org/record/3489793/files/after_SAMERAMATM3030_14_0014.tif
	/	XIV	M	0.748071979434447	N/A	0.389	/	0.291	B	655	O	P	/		TM3030_14_0014	/	M4		https://zenodo.org/record/3489793/files/after_TM3030_14_0014.tif	false	https://zenodo.org/record/3489793/files/after_SAMERAMATM3030_14_0014.tif
	N	XIV	M	4.13333333333333	N/A	0.09	/	0.372	B	656	N/A	S	M		TM3030_14_0014	S	M4		https://zenodo.org/record/3489793/files/after_TM3030_14_0014.tif	false	https://zenodo.org/record/3489793/files/after_SAMERAMATM3030_14_0014.tif
	/	XIV	M	2.18548387096774	N/A	0.124	/	0.271	B	657	E	P	/		TM3030_14_0014	/	M4		https://zenodo.org/record/3489793/files/after_TM3030_14_0014.tif	false	https://zenodo.org/record/3489793/files/after_SAMERAMATM3030_14_0014.tif
	N	XIV	M	4.75949367088608	N/A	0.079	/	0.376	B	658	N/A	S	M		TM3030_14_0014	S	M4		https://zenodo.org/record/3489793/files/after_TM3030_14_0014.tif	false	https://zenodo.org/record/3489793/files/after_SAMERAMATM3030_14_0014.tif
	/	XIV	M	2.42857142857143	N/A	0.091	/	0.221	B	659	C	P	/		TM3030_14_0014	/	M4		https://zenodo.org/record/3489793/files/after_TM3030_14_0014.tif	false	https://zenodo.org/record/3489793/files/after_SAMERAMATM3030_14_0014.tif
	/	XIV	M	1.89349112426036	N/A	0.169	/	0.32	B	660	E	P	/		TM3030_14_0015	/	M4		https://zenodo.org/record/3489793/files/after_TM3030_14_0015.tif	false	https://zenodo.org/record/3489793/files/after_SAMERAMATM3030_14_0015.tif
	/	XIV	M	1.63380281690141	N/A	0.071	/	0.116	B	661	E	P	/		TM3030_14_0015	/	M4		https://zenodo.org/record/3489793/files/after_TM3030_14_0015.tif	false	https://zenodo.org/record/3489793/files/after_SAMERAMATM3030_14_0015.tif
	/	XIV	M	1.5	N/A	0.07	/	0.105	B	662	E	P	/		TM3030_14_0015	/	M4		https://zenodo.org/record/3489793/files/after_TM3030_14_0015.tif	false	https://zenodo.org/record/3489793/files/after_SAMERAMATM3030_14_0015.tif
	N	XIV	M	37.875	N/A	0.072	/	2.727	B	663	N/A	S	M		TM3030_14_0015	S	M4		https://zenodo.org/record/3489793/files/after_TM3030_14_0015.tif	false	https://zenodo.org/record/3489793/files/after_SAMERAMATM3030_14_0015.tif
	/	XIV	M	1	N/A	0.288	/	0.288	B	664	R	P	/		TM3030_14_0015	/	M4		https://zenodo.org/record/3489793/files/after_TM3030_14_0015.tif	false	https://zenodo.org/record/3489793/files/after_SAMERAMATM3030_14_0015.tif
	N	XIV	M	1.09836065573771	N/A	0.244	/	0.268	B	665	O	P	M		TM3030_14_0015	S	M4		https://zenodo.org/record/3489793/files/after_TM3030_14_0015.tif	false	https://zenodo.org/record/3489793/files/after_SAMERAMATM3030_14_0015.tif
	/	XIV	M	1.06990881458967	N/A	0.329	/	0.352	B	666	O	P	/		TM3030_14_0015	/	M4		https://zenodo.org/record/3489793/files/after_TM3030_14_0015.tif	false	https://zenodo.org/record/3489793/files/after_SAMERAMATM3030_14_0015.tif
	N	XIV	M	54.7777777777778	N/A	0.054	/	2.958	B	667	N/A	S	M		TM3030_14_0015	S	M4		https://zenodo.org/record/3489793/files/after_TM3030_14_0015.tif	false	https://zenodo.org/record/3489793/files/after_SAMERAMATM3030_14_0015.tif
	N	XIV	M	21.9354838709677	N/A	0.031	/	0.68	B	668	N/A	S	M		TM3030_14_0015	S	M4		https://zenodo.org/record/3489793/files/after_TM3030_14_0015.tif	false	https://zenodo.org/record/3489793/files/after_SAMERAMATM3030_14_0015.tif
	/	XIV	M	1.5	N/A	0.176	/	0.264	B	669	E	P	/		TM3030_14_0016	/	M4		https://zenodo.org/record/3489793/files/after_TM3030_14_0016.tif	false	https://zenodo.org/record/3489793/files/after_SAMERAMATM3030_14_0016.tif
	N	XIV	M	63.6	N/A	0.025	/	1.59	B	670	N/A	S	S		TM3030_14_0016	S	M4		https://zenodo.org/record/3489793/files/after_TM3030_14_0016.tif	false	https://zenodo.org/record/3489793/files/after_SAMERAMATM3030_14_0016.tif
	/	XXV	M	1.24050632911392	N/A	0.316	/	0.392	B	671	E	P	/		TM3030_25_0001	/	M2		https://zenodo.org/record/3489793/files/after_sameramaTM3030_25_0001.tif	false	https://zenodo.org/record/3489793/files/after_sameramaTM3030_25_0001.tif
	/	XXV	M	1.04545454545455	N/A	0.264	/	0.276	B	672	R	P	/		TM3030_25_0001	/	M2		https://zenodo.org/record/3489793/files/after_sameramaTM3030_25_0001.tif	false	https://zenodo.org/record/3489793/files/after_sameramaTM3030_25_0001.tif
	/	XXV	M	2.2822695035461	N/A	0.705	/	1.609	B	673	E	P	/		TM3030_25_0001	/	M2		https://zenodo.org/record/3489793/files/after_sameramaTM3030_25_0001.tif	false	https://zenodo.org/record/3489793/files/after_sameramaTM3030_25_0001.tif
	/	XXV	M	3.75661375661376	N/A	0.189	/	0.71	B	674	C	P	/		TM3030_25_0002	/	M2		https://zenodo.org/record/3489793/files/after_sameramaTM3030_25_0002.tif	false	https://zenodo.org/record/3489793/files/after_sameramaTM3030_25_0002.tif
	/	XXV	M	2.90666666666667	N/A	0.15	/	0.436	B	675	C	P	/		TM3030_25_0002	/	M2		https://zenodo.org/record/3489793/files/after_sameramaTM3030_25_0002.tif	false	https://zenodo.org/record/3489793/files/after_sameramaTM3030_25_0002.tif
	N	XXV	M	6.44545454545455	N/A	0.11	/	0.709	B	676	N/A	S	M		TM3030_25_0002	C	M2		https://zenodo.org/record/3489793/files/after_sameramaTM3030_25_0002.tif	false	https://zenodo.org/record/3489793/files/after_sameramaTM3030_25_0002.tif
	N	XXV	M	18.1090909090909	N/A	0.055	/	0.996	B	677	N/A	S	M		TM3030_25_0002	S	M2		https://zenodo.org/record/3489793/files/after_sameramaTM3030_25_0002.tif	false	https://zenodo.org/record/3489793/files/after_sameramaTM3030_25_0002.tif
	/	XXV	M	1.77777777777778	N/A	0.063	/	0.112	B	678	D	P	/		TM3030_25_0002	/	M2		https://zenodo.org/record/3489793/files/after_sameramaTM3030_25_0002.tif	false	https://zenodo.org/record/3489793/files/after_sameramaTM3030_25_0002.tif
	/	XXV	M	1.80555555555556	N/A	0.324	/	0.585	B	679	O	P	/		TM3030_25_0003	/	M2		https://zenodo.org/record/3489793/files/after_TM3030_25_0003.tif	false	https://zenodo.org/record/3489793/files/after_SAMERAMATM3030_25_0003.tif
	N	XXV	M	7.82352941176471	N/A	0.085	/	0.665	B	680	N/A	S	M		TM3030_25_0003	S	M2		https://zenodo.org/record/3489793/files/after_TM3030_25_0003.tif	false	https://zenodo.org/record/3489793/files/after_SAMERAMATM3030_25_0003.tif
	/	XXV	M	1.10062893081761	N/A	0.159	/	0.175	B	681	E	P	/		TM3030_25_0003	/	M2		https://zenodo.org/record/3489793/files/after_TM3030_25_0003.tif	false	https://zenodo.org/record/3489793/files/after_SAMERAMATM3030_25_0003.tif
	/	XXV	M	1.34444444444444	N/A	0.18	/	0.242	B	682	O	P	/		TM3030_25_0003	/	M2		https://zenodo.org/record/3489793/files/after_TM3030_25_0003.tif	false	https://zenodo.org/record/3489793/files/after_SAMERAMATM3030_25_0003.tif
	N	XXV	M	13.1489361702128	N/A	0.047	/	0.618	B	683	N/A	S	M		TM3030_25_0003	S	M2		https://zenodo.org/record/3489793/files/after_TM3030_25_0003.tif	false	https://zenodo.org/record/3489793/files/after_SAMERAMATM3030_25_0003.tif
	/	XXV	M	1.5985401459854	N/A	0.137	/	0.219	B	684	O	P	/		TM3030_25_0004	/	M2		https://zenodo.org/record/3489793/files/after_TM3030_25_0004.tif	false	https://zenodo.org/record/3489793/files/after_SAMERAMATM3030_25_0004.tif
	/	XXV	M	2.28971962616822	N/A	0.107	/	0.245	B	685	D	P	/		TM3030_25_0004	/	M2		https://zenodo.org/record/3489793/files/after_TM3030_25_0004.tif	false	https://zenodo.org/record/3489793/files/after_SAMERAMATM3030_25_0004.tif
	N	XXV	M	7.00740740740741	N/A	0.135	/	0.946	B	686	N/A	S	M		TM3030_25_0004	S	M2		https://zenodo.org/record/3489793/files/after_TM3030_25_0004.tif	false	https://zenodo.org/record/3489793/files/after_SAMERAMATM3030_25_0004.tif
	N	XXV	M	7.38571428571429	N/A	0.07	/	0.517	B	687	N/A	S	M		TM3030_25_0004	S	M2		https://zenodo.org/record/3489793/files/after_TM3030_25_0004.tif	false	https://zenodo.org/record/3489793/files/after_SAMERAMATM3030_25_0004.tif
	/	XXV	M	1.17777777777778	N/A	0.09	/	0.106	B	688	R	P	/		TM3030_25_0004	/	M2		https://zenodo.org/record/3489793/files/after_TM3030_25_0004.tif	false	https://zenodo.org/record/3489793/files/after_SAMERAMATM3030_25_0004.tif
	/	XXV	M	3.3936170212766	N/A	0.094	/	0.319	B	689	C	P	/		TM3030_25_0004	/	M2		https://zenodo.org/record/3489793/files/after_TM3030_25_0004.tif	false	https://zenodo.org/record/3489793/files/after_SAMERAMATM3030_25_0004.tif
	N	XXV	M	5.71590909090909	N/A	0.088	/	0.503	B	690	N/A	S	M		TM3030_25_0004	C	M2		https://zenodo.org/record/3489793/files/after_TM3030_25_0004.tif	false	https://zenodo.org/record/3489793/files/after_SAMERAMATM3030_25_0004.tif
	N	XXV	M	4.63448275862069	N/A	0.145	/	0.672	B	691	N/A	S	M		TM3030_25_0004	S	M2		https://zenodo.org/record/3489793/files/after_TM3030_25_0004.tif	false	https://zenodo.org/record/3489793/files/after_SAMERAMATM3030_25_0004.tif
	N	XXV	M	4.64473684210526	N/A	0.152	/	0.706	B	692	N/A	S	M		TM3030_25_0004	C	M2		https://zenodo.org/record/3489793/files/after_TM3030_25_0004.tif	false	https://zenodo.org/record/3489793/files/after_SAMERAMATM3030_25_0004.tif
	/	XXV	M	1.53559322033898	N/A	0.295	/	0.453	B	693	O	P	/	BETMEN PONOVO	TM3030_25_0004	/	M2		https://zenodo.org/record/3489793/files/after_TM3030_25_0004.tif	false	https://zenodo.org/record/3489793/files/after_SAMERAMATM3030_25_0004.tif
	N	XXV	M	14.018779342723	N/A	0.213	/	2.986	B	694	N/A	S	M		TM3030_25_0005	C	M2		https://zenodo.org/record/3489793/files/after_saMERAMATM3030_25_0005.tif	false
	N	XXV	M	34.4545454545455	N/A	0.077	/	2.653	B	695	N/A	S	M		TM3030_25_0005	C	M2		https://zenodo.org/record/3489793/files/after_saMERAMATM3030_25_0005.tif	false
	N	XXV	M	8.06727828746177	N/A	0.327	/	2.638	B	696	N/A	S	M		TM3030_25_0005	C	M2		https://zenodo.org/record/3489793/files/after_saMERAMATM3030_25_0005.tif	false
	/	XXV	M	3.27631578947368	N/A	0.152	/	0.498	B	697	C	P	/		TM3030_25_0005	/	M2		https://zenodo.org/record/3489793/files/after_saMERAMATM3030_25_0005.tif	false
	N	XXV	M	6.60402684563758	N/A	0.149	/	0.984	B	698	N/A	S	M		TM3030_25_0005	C	M2		https://zenodo.org/record/3489793/files/after_saMERAMATM3030_25_0005.tif	false
	/	XXV	M	2.37012987012987	N/A	0.154	/	0.365	B	699	C	P	/		TM3030_25_0005	/	M2		https://zenodo.org/record/3489793/files/after_saMERAMATM3030_25_0005.tif	false
	N	XXV	M	4.52046783625731	N/A	0.171	/	0.773	B	700	N/A	S	M		TM3030_25_0006	S	M2		https://zenodo.org/record/3489793/files/after_TM3030_25_0006.jpg	false	https://zenodo.org/record/3489793/files/after_SAMERAMATM3030_25_0006.tif
	N	XXV	M	5.66911764705882	N/A	0.136	/	0.771	B	701	N/A	S	M		TM3030_25_0006	S	M2		https://zenodo.org/record/3489793/files/after_TM3030_25_0006.jpg	false	https://zenodo.org/record/3489793/files/after_SAMERAMATM3030_25_0006.tif
	N	XXV	M	4.33333333333333	N/A	0.12	/	0.52	B	702	N/A	S	M		TM3030_25_0006	S	M2		https://zenodo.org/record/3489793/files/after_TM3030_25_0006.jpg	false	https://zenodo.org/record/3489793/files/after_SAMERAMATM3030_25_0006.tif
	/	XXV	M	1.57647058823529	N/A	0.085	/	0.134	B	703	E	P	/		TM3030_25_0006	/	M2		https://zenodo.org/record/3489793/files/after_TM3030_25_0006.jpg	false	https://zenodo.org/record/3489793/files/after_SAMERAMATM3030_25_0006.tif
	/	XXV	M	3.26126126126126	N/A	0.333	/	1.086	B	704	E	P	/		TM3030_25_0006	/	M2		https://zenodo.org/record/3489793/files/after_TM3030_25_0006.jpg	false	https://zenodo.org/record/3489793/files/after_SAMERAMATM3030_25_0006.tif
	N	XXV	M	5.34905660377359	N/A	0.106	/	0.567	B	705	N/A	S	M		TM3030_25_0007	C	M2		https://zenodo.org/record/3489793/files/after_TM3030_25_0007.tif	false	https://zenodo.org/record/3489793/files/after_SAMERAMATM3030_25_0007.tif
	N	XXV	M	4.46527777777778	N/A	0.288	/	1.286	B	706	N/A	S	M		TM3030_25_0007	S	M2		https://zenodo.org/record/3489793/files/after_TM3030_25_0007.tif	false	https://zenodo.org/record/3489793/files/after_SAMERAMATM3030_25_0007.tif
	/	XXV	M	2.5	N/A	0.1	/	0.25	B	707	C	P	/		TM3030_25_0007	/	M2		https://zenodo.org/record/3489793/files/after_TM3030_25_0007.tif	false	https://zenodo.org/record/3489793/files/after_SAMERAMATM3030_25_0007.tif
	/	XXV	M	1.17391304347826	N/A	0.138	/	0.162	B	708	E	P	/		TM3030_25_0007	/	M2		https://zenodo.org/record/3489793/files/after_TM3030_25_0007.tif	false	https://zenodo.org/record/3489793/files/after_SAMERAMATM3030_25_0007.tif
	N	XXV	M	6.38392857142857	N/A	0.112	/	0.715	B	709	N/A	S	M		TM3030_25_0007	C	M2		https://zenodo.org/record/3489793/files/after_TM3030_25_0007.tif	false	https://zenodo.org/record/3489793/files/after_SAMERAMATM3030_25_0007.tif
	/	XXV	M	3.77168949771689	N/A	0.219	/	0.826	B	710	C	P	/		TM3030_25_0008	/	M2		https://zenodo.org/record/3489793/files/after_sameramaTM3030_25_0008.tif	false	https://zenodo.org/record/3489793/files/after_sameramaTM3030_25_0008.tif
	/	XXV	M	2.83660130718954	N/A	0.153	/	0.434	B	711	O	P	/		TM3030_25_0008	/	M2		https://zenodo.org/record/3489793/files/after_sameramaTM3030_25_0008.tif	false	https://zenodo.org/record/3489793/files/after_sameramaTM3030_25_0008.tif
	/	XXV	M	3.3840830449827	N/A	0.289	/	0.978	B	712	O	P	/		TM3030_25_0008	/	M2		https://zenodo.org/record/3489793/files/after_sameramaTM3030_25_0008.tif	false	https://zenodo.org/record/3489793/files/after_sameramaTM3030_25_0008.tif
	N	XXV	M	4.22352941176471	N/A	0.255	/	1.077	B	713	N/A	S	M		TM3030_25_0008	S	M2		https://zenodo.org/record/3489793/files/after_sameramaTM3030_25_0008.tif	false	https://zenodo.org/record/3489793/files/after_sameramaTM3030_25_0008.tif
	N	XXV	M	4.47272727272727	N/A	0.165	/	0.738	B	714	N/A	S	M		TM3030_25_0008	S	M2		https://zenodo.org/record/3489793/files/after_sameramaTM3030_25_0008.tif	false	https://zenodo.org/record/3489793/files/after_sameramaTM3030_25_0008.tif
	N	XXV	M	9.41444866920152	N/A	0.263	/	2.476	B	715	N/A	S	M		TM3030_25_0008	S	M2		https://zenodo.org/record/3489793/files/after_sameramaTM3030_25_0008.tif	false	https://zenodo.org/record/3489793/files/after_sameramaTM3030_25_0008.tif
	/	XXV	M	3.37113402061856	N/A	0.194	/	0.654	B	716	C	P	/		TM3030_25_0008	/	M2		https://zenodo.org/record/3489793/files/after_sameramaTM3030_25_0008.tif	false	https://zenodo.org/record/3489793/files/after_sameramaTM3030_25_0008.tif
	/	XXV	M	3.74509803921569	N/A	0.255	/	0.955	B	717	C	P	/		TM3030_25_0008	/	M2		https://zenodo.org/record/3489793/files/after_sameramaTM3030_25_0008.tif	false	https://zenodo.org/record/3489793/files/after_sameramaTM3030_25_0008.tif
	/	XXV	M	1.43352601156069	N/A	0.173	/	0.248	B	718	E	P	/		TM3030_25_0008	/	M2		https://zenodo.org/record/3489793/files/after_sameramaTM3030_25_0008.tif	false	https://zenodo.org/record/3489793/files/after_sameramaTM3030_25_0008.tif
	/	XXV	M	2.48611111111111	N/A	0.144	/	0.358	B	719	E	P	/		TM3030_25_0008	/	M2		https://zenodo.org/record/3489793/files/after_sameramaTM3030_25_0008.tif	false	https://zenodo.org/record/3489793/files/after_sameramaTM3030_25_0008.tif
	N	XXV	M	8.92121212121212	N/A	0.165	/	1.472	B	720	N/A	S	M		TM3030_25_0008	S	M2		https://zenodo.org/record/3489793/files/after_sameramaTM3030_25_0008.tif	false	https://zenodo.org/record/3489793/files/after_sameramaTM3030_25_0008.tif
	/	XXV	M	3.84583333333333	N/A	0.24	/	0.923	B	721	C	P	/		TM3030_25_0009	/	M2		https://zenodo.org/record/3489793/files/after_TM3030_25_0009.tif	false	https://zenodo.org/record/3489793/files/after_SAMERAMATM3030_25_0009.tif
	/	XXV	M	1.77857142857143	N/A	0.28	/	0.498	B	722	C	P	/		TM3030_25_0009	/	M2		https://zenodo.org/record/3489793/files/after_TM3030_25_0009.tif	false	https://zenodo.org/record/3489793/files/after_SAMERAMATM3030_25_0009.tif
	/	XXV	M	3.96103896103896	N/A	0.154	/	0.61	B	723	C	P	/		TM3030_25_0009	/	M2		https://zenodo.org/record/3489793/files/after_TM3030_25_0009.tif	false	https://zenodo.org/record/3489793/files/after_SAMERAMATM3030_25_0009.tif
	/	XXV	M	1.43298969072165	N/A	0.194	/	0.278	B	724	E	P	/		TM3030_25_0009	/	M2		https://zenodo.org/record/3489793/files/after_TM3030_25_0009.tif	false	https://zenodo.org/record/3489793/files/after_SAMERAMATM3030_25_0009.tif
	/	XXV	M	2.28148148148148	N/A	0.135	/	0.308	B	725	E	P	/		TM3030_25_0009	/	M2		https://zenodo.org/record/3489793/files/after_TM3030_25_0009.tif	false	https://zenodo.org/record/3489793/files/after_SAMERAMATM3030_25_0009.tif
	N	XXV	M	17.28	N/A	0.075	/	1.296	B	726	N/A	S	M		TM3030_25_0009	S	M2		https://zenodo.org/record/3489793/files/after_TM3030_25_0009.tif	false	https://zenodo.org/record/3489793/files/after_SAMERAMATM3030_25_0009.tif
	N	XXV	M	22.2295081967213	N/A	0.061	/	1.356	B	727	N/A	S	M		TM3030_25_0009	S	M2		https://zenodo.org/record/3489793/files/after_TM3030_25_0009.tif	false	https://zenodo.org/record/3489793/files/after_SAMERAMATM3030_25_0009.tif
	/	XXV	M	1.44176706827309	N/A	0.249	/	0.359	B	728	O	P	/		TM3030_25_0009	/	M2		https://zenodo.org/record/3489793/files/after_TM3030_25_0009.tif	false	https://zenodo.org/record/3489793/files/after_SAMERAMATM3030_25_0009.tif
	/	XXV	M	1.29527559055118	N/A	0.254	/	0.329	B	729	O	P	/		TM3030_25_0009	/	M2		https://zenodo.org/record/3489793/files/after_TM3030_25_0009.tif	false	https://zenodo.org/record/3489793/files/after_SAMERAMATM3030_25_0009.tif
	/	XXV	M	1.0125	N/A	0.08	/	0.081	B	730	R	P	/		TM3030_25_0009	/	M2		https://zenodo.org/record/3489793/files/after_TM3030_25_0009.tif	false	https://zenodo.org/record/3489793/files/after_SAMERAMATM3030_25_0009.tif
	N	XXV	M	6.21854304635762	N/A	0.151	/	0.939	B	731	N/A	S	M		TM3030_25-0010	C	M2			true
	N	XXV	M	4.38235294117647	N/A	0.068	/	0.298	B	732	N/A	S	M		TM3030_25-0010	C	M2			true
	/	XXV	M	1.9406779661017	N/A	0.118	/	0.229	B	733	E	P	/		TM3030_25-0010	/	M2			true
	N	XXV	M	4.36190476190476	N/A	0.105	/	0.458	B	734	N/A	S	M		TM3030_25-0010	C	M2			true
	/	XXV	M	3.49707602339181	N/A	0.171	/	0.598	B	735	C	P	/		TM3030_25-0010	/	M2			true
	/	XXV	M	2.92626728110599	N/A	0.217	/	0.635	B	736	C	P	/		TM3030_25-0010	/	M2			true
	/	XXV	M	3.71951219512195	N/A	0.164	/	0.61	B	737	C	P	/		TM3030_25-0010	/	M2			true
	N	XXV	M	5.16071428571429	N/A	0.056	/	0.289	B	738	N/A	S	M		TM3030_25-0010	C	M2			true
	/	XXV	M	2.67741935483871	N/A	0.124	/	0.332	B	739	O	P	/		TM3030_25-0010	/	M2			true
	/	XXV	M	1.78947368421053	N/A	0.114	/	0.204	B	740	C	P	/		TM3030_25-0010	/	M2			true
	/	XXV	M	3.23809523809524	N/A	0.105	/	0.34	B	741	C	P	/		TM3030_25-0010	/	M2			true
	/	XXV	M	1.47899159663866	N/A	0.238	/	0.352	B	742	O	P	/		TM3030_25-0010	/	M2			true
	N	XXV	M	4.80794701986755	N/A	0.151	/	0.726	B	743	N/A	S	M		TM3030_25_0011	C	M2		https://zenodo.org/record/3489793/files/after_TM3030_25_0011.tif	false
	/	XXV	M	2.7125	N/A	0.16	/	0.434	B	744	C	P	/		TM3030_25_0011	/	M2		https://zenodo.org/record/3489793/files/after_TM3030_25_0011.tif	false
	/	XXV	M	2.70552147239264	N/A	0.163	/	0.441	B	745	C	P	/		TM3030_25_0011	/	M2		https://zenodo.org/record/3489793/files/after_TM3030_25_0011.tif	false
	/	XXV	M	1.08108108108108	N/A	0.111	/	0.12	B	746	E	P	/		TM3030_25_0011	/	M2		https://zenodo.org/record/3489793/files/after_TM3030_25_0011.tif	false
	/	XXV	M	2.40540540540541	N/A	0.148	/	0.356	B	747	C	P	/		TM3030_25_0011	/	M2		https://zenodo.org/record/3489793/files/after_TM3030_25_0011.tif	false
	N	XXV	M	4.8	N/A	0.11	/	0.528	B	748	N/A	S	M		TM3030_25_0011	C	M2		https://zenodo.org/record/3489793/files/after_TM3030_25_0011.tif	false
	/	XXV	M	2.25954198473282	N/A	0.131	/	0.296	B	749	E	P	/		TM3030_25_0011	/	M2		https://zenodo.org/record/3489793/files/after_TM3030_25_0011.tif	false
	/	XXV	M	2.58860759493671	N/A	0.158	/	0.409	B	750	E	P	/		TM3030_25_0011	/	M2		https://zenodo.org/record/3489793/files/after_TM3030_25_0011.tif	false
	N	XXV	M	4.10344827586207	N/A	0.116	/	0.476	B	751	N/A	S	M		TM3030_25_0011	S	M2		https://zenodo.org/record/3489793/files/after_TM3030_25_0011.tif	false
	N	XXV	M	4.52727272727273	N/A	0.11	/	0.498	B	752	N/A	S	M		TM3030_25_0011	S	M2		https://zenodo.org/record/3489793/files/after_TM3030_25_0011.tif	false
	/	XXV	M	3.50810810810811	N/A	0.185	/	0.649	B	753	C	P	/		TM3030_25_0012	/	M2		https://zenodo.org/record/3489793/files/after_TM3030_25_0012.tif	false	https://zenodo.org/record/3489793/files/after_SAMERAMATM3030_25_0012.tif
	/	XXV	M	2.65248226950355	N/A	0.141	/	0.374	B	754	C	P	/		TM3030_25_0012	/	M2		https://zenodo.org/record/3489793/files/after_TM3030_25_0012.tif	false	https://zenodo.org/record/3489793/files/after_SAMERAMATM3030_25_0012.tif
	/	XXV	M	3.50393700787402	N/A	0.127	/	0.445	B	755	C	P	/		TM3030_25_0012	/	M2		https://zenodo.org/record/3489793/files/after_TM3030_25_0012.tif	false	https://zenodo.org/record/3489793/files/after_SAMERAMATM3030_25_0012.tif
	/	XXV	M	1.23863636363636	N/A	0.088	/	0.109	B	756	E	P	/		TM3030_25_0012	/	M2		https://zenodo.org/record/3489793/files/after_TM3030_25_0012.tif	false	https://zenodo.org/record/3489793/files/after_SAMERAMATM3030_25_0012.tif
	/	XXV	M	2.99137931034483	N/A	0.116	/	0.347	B	757	C	P	/		TM3030_25_0012	/	M2		https://zenodo.org/record/3489793/files/after_TM3030_25_0012.tif	false	https://zenodo.org/record/3489793/files/after_SAMERAMATM3030_25_0012.tif
	N	XXV	M	4.74390243902439	N/A	0.164	/	0.778	B	758	N/A	S	M		TM3030_25_0013	S	M2		https://zenodo.org/record/3489793/files/after_TM3030_25_0013.tif	false	https://zenodo.org/record/3489793/files/after_SAMERAMATM3030_25_0013.tif
	/	XXV	M	3.25742574257426	N/A	0.101	/	0.329	B	759	C	P	/		TM3030_25_0013	/	M2		https://zenodo.org/record/3489793/files/after_TM3030_25_0013.tif	false	https://zenodo.org/record/3489793/files/after_SAMERAMATM3030_25_0013.tif
	N	XXV	M	6.30172413793103	N/A	0.116	/	0.731	B	760	N/A	S	M		TM3030_25_0013	S	M2		https://zenodo.org/record/3489793/files/after_TM3030_25_0013.tif	false	https://zenodo.org/record/3489793/files/after_SAMERAMATM3030_25_0013.tif
	N	XXV	M	11.4390243902439	N/A	0.082	/	0.938	B	761	N/A	S	M		TM3030_25_0013	S	M2		https://zenodo.org/record/3489793/files/after_TM3030_25_0013.tif	false	https://zenodo.org/record/3489793/files/after_SAMERAMATM3030_25_0013.tif
	/	XXV	M	1.65760869565217	N/A	0.184	/	0.305	B	762	O	P	/		TM3030_25_0013	/	M2		https://zenodo.org/record/3489793/files/after_TM3030_25_0013.tif	false	https://zenodo.org/record/3489793/files/after_SAMERAMATM3030_25_0013.tif
	N	XXV	M	5.18867924528302	N/A	0.159	/	0.825	B	763	N/A	S	M		TM3030_25_0014	C	M2		https://zenodo.org/record/3489793/files/after_TM3030_25_0014.tif	false	https://zenodo.org/record/3489793/files/after_SAMERAMATM3030_25_0014.tif
	N	XXV	M	4.6972972972973	N/A	0.185	/	0.869	B	764	N/A	S	M		TM3030_25_0014	C	M2		https://zenodo.org/record/3489793/files/after_TM3030_25_0014.tif	false	https://zenodo.org/record/3489793/files/after_SAMERAMATM3030_25_0014.tif
	/	XXV	M	3.74226804123711	N/A	0.194	/	0.726	B	765	C	P	/		TM3030_25_0014	/	M2		https://zenodo.org/record/3489793/files/after_TM3030_25_0014.tif	false	https://zenodo.org/record/3489793/files/after_SAMERAMATM3030_25_0014.tif
	N	XXV	M	4.01764705882353	N/A	0.17	/	0.683	B	766	N/A	S	M		TM3030_25_0014	S	M2		https://zenodo.org/record/3489793/files/after_TM3030_25_0014.tif	false	https://zenodo.org/record/3489793/files/after_SAMERAMATM3030_25_0014.tif
	/	XXV	M	1.29435483870968	N/A	0.248	/	0.321	B	767	E	P	/		TM3030_25_0014	/	M2		https://zenodo.org/record/3489793/files/after_TM3030_25_0014.tif	false	https://zenodo.org/record/3489793/files/after_SAMERAMATM3030_25_0014.tif
	/	XXV	M	2.76878612716763	N/A	0.173	/	0.479	B	768	O	P	/		TM3030_25_0014	/	M2		https://zenodo.org/record/3489793/files/after_TM3030_25_0014.tif	false	https://zenodo.org/record/3489793/files/after_SAMERAMATM3030_25_0014.tif
	Y	XXV	M	10.5057471264368	N/A	0.087	/	0.914	B	769	N/A	S	M		TM3030_25_0015	C	M2		https://zenodo.org/record/3489793/files/after_TM3030_25_0015.tif	false	https://zenodo.org/record/3489793/files/after_SAMERAMATM3030_25_0015.tif
	/	XXV	M	3.41052631578947	N/A	0.095	/	0.324	B	770	C	P	/		TM3030_25_0015	/	M2		https://zenodo.org/record/3489793/files/after_TM3030_25_0015.tif	false	https://zenodo.org/record/3489793/files/after_SAMERAMATM3030_25_0015.tif
	/	XXV	M	1.03191489361702	N/A	0.094	/	0.097	B	771	R	P	/		TM3030_25_0015	/	M2		https://zenodo.org/record/3489793/files/after_TM3030_25_0015.tif	false	https://zenodo.org/record/3489793/files/after_SAMERAMATM3030_25_0015.tif
	/	XXV	M	3.8	N/A	0.055	/	0.209	B	772	C	P	/		TM3030_25_0015	/	M2		https://zenodo.org/record/3489793/files/after_TM3030_25_0015.tif	false	https://zenodo.org/record/3489793/files/after_SAMERAMATM3030_25_0015.tif
	N	XXV	M	4.45	N/A	0.08	/	0.356	B	773	N/A	S	M		TM3030_25_0015	S	M2		https://zenodo.org/record/3489793/files/after_TM3030_25_0015.tif	false	https://zenodo.org/record/3489793/files/after_SAMERAMATM3030_25_0015.tif
	N	XXV	M	18.875	N/A	0.056	/	1.057	B	774	N/A	S	M		TM3030_25_0016	S	M2		https://zenodo.org/record/3489793/files/after_TM3030_25_0016.tif	false	https://zenodo.org/record/3489793/files/after_SAMERAMATM3030_25_0016.tif
	Y	XXV	M	7.89403973509934	N/A	0.151	/	1.192	B	775	N/A	S	M		TM3030_25_0016	C	M2		https://zenodo.org/record/3489793/files/after_TM3030_25_0016.tif	false	https://zenodo.org/record/3489793/files/after_SAMERAMATM3030_25_0016.tif
	/	XXV	M	1.60869565217391	N/A	0.138	/	0.222	B	776	E	P	/		TM3030_25_0016	/	M2		https://zenodo.org/record/3489793/files/after_TM3030_25_0016.tif	false	https://zenodo.org/record/3489793/files/after_SAMERAMATM3030_25_0016.tif
	/	XXV	M	3.28934010152284	N/A	0.197	/	0.648	B	777	C	P	/		TM3030_25_0016	/	M2		https://zenodo.org/record/3489793/files/after_TM3030_25_0016.tif	false	https://zenodo.org/record/3489793/files/after_SAMERAMATM3030_25_0016.tif
	N	XXV	M	15.4705882352941	N/A	0.051	/	0.789	B	778	N/A	S	M		TM3030_25_0016	C	M2		https://zenodo.org/record/3489793/files/after_TM3030_25_0016.tif	false	https://zenodo.org/record/3489793/files/after_SAMERAMATM3030_25_0016.tif
	N	XXV	M	9.04878048780488	N/A	0.082	/	0.742	B	779	N/A	S	M		TM3030_25_0016	C	M2		https://zenodo.org/record/3489793/files/after_TM3030_25_0016.tif	false	https://zenodo.org/record/3489793/files/after_SAMERAMATM3030_25_0016.tif
	N	XXV	M	16.6341463414634	N/A	0.041	/	0.682	B	780	N/A	S	M		TM3030_25_0016	C	M2		https://zenodo.org/record/3489793/files/after_TM3030_25_0016.tif	false	https://zenodo.org/record/3489793/files/after_SAMERAMATM3030_25_0016.tif
	/	XXV	M	3.43333333333333	N/A	0.12	/	0.412	B	781	C	P	/		TM3030_25_0016	/	M2		https://zenodo.org/record/3489793/files/after_TM3030_25_0016.tif	false	https://zenodo.org/record/3489793/files/after_SAMERAMATM3030_25_0016.tif
	N	XXV	M	6.47252747252747	N/A	0.091	/	0.589	B	782	N/A	S	M		TM3030_25_0016	C	M2		https://zenodo.org/record/3489793/files/after_TM3030_25_0016.tif	false	https://zenodo.org/record/3489793/files/after_SAMERAMATM3030_25_0016.tif
	N	XXV	M	6.81690140845071	N/A	0.071	/	0.484	B	783	N/A	S	M		TM3030_25_0016	C	M2		https://zenodo.org/record/3489793/files/after_TM3030_25_0016.tif	false	https://zenodo.org/record/3489793/files/after_SAMERAMATM3030_25_0016.tif
	N	XXV	M	9.84810126582279	N/A	0.079	/	0.778	B	784	N/A	S	M		TM3030_25_0016	C	M2		https://zenodo.org/record/3489793/files/after_TM3030_25_0016.tif	false	https://zenodo.org/record/3489793/files/after_SAMERAMATM3030_25_0016.tif
	N	XXV	M	11.4125	N/A	0.08	/	0.913	B	785	N/A	S	M		TM3030_25_0016	S	M2		https://zenodo.org/record/3489793/files/after_TM3030_25_0016.tif	false	https://zenodo.org/record/3489793/files/after_SAMERAMATM3030_25_0016.tif
	N	XXV	M	5.65811965811966	N/A	0.117	/	0.662	B	786	N/A	S	M		TM3030_25_0017	C	M2		https://zenodo.org/record/3489793/files/after_TM3030_25_0017.tif	false	https://zenodo.org/record/3489793/files/after_SAMERAMATM3030_25_0017.tif
	/	XXV	M	3.79885057471264	N/A	0.174	/	0.661	B	787	C	P	/		TM3030_25_0017	/	M2		https://zenodo.org/record/3489793/files/after_TM3030_25_0017.tif	false	https://zenodo.org/record/3489793/files/after_SAMERAMATM3030_25_0017.tif
	N	XXV	M	6.14666666666667	N/A	0.075	/	0.461	B	788	N/A	S	M		TM3030_25_0017	S	M2		https://zenodo.org/record/3489793/files/after_TM3030_25_0017.tif	false	https://zenodo.org/record/3489793/files/after_SAMERAMATM3030_25_0017.tif
	N	XXV	M	5.91836734693877	N/A	0.098	/	0.58	B	789	N/A	S	M		TM3030_25_0017	S	M2		https://zenodo.org/record/3489793/files/after_TM3030_25_0017.tif	false	https://zenodo.org/record/3489793/files/after_SAMERAMATM3030_25_0017.tif
	N	XXV	M	5.96666666666667	N/A	0.12	/	0.716	B	790	N/A	S	M		TM3030_25_0017	S	M2		https://zenodo.org/record/3489793/files/after_TM3030_25_0017.tif	false	https://zenodo.org/record/3489793/files/after_SAMERAMATM3030_25_0017.tif
	/	XXV	M	3.65833333333333	N/A	0.12	/	0.439	B	791	C	P	/		TM3030_25_0017	/	M2		https://zenodo.org/record/3489793/files/after_TM3030_25_0017.tif	false	https://zenodo.org/record/3489793/files/after_SAMERAMATM3030_25_0017.tif
	/	XXV	M	1.89411764705882	N/A	0.085	/	0.161	B	792	C	P	/		TM3030_25_0017	/	M2		https://zenodo.org/record/3489793/files/after_TM3030_25_0017.tif	false	https://zenodo.org/record/3489793/files/after_SAMERAMATM3030_25_0017.tif
	/	XXV	M	2.88990825688073	N/A	0.109	/	0.315	B	793	C	P	/		TM3030_25_0017	/	M2		https://zenodo.org/record/3489793/files/after_TM3030_25_0017.tif	false	https://zenodo.org/record/3489793/files/after_SAMERAMATM3030_25_0017.tif
	N	XXV	M	4.984375	N/A	0.064	/	0.319	B	794	N/A	S	M		TM3030_25_0017	S	M2		https://zenodo.org/record/3489793/files/after_TM3030_25_0017.tif	false	https://zenodo.org/record/3489793/files/after_SAMERAMATM3030_25_0017.tif
	N	XXV	M	11.1	N/A	0.06	/	0.666	B	795	N/A	S	M		TM3030_25_0017	C	M2		https://zenodo.org/record/3489793/files/after_TM3030_25_0017.tif	false	https://zenodo.org/record/3489793/files/after_SAMERAMATM3030_25_0017.tif
	/	XXV	M	3.59340659340659	N/A	0.091	/	0.327	B	796	O	P	/		TM3030_25_0017	/	M2		https://zenodo.org/record/3489793/files/after_TM3030_25_0017.tif	false	https://zenodo.org/record/3489793/files/after_SAMERAMATM3030_25_0017.tif
	N	XXV	M	16.3166666666667	N/A	0.06	/	0.979	B	797	N/A	S	M		TM3030_25_0017	S	M2		https://zenodo.org/record/3489793/files/after_TM3030_25_0017.tif	false	https://zenodo.org/record/3489793/files/after_SAMERAMATM3030_25_0017.tif
	N	XXV	M	9.08988764044944	N/A	0.089	/	0.809	B	798	N/A	S	M		TM3030_25_0018	C	M2		https://zenodo.org/record/3489793/files/after_TM3030_25_0018.tif	false	https://zenodo.org/record/3489793/files/after_SAMERAMATM3030_25_0018.tif
	/	XXV	M	2.60267857142857	N/A	0.224	/	0.583	B	799	O	P	/		TM3030_25_0018	/	M2		https://zenodo.org/record/3489793/files/after_TM3030_25_0018.tif	false	https://zenodo.org/record/3489793/files/after_SAMERAMATM3030_25_0018.tif
	N	XXV	M	10.4941176470588	N/A	0.085	/	0.892	B	800	N/A	S	M		TM3030_25_0018	C	M2		https://zenodo.org/record/3489793/files/after_TM3030_25_0018.tif	false	https://zenodo.org/record/3489793/files/after_SAMERAMATM3030_25_0018.tif
	N	XXV	M	6.91452991452992	N/A	0.117	/	0.809	B	801	N/A	S	M		TM3030_25_0018	C	M2		https://zenodo.org/record/3489793/files/after_TM3030_25_0018.tif	false	https://zenodo.org/record/3489793/files/after_SAMERAMATM3030_25_0018.tif
	/	XXV	M	3.83870967741935	N/A	0.217	/	0.833	B	802	C	P	/		TM3030_25_0018	/	M2		https://zenodo.org/record/3489793/files/after_TM3030_25_0018.tif	false	https://zenodo.org/record/3489793/files/after_SAMERAMATM3030_25_0018.tif
	/	XXV	M	1.27329192546584	N/A	0.161	/	0.205	B	803	E	P	/		TM3030_25_0018	/	M2		https://zenodo.org/record/3489793/files/after_TM3030_25_0018.tif	false	https://zenodo.org/record/3489793/files/after_SAMERAMATM3030_25_0018.tif
	/	XXV	M	2.56716417910448	N/A	0.402	/	1.032	B	804	O	P	/		TM3030_25_0018	/	M2		https://zenodo.org/record/3489793/files/after_TM3030_25_0018.tif	false	https://zenodo.org/record/3489793/files/after_SAMERAMATM3030_25_0018.tif
	N	XXV	M	6.19642857142857	N/A	0.112	/	0.694	B	805	N/A	S	M		TM3030_25_0019	C	M2		https://zenodo.org/record/3489793/files/after_TM3030_25_0019.tif	false	https://zenodo.org/record/3489793/files/after_SAMERAMATM3030_25_0019.tif
	/	XXV	M	1.40573770491803	N/A	0.244	/	0.343	B	806	E	P	/		TM3030_25_0019	/	M2		https://zenodo.org/record/3489793/files/after_TM3030_25_0019.tif	false	https://zenodo.org/record/3489793/files/after_SAMERAMATM3030_25_0019.tif
	/	XXV	M	2.37614678899083	N/A	0.109	/	0.259	B	807	E	P	/		TM3030_25_0019	/	M2		https://zenodo.org/record/3489793/files/after_TM3030_25_0019.tif	false	https://zenodo.org/record/3489793/files/after_SAMERAMATM3030_25_0019.tif
	/	XXV	M	1.33179723502304	N/A	0.217	/	0.289	B	808	O	P	/		TM3030_25_0019	/	M2		https://zenodo.org/record/3489793/files/after_TM3030_25_0019.tif	false	https://zenodo.org/record/3489793/files/after_SAMERAMATM3030_25_0019.tif
	/	XXV	M	1.24545454545455	N/A	0.22	/	0.274	B	809	O	P	/		TM3030_25_0019	/	M2		https://zenodo.org/record/3489793/files/after_TM3030_25_0019.tif	false	https://zenodo.org/record/3489793/files/after_SAMERAMATM3030_25_0019.tif
	N	XXV	M	39.3271028037383	N/A	0.107	/	4.208	B	810	N/A	S	M		TM3030_25_0020	S	M2		https://zenodo.org/record/3489793/files/after_TM3030_25_0020.tif	false	https://zenodo.org/record/3489793/files/after_SAMERAMATM3030_25_0020.tif
	N	XXV	M	9.89565217391304	N/A	0.115	/	1.138	B	811	N/A	S	M		TM3030_25_0020	S	M2		https://zenodo.org/record/3489793/files/after_TM3030_25_0020.tif	false	https://zenodo.org/record/3489793/files/after_SAMERAMATM3030_25_0020.tif
	N	XXV	M	9.85820895522388	N/A	0.134	/	1.321	B	812	N/A	S	M		TM3030_25_0020	S	M2		https://zenodo.org/record/3489793/files/after_TM3030_25_0020.tif	false	https://zenodo.org/record/3489793/files/after_SAMERAMATM3030_25_0020.tif
	/	XXV	M	2.98076923076923	N/A	0.156	/	0.465	B	813	C	P	/		TM3030_25_0020	/	M2		https://zenodo.org/record/3489793/files/after_TM3030_25_0020.tif	false	https://zenodo.org/record/3489793/files/after_SAMERAMATM3030_25_0020.tif
	/	XXV	M	3.29838709677419	N/A	0.124	/	0.409	B	814	E	P	/		TM3030_25_0020	/	M2		https://zenodo.org/record/3489793/files/after_TM3030_25_0020.tif	false	https://zenodo.org/record/3489793/files/after_SAMERAMATM3030_25_0020.tif
	/	XXV	M	2.32512315270936	N/A	0.203	/	0.472	B	815	O	P	/		TM3030_25_0020	/	M2		https://zenodo.org/record/3489793/files/after_TM3030_25_0020.tif	false	https://zenodo.org/record/3489793/files/after_SAMERAMATM3030_25_0020.tif
	/	XXV	M	2.35467980295566	N/A	0.406	/	0.956	B	816	E	P	/		TM3030_25_0020	/	M2		https://zenodo.org/record/3489793/files/after_TM3030_25_0020.tif	false	https://zenodo.org/record/3489793/files/after_SAMERAMATM3030_25_0020.tif
	/	XXV	M	2.80803571428571	N/A	0.224	/	0.629	B	817	D	P	/		TM3030_25_0020	/	M2		https://zenodo.org/record/3489793/files/after_TM3030_25_0020.tif	false	https://zenodo.org/record/3489793/files/after_SAMERAMATM3030_25_0020.tif
	/	XXV	M	3.59333333333333	N/A	0.15	/	0.539	B	818	C	P	/		TM3030_25_0020	/	M2		https://zenodo.org/record/3489793/files/after_TM3030_25_0020.tif	false	https://zenodo.org/record/3489793/files/after_SAMERAMATM3030_25_0020.tif
	/	XXV	M	1.02252252252252	N/A	0.222	/	0.227	B	819	O	P	/		TM3030_25_0020	/	M2		https://zenodo.org/record/3489793/files/after_TM3030_25_0020.tif	false	https://zenodo.org/record/3489793/files/after_SAMERAMATM3030_25_0020.tif
	N	XXV	M	7.74193548387097	N/A	0.062	/	0.48	B	820	N/A	S	M		TM3030_25_0020	C	M2		https://zenodo.org/record/3489793/files/after_TM3030_25_0020.tif	false	https://zenodo.org/record/3489793/files/after_SAMERAMATM3030_25_0020.tif
	N	XXV	M	9.08988764044944	N/A	0.089	/	0.809	B	821	N/A	S	M		TM3030_25_0021	C	M2		https://zenodo.org/record/3489793/files/after_TM3030_25_0021.tif	false	https://zenodo.org/record/3489793/files/after_SAMERAMATM3030_25_0021.tif
	/	XXV	M	2.60267857142857	N/A	0.224	/	0.583	B	822	O	P	/		TM3030_25_0021	/	M2		https://zenodo.org/record/3489793/files/after_TM3030_25_0021.tif	false	https://zenodo.org/record/3489793/files/after_SAMERAMATM3030_25_0021.tif
	N	XXV	M	10.4941176470588	N/A	0.085	/	0.892	B	823	N/A	S	M		TM3030_25_0021	C	M2		https://zenodo.org/record/3489793/files/after_TM3030_25_0021.tif	false	https://zenodo.org/record/3489793/files/after_SAMERAMATM3030_25_0021.tif
	N	XXV	M	6.91452991452992	N/A	0.117	/	0.809	B	824	N/A	S	M		TM3030_25_0021	C	M2		https://zenodo.org/record/3489793/files/after_TM3030_25_0021.tif	false	https://zenodo.org/record/3489793/files/after_SAMERAMATM3030_25_0021.tif
	/	XXV	M	3.83870967741935	N/A	0.217	/	0.833	B	825	C	P	/		TM3030_25_0021	/	M2		https://zenodo.org/record/3489793/files/after_TM3030_25_0021.tif	false	https://zenodo.org/record/3489793/files/after_SAMERAMATM3030_25_0021.tif
	/	XXV	M	1.27329192546584	N/A	0.161	/	0.205	B	826	E	P	/		TM3030_25_0021	/	M2		https://zenodo.org/record/3489793/files/after_TM3030_25_0021.tif	false	https://zenodo.org/record/3489793/files/after_SAMERAMATM3030_25_0021.tif
	/	XXV	M	2.56716417910448	N/A	0.402	/	1.032	B	827	O	P	/		TM3030_25_0021	/	M2		https://zenodo.org/record/3489793/files/after_TM3030_25_0021.tif	false	https://zenodo.org/record/3489793/files/after_SAMERAMATM3030_25_0021.tif
	/	XXV	M	3.32191780821918	N/A	0.146	/	0.485	B	828	C	P	/		TM3030_25_0022	/	M2		https://zenodo.org/record/3489793/files/after_TM3030_25_0022.tif	false	https://zenodo.org/record/3489793/files/after_SAMERAMATM3030_25_0022.tif
	/	XXV	M	2.88785046728972	N/A	0.107	/	0.309	B	829	C	P	/		TM3030_25_0022	/	M2		https://zenodo.org/record/3489793/files/after_TM3030_25_0022.tif	false	https://zenodo.org/record/3489793/files/after_SAMERAMATM3030_25_0022.tif
	N	XXV	M	5.38888888888889	N/A	0.144	/	0.776	B	830	N/A	S	M		TM3030_25_0022	S	M2		https://zenodo.org/record/3489793/files/after_TM3030_25_0022.tif	false	https://zenodo.org/record/3489793/files/after_SAMERAMATM3030_25_0022.tif
	/	XXV	M	2.28985507246377	N/A	0.207	/	0.474	B	831	O	P	/		TM3030_25_0022	/	M2		https://zenodo.org/record/3489793/files/after_TM3030_25_0022.tif	false	https://zenodo.org/record/3489793/files/after_SAMERAMATM3030_25_0022.tif
	/	XXV	M	2.14615384615385	N/A	0.13	/	0.279	B	832	E	P	/		TM3030_25_0022	/	M2		https://zenodo.org/record/3489793/files/after_TM3030_25_0022.tif	false	https://zenodo.org/record/3489793/files/after_SAMERAMATM3030_25_0022.tif
	/	XXV	M	2.50704225352113	N/A	0.071	/	0.178	B	833	O	P	/		TM3030_25_0022	/	M2		https://zenodo.org/record/3489793/files/after_TM3030_25_0022.tif	false	https://zenodo.org/record/3489793/files/after_SAMERAMATM3030_25_0022.tif
	N	XXV	M	23.2692307692308	N/A	0.052	/	1.21	B	834	N/A	S	M		TM3030_25_0022	C	M2		https://zenodo.org/record/3489793/files/after_TM3030_25_0022.tif	false	https://zenodo.org/record/3489793/files/after_SAMERAMATM3030_25_0022.tif
	/	XXV	M	2.84931506849315	N/A	0.073	/	0.208	B	835	E	P	/		TM3030_25_0022	/	M2		https://zenodo.org/record/3489793/files/after_TM3030_25_0022.tif	false	https://zenodo.org/record/3489793/files/after_SAMERAMATM3030_25_0022.tif
	/	XXV	M	1.6	N/A	0.095	/	0.152	B	836	E	P	/		TM3030_25_0022	/	M2		https://zenodo.org/record/3489793/files/after_TM3030_25_0022.tif	false	https://zenodo.org/record/3489793/files/after_SAMERAMATM3030_25_0022.tif
	/	XXV	M	1.85906040268456	N/A	0.149	/	0.277	B	837	E	P	/		TM3030_25_0022	/	M2		https://zenodo.org/record/3489793/files/after_TM3030_25_0022.tif	false	https://zenodo.org/record/3489793/files/after_SAMERAMATM3030_25_0022.tif
	/	XXV	M	3.78787878787879	N/A	0.099	/	0.375	B	838	E	P	/		TM3030_25_0022	/	M2		https://zenodo.org/record/3489793/files/after_TM3030_25_0022.tif	false	https://zenodo.org/record/3489793/files/after_SAMERAMATM3030_25_0022.tif
	/	XXV	M	1.109375	N/A	0.064	/	0.071	B	839	E	P	/		TM3030_25_0022	/	M2		https://zenodo.org/record/3489793/files/after_TM3030_25_0022.tif	false	https://zenodo.org/record/3489793/files/after_SAMERAMATM3030_25_0022.tif
	/	XXV	M	3.6036036036036	N/A	0.222	/	0.8	B	840	C	P	/		TM3030_25_0023	/	M2		https://zenodo.org/record/3489793/files/after_sameramaTM3030_25_0023.tif	false	https://zenodo.org/record/3489793/files/after_sameramaTM3030_25_0023.tif
	N	XXV	M	6.71538461538462	N/A	0.13	/	0.873	B	841	N/A	S	M		TM3030_25_0023	C	M2		https://zenodo.org/record/3489793/files/after_sameramaTM3030_25_0023.tif	false	https://zenodo.org/record/3489793/files/after_sameramaTM3030_25_0023.tif
	N	XXV	M	13.6732673267327	N/A	0.101	/	1.381	B	842	N/A	S	M		TM3030_25_0023	C	M2		https://zenodo.org/record/3489793/files/after_sameramaTM3030_25_0023.tif	false	https://zenodo.org/record/3489793/files/after_sameramaTM3030_25_0023.tif
	/	XXV	M	1.16587677725118	N/A	0.211	/	0.246	B	843	E	P	/		TM3030_25_0023	/	M2		https://zenodo.org/record/3489793/files/after_sameramaTM3030_25_0023.tif	false	https://zenodo.org/record/3489793/files/after_sameramaTM3030_25_0023.tif
	/	XXV	M	1.21014492753623	N/A	0.138	/	0.167	B	844	E	P	/		TM3030_25_0023	/	M2		https://zenodo.org/record/3489793/files/after_sameramaTM3030_25_0023.tif	false	https://zenodo.org/record/3489793/files/after_sameramaTM3030_25_0023.tif
	/	XXV	M	3.1844262295082	N/A	0.244	/	0.777	B	845	O	P	/		TM3030_25_0023	/	M2		https://zenodo.org/record/3489793/files/after_sameramaTM3030_25_0023.tif	false	https://zenodo.org/record/3489793/files/after_sameramaTM3030_25_0023.tif
	N	XXV	M	5.81481481481481	N/A	0.324	/	1.884	B	846	N/A	S	M		TM3030_25_0024	S	M2		https://zenodo.org/record/3489793/files/after_TM3030_25_0024.tif	false	https://zenodo.org/record/3489793/files/after_SAMERAMATM3030_25_0024.tif
	N	XXV	M	4.47169811320755	N/A	0.053	/	0.237	B	847	N/A	S	M		TM3030_25_0024	S	M2		https://zenodo.org/record/3489793/files/after_TM3030_25_0024.tif	false	https://zenodo.org/record/3489793/files/after_SAMERAMATM3030_25_0024.tif
	/	XXV	M	3.37777777777778	N/A	0.18	/	0.608	B	848	C	P	/		TM3030_25_0024	/	M2		https://zenodo.org/record/3489793/files/after_TM3030_25_0024.tif	false	https://zenodo.org/record/3489793/files/after_SAMERAMATM3030_25_0024.tif
	N	XXV	M	6.40909090909091	N/A	0.066	/	0.423	B	849	N/A	S	M		TM3030_25_0024	C	M2		https://zenodo.org/record/3489793/files/after_TM3030_25_0024.tif	false	https://zenodo.org/record/3489793/files/after_SAMERAMATM3030_25_0024.tif
	N	XXV	M	51.5681818181818	N/A	0.044	/	2.269	B	850	N/A	S	M		TM3030_25_0024	C	M2		https://zenodo.org/record/3489793/files/after_TM3030_25_0024.tif	false	https://zenodo.org/record/3489793/files/after_SAMERAMATM3030_25_0024.tif
	N	XXV	M	4.39370078740158	N/A	0.127	/	0.558	B	851	N/A	S	M		TM3030_25_0025	C	M2		https://zenodo.org/record/3489793/files/after_TM3030_25_0025.tif	false	https://zenodo.org/record/3489793/files/after_SAMERAMATM3030_25_0025.tif
	N	XXV	M	4.03703703703704	N/A	0.081	/	0.327	B	852	N/A	S	M		TM3030_25_0025	C	M2		https://zenodo.org/record/3489793/files/after_TM3030_25_0025.tif	false	https://zenodo.org/record/3489793/files/after_SAMERAMATM3030_25_0025.tif
	N	XXV	M	4.13440860215054	N/A	0.186	/	0.769	B	853	N/A	S	M		TM3030_25_0025	C	M2		https://zenodo.org/record/3489793/files/after_TM3030_25_0025.tif	false	https://zenodo.org/record/3489793/files/after_SAMERAMATM3030_25_0025.tif
	N	XXV	M	13.1058823529412	N/A	0.085	/	1.114	B	854	N/A	S	M		TM3030_25_0025	C	M2		https://zenodo.org/record/3489793/files/after_TM3030_25_0025.tif	false	https://zenodo.org/record/3489793/files/after_SAMERAMATM3030_25_0025.tif
	N	XXV	M	12.125	N/A	0.152	/	1.843	B	855	N/A	S	M		TM3030_25_0025	C	M2		https://zenodo.org/record/3489793/files/after_TM3030_25_0025.tif	false	https://zenodo.org/record/3489793/files/after_SAMERAMATM3030_25_0025.tif
	/	XXV	M	1.17733990147783	N/A	0.203	/	0.239	B	856	E	P	/		TM3030_25_0025	/	M2		https://zenodo.org/record/3489793/files/after_TM3030_25_0025.tif	false	https://zenodo.org/record/3489793/files/after_SAMERAMATM3030_25_0025.tif
	/	XXV	M	2.58156028368794	N/A	0.141	/	0.364	B	857	E	P	/		TM3030_25_0025	/	M2		https://zenodo.org/record/3489793/files/after_TM3030_25_0025.tif	false	https://zenodo.org/record/3489793/files/after_SAMERAMATM3030_25_0025.tif
	N	XXV	M	13.1681415929204	N/A	0.113	/	1.488	B	858	N/A	S	M		TM3030_25_0026	S	M2		https://zenodo.org/record/3489793/files/after_TM3030_25_0026.tif	false	https://zenodo.org/record/3489793/files/after_SAMERAMATM3030_25_0026.tif
	N	XXV	M	4.53174603174603	N/A	0.126	/	0.571	B	859	N/A	S	M		TM3030_25_0026	S	M2		https://zenodo.org/record/3489793/files/after_TM3030_25_0026.tif	false	https://zenodo.org/record/3489793/files/after_SAMERAMATM3030_25_0026.tif
	/	XXV	M	3.90076335877863	N/A	0.131	/	0.511	B	860	C	P	/		TM3030_25_0026	/	M2		https://zenodo.org/record/3489793/files/after_TM3030_25_0026.tif	false	https://zenodo.org/record/3489793/files/after_SAMERAMATM3030_25_0026.tif
	/	XXV	M	2.2	N/A	0.145	/	0.319	B	861	E	P	/		TM3030_25_0026	/	M2		https://zenodo.org/record/3489793/files/after_TM3030_25_0026.tif	false	https://zenodo.org/record/3489793/files/after_SAMERAMATM3030_25_0026.tif
	N	XXV	M	18.169014084507	N/A	0.071	/	1.29	B	862	N/A	S	M		TM3030_25_0026	S	M2		https://zenodo.org/record/3489793/files/after_TM3030_25_0026.tif	false	https://zenodo.org/record/3489793/files/after_SAMERAMATM3030_25_0026.tif
	N	XXV	M	7.75714285714286	N/A	0.14	/	1.086	B	863	N/A	S	M		TM3030_25_0026	S	M2		https://zenodo.org/record/3489793/files/after_TM3030_25_0026.tif	false	https://zenodo.org/record/3489793/files/after_SAMERAMATM3030_25_0026.tif
	N	XXV	M	6.85964912280702	N/A	0.114	/	0.782	B	864	N/A	S	M		TM3030_25_0026	S	M2		https://zenodo.org/record/3489793/files/after_TM3030_25_0026.tif	false	https://zenodo.org/record/3489793/files/after_SAMERAMATM3030_25_0026.tif
	N	XXV	M	12.1167883211679	N/A	0.137	/	1.66	B	865	N/A	S	M		TM3030_25_0026	C	M2		https://zenodo.org/record/3489793/files/after_TM3030_25_0026.tif	false	https://zenodo.org/record/3489793/files/after_SAMERAMATM3030_25_0026.tif
	N	XXV	M	6.39007092198582	N/A	0.141	/	0.901	B	866	N/A	S	M		TM3030_25_0026	C	M2		https://zenodo.org/record/3489793/files/after_TM3030_25_0026.tif	false	https://zenodo.org/record/3489793/files/after_SAMERAMATM3030_25_0026.tif
	N	XXV	M	5.16901408450704	N/A	0.142	/	0.734	B	867	N/A	S	M		TM3030_25_0026	S	M2		https://zenodo.org/record/3489793/files/after_TM3030_25_0026.tif	false	https://zenodo.org/record/3489793/files/after_SAMERAMATM3030_25_0026.tif
	N	XXV	M	7.06422018348624	N/A	0.109	/	0.77	B	868	N/A	S	M		TM3030_25_0026	C	M2		https://zenodo.org/record/3489793/files/after_TM3030_25_0026.tif	false	https://zenodo.org/record/3489793/files/after_SAMERAMATM3030_25_0026.tif
	N	XXV	M	5.38571428571429	N/A	0.21	/	1.131	B	869	N/A	S	M		TM3030_25_0026	C	M2		https://zenodo.org/record/3489793/files/after_TM3030_25_0026.tif	false	https://zenodo.org/record/3489793/files/after_SAMERAMATM3030_25_0026.tif
	N	XXV	M	4.68932038834952	N/A	0.103	/	0.483	B	870	N/A	S	M		TM3030_25_0026	S	M2		https://zenodo.org/record/3489793/files/after_TM3030_25_0026.tif	false	https://zenodo.org/record/3489793/files/after_SAMERAMATM3030_25_0026.tif
	/	XXV	M	3.27777777777778	N/A	0.108	/	0.354	B	871	E	P	/		TM3030_25_0026	/	M2		https://zenodo.org/record/3489793/files/after_TM3030_25_0026.tif	false	https://zenodo.org/record/3489793/files/after_SAMERAMATM3030_25_0026.tif
	/	XXV	M	1.23648648648649	N/A	0.148	/	0.183	B	872	E	P	/		TM3030_25_0026	/	M2		https://zenodo.org/record/3489793/files/after_TM3030_25_0026.tif	false	https://zenodo.org/record/3489793/files/after_SAMERAMATM3030_25_0026.tif
	N	XXV	M	41.16	N/A	0.025	/	1.029	B	873	N/A	S	M		TM3030_25_0027	C	M2		https://zenodo.org/record/3489793/files/after_TM3030_25_0027.tif	false	https://zenodo.org/record/3489793/files/after_SAMERAMATM3030_25_0027.tif
	N	XXV	M	5.30275229357798	N/A	0.109	/	0.578	B	874	N/A	S	M		TM3030_25_0027	S	M2		https://zenodo.org/record/3489793/files/after_TM3030_25_0027.tif	false	https://zenodo.org/record/3489793/files/after_SAMERAMATM3030_25_0027.tif
	N	XXV	M	20.6307692307692	N/A	0.065	/	1.341	B	875	N/A	S	M		TM3030_25_0027	S	M2		https://zenodo.org/record/3489793/files/after_TM3030_25_0027.tif	false	https://zenodo.org/record/3489793/files/after_SAMERAMATM3030_25_0027.tif
	/	XXV	M	1.75510204081633	N/A	0.294	/	0.516	B	876	E	P	/		TM3030_25_0027	/	M2		https://zenodo.org/record/3489793/files/after_TM3030_25_0027.tif	false	https://zenodo.org/record/3489793/files/after_SAMERAMATM3030_25_0027.tif
	N	XXV	M	25.5176470588235	N/A	0.085	/	2.169	B	877	N/A	S	M		TM3030_25_0027	S	M2		https://zenodo.org/record/3489793/files/after_TM3030_25_0027.tif	false	https://zenodo.org/record/3489793/files/after_SAMERAMATM3030_25_0027.tif
	/	XXV	M	1.54406130268199	N/A	0.261	/	0.403	B	878	E	P	/		TM3030_25_0028	/	M2		https://zenodo.org/record/3489793/files/after_TM3030_25_0028.tif	false	https://zenodo.org/record/3489793/files/after_SAMERAMATM3030_25_0028.tif
	/	XXV	M	2.51492537313433	N/A	0.134	/	0.337	B	879	E	P	/		TM3030_25_0028	/	M2		https://zenodo.org/record/3489793/files/after_TM3030_25_0028.tif	false	https://zenodo.org/record/3489793/files/after_SAMERAMATM3030_25_0028.tif
	/	XXV	M	3.27522935779816	N/A	0.109	/	0.357	B	880	C	P	/		TM3030_25_0028	/	M2		https://zenodo.org/record/3489793/files/after_TM3030_25_0028.tif	false	https://zenodo.org/record/3489793/files/after_SAMERAMATM3030_25_0028.tif
	N	XXV	M	5.3905325443787	N/A	0.169	/	0.911	B	881	N/A	S	M		TM3030_25_0028	S	M2		https://zenodo.org/record/3489793/files/after_TM3030_25_0028.tif	false	https://zenodo.org/record/3489793/files/after_SAMERAMATM3030_25_0028.tif
	/	XXV	M	3.14516129032258	N/A	0.124	/	0.39	B	882	E	P	/		TM3030_25_0028	/	M2		https://zenodo.org/record/3489793/files/after_TM3030_25_0028.tif	false	https://zenodo.org/record/3489793/files/after_SAMERAMATM3030_25_0028.tif
	N	XXVI	M	6.288	N/A	0.125	/	0.786	B	883	N/A	S	M		TM3030_26_0001	C	M3		https://zenodo.org/record/3489793/files/after_TM3030_26_0001.tif	false	https://zenodo.org/record/3489793/files/after_SAMERAMATM3030_26_0001.tif
	N	XXVI	M	10.4086021505376	N/A	0.186	/	1.936	B	884	N/A	S	M		TM3030_26_0001	S	M3		https://zenodo.org/record/3489793/files/after_TM3030_26_0001.tif	false	https://zenodo.org/record/3489793/files/after_SAMERAMATM3030_26_0001.tif
	/	XXVI	M	2.74	N/A	0.1	/	0.274	B	885	E	P	/		TM3030_26_0001	/	M3		https://zenodo.org/record/3489793/files/after_TM3030_26_0001.tif	false	https://zenodo.org/record/3489793/files/after_SAMERAMATM3030_26_0001.tif
	N	XXVI	M	6.25490196078431	N/A	0.153	/	0.957	B	886	N/A	S	M		TM3030_26_0001	C	M3		https://zenodo.org/record/3489793/files/after_TM3030_26_0001.tif	false	https://zenodo.org/record/3489793/files/after_SAMERAMATM3030_26_0001.tif
	N	XXVI	M	6.21686746987952	N/A	0.249	/	1.548	B	887	N/A	S	M		TM3030_26_0001	S	M3		https://zenodo.org/record/3489793/files/after_TM3030_26_0001.tif	false	https://zenodo.org/record/3489793/files/after_SAMERAMATM3030_26_0001.tif
	N	XXVI	M	8.18604651162791	N/A	0.172	/	1.408	B	888	N/A	S	M		TM3030_26_0001	C	M3		https://zenodo.org/record/3489793/files/after_TM3030_26_0001.tif	false	https://zenodo.org/record/3489793/files/after_SAMERAMATM3030_26_0001.tif
	/	XXVI	M	1.53061224489796	N/A	0.196	/	0.3	B	889	E	P	/		TM3030_26_0001	/	M3		https://zenodo.org/record/3489793/files/after_TM3030_26_0001.tif	false	https://zenodo.org/record/3489793/files/after_SAMERAMATM3030_26_0001.tif
	N	XXVI	M	6.55970149253731	N/A	0.134	/	0.879	B	890	N/A	S	M		TM3030_26_0002	S	M3		https://zenodo.org/record/3489793/files/after_TM3030_26_0002.tif	false	https://zenodo.org/record/3489793/files/after_SAMERAMATM3030_26_0002.tif
	/	XXVI	M	2.92647058823529	N/A	0.204	/	0.597	B	891	C	P	/		TM3030_26_0002	/	M3		https://zenodo.org/record/3489793/files/after_TM3030_26_0002.tif	false	https://zenodo.org/record/3489793/files/after_SAMERAMATM3030_26_0002.tif
	/	XXVI	M	1.28571428571429	N/A	0.203	/	0.261	B	892	E	P	/		TM3030_26_0002	/	M3		https://zenodo.org/record/3489793/files/after_TM3030_26_0002.tif	false	https://zenodo.org/record/3489793/files/after_SAMERAMATM3030_26_0002.tif
	/	XXVI	M	3.90688259109312	N/A	0.247	/	0.965	B	893	E	P	/		TM3030_26_0002	/	M3		https://zenodo.org/record/3489793/files/after_TM3030_26_0002.tif	false	https://zenodo.org/record/3489793/files/after_SAMERAMATM3030_26_0002.tif
	/	XXVI	M	3.09677419354839	N/A	0.186	/	0.576	B	894	O	P	/		TM3030_26_0002	/	M3		https://zenodo.org/record/3489793/files/after_TM3030_26_0002.tif	false	https://zenodo.org/record/3489793/files/after_SAMERAMATM3030_26_0002.tif
	N	XXVI	M	12.6775956284153	N/A	0.183	/	2.32	B	895	N/A	S	M		TM3030_26_0002	C	M3		https://zenodo.org/record/3489793/files/after_TM3030_26_0002.tif	false	https://zenodo.org/record/3489793/files/after_SAMERAMATM3030_26_0002.tif
	/	XXVI	M	1.38333333333333	N/A	0.18	/	0.249	B	896	E	P	/		TM3030_26_0002	/	M3		https://zenodo.org/record/3489793/files/after_TM3030_26_0002.tif	false	https://zenodo.org/record/3489793/files/after_SAMERAMATM3030_26_0002.tif
	N	XXVI	M	6.71428571428571	N/A	0.07	/	0.47	B	897	N/A	S	M		TM3030_26_0002	C	M3		https://zenodo.org/record/3489793/files/after_TM3030_26_0002.tif	false	https://zenodo.org/record/3489793/files/after_SAMERAMATM3030_26_0002.tif
	N	XXVI	M	8.97272727272727	N/A	0.11	/	0.987	B	898	N/A	S	M		TM3030_26_0002	S	M3		https://zenodo.org/record/3489793/files/after_TM3030_26_0002.tif	false	https://zenodo.org/record/3489793/files/after_SAMERAMATM3030_26_0002.tif
	N	XXVI	M	4.84166666666667	N/A	0.12	/	0.581	B	899	N/A	S	M		TM3030_26_0002	S	M3		https://zenodo.org/record/3489793/files/after_TM3030_26_0002.tif	false	https://zenodo.org/record/3489793/files/after_SAMERAMATM3030_26_0002.tif
	N	XXVI	M	13.7678571428571	N/A	0.112	/	1.542	B	900	N/A	S	M		TM3030_26_0002	S	M3		https://zenodo.org/record/3489793/files/after_TM3030_26_0002.tif	false	https://zenodo.org/record/3489793/files/after_SAMERAMATM3030_26_0002.tif
	/	XXVI	M	2.99473684210526	N/A	0.19	/	0.569	B	901	E	P	/		TM3030_26_0002	/	M3		https://zenodo.org/record/3489793/files/after_TM3030_26_0002.tif	false	https://zenodo.org/record/3489793/files/after_SAMERAMATM3030_26_0002.tif
	N	XXVI	M	5.58988764044944	N/A	0.178	/	0.995	B	902	N/A	S	M		TM3030_26_0002	C	M3		https://zenodo.org/record/3489793/files/after_TM3030_26_0002.tif	false	https://zenodo.org/record/3489793/files/after_SAMERAMATM3030_26_0002.tif
	/	XXVI	M	3.27439024390244	N/A	0.164	/	0.537	B	903	C	P	/		TM3030_26_0003	/	M3		https://zenodo.org/record/3489793/files/after_TM3030_26_0003.tif	false	https://zenodo.org/record/3489793/files/after_SAMERAMATM3030_26_0003.tif
	N	XXVI	M	17.6384615384615	N/A	0.13	/	2.293	B	904	N/A	S	M		TM3030_26_0003	C	M3		https://zenodo.org/record/3489793/files/after_TM3030_26_0003.tif	false	https://zenodo.org/record/3489793/files/after_SAMERAMATM3030_26_0003.tif
	/	XXVI	M	3.57763975155279	N/A	0.161	/	0.576	B	905	C	P	/		TM3030_26_0003	/	M3		https://zenodo.org/record/3489793/files/after_TM3030_26_0003.tif	false	https://zenodo.org/record/3489793/files/after_SAMERAMATM3030_26_0003.tif
	N	XXVI	M	36.1641791044776	N/A	0.067	/	2.423	B	906	N/A	S	M		TM3030_26_0003	C	M3		https://zenodo.org/record/3489793/files/after_TM3030_26_0003.tif	false	https://zenodo.org/record/3489793/files/after_SAMERAMATM3030_26_0003.tif
	N	XXVI	M	4.32394366197183	N/A	0.142	/	0.614	B	907	N/A	S	M		TM3030_26_0003	C	M3		https://zenodo.org/record/3489793/files/after_TM3030_26_0003.tif	false	https://zenodo.org/record/3489793/files/after_SAMERAMATM3030_26_0003.tif
	/	XXVI	M	3.54591836734694	N/A	0.196	/	0.695	B	908	C	P	/		TM3030_26_0003	/	M3		https://zenodo.org/record/3489793/files/after_TM3030_26_0003.tif	false	https://zenodo.org/record/3489793/files/after_SAMERAMATM3030_26_0003.tif
	N	XXVI	M	12.7100591715976	N/A	0.169	/	2.148	B	909	N/A	S	M		TM3030_26_0003	C	M3		https://zenodo.org/record/3489793/files/after_TM3030_26_0003.tif	false	https://zenodo.org/record/3489793/files/after_SAMERAMATM3030_26_0003.tif
	N	XXVI	M	5.69662921348315	N/A	0.089	/	0.507	B	910	N/A	S	M		TM3030_26_0003	C	M3		https://zenodo.org/record/3489793/files/after_TM3030_26_0003.tif	false	https://zenodo.org/record/3489793/files/after_SAMERAMATM3030_26_0003.tif
	N	XXVI	M	4.61797752808989	N/A	0.534	/	2.466	B	911	N/A	S	M		TM3030_26_0003	S	M3		https://zenodo.org/record/3489793/files/after_TM3030_26_0003.tif	false	https://zenodo.org/record/3489793/files/after_SAMERAMATM3030_26_0003.tif
	N	XXVI	M	9.33333333333333	N/A	0.21	/	1.96	B	912	N/A	S	M		TM3030_26_0003	C	M3		https://zenodo.org/record/3489793/files/after_TM3030_26_0003.tif	false	https://zenodo.org/record/3489793/files/after_SAMERAMATM3030_26_0003.tif
	N	XXVI	M	32.0380952380952	N/A	0.105	/	3.364	B	913	N/A	S	M		TM3030_26_0004	S	M3		https://zenodo.org/record/3489793/files/after_TM3030_26_0004.tif	false	https://zenodo.org/record/3489793/files/after_SAMERAMATM3030_26_0004.tif
	/	XXVI	M	2.09459459459459	N/A	0.222	/	0.465	B	914	D	P	/		TM3030_26_0004	/	M3		https://zenodo.org/record/3489793/files/after_TM3030_26_0004.tif	false	https://zenodo.org/record/3489793/files/after_SAMERAMATM3030_26_0004.tif
	N	XXVI	M	5.16239316239316	N/A	0.117	/	0.604	B	915	N/A	S	M		TM3030_26_0004	C	M3		https://zenodo.org/record/3489793/files/after_TM3030_26_0004.tif	false	https://zenodo.org/record/3489793/files/after_SAMERAMATM3030_26_0004.tif
	/	XXVI	M	1.1271186440678	N/A	0.118	/	0.133	B	916	R	P	/		TM3030_26_0004	/	M3		https://zenodo.org/record/3489793/files/after_TM3030_26_0004.tif	false	https://zenodo.org/record/3489793/files/after_SAMERAMATM3030_26_0004.tif
	/	XXVI	M	1.51428571428571	N/A	0.07	/	0.106	B	917	E	P	/		TM3030_26_0004	/	M3		https://zenodo.org/record/3489793/files/after_TM3030_26_0004.tif	false	https://zenodo.org/record/3489793/files/after_SAMERAMATM3030_26_0004.tif
	/	XXVI	M	2.4622641509434	N/A	0.106	/	0.261	B	918	C	P	/		TM3030_26_0004	/	M3		https://zenodo.org/record/3489793/files/after_TM3030_26_0004.tif	false	https://zenodo.org/record/3489793/files/after_SAMERAMATM3030_26_0004.tif
	/	XXVI	M	3.28205128205128	N/A	0.078	/	0.256	B	919	C	P	/		TM3030_26_0004	/	M3		https://zenodo.org/record/3489793/files/after_TM3030_26_0004.tif	false	https://zenodo.org/record/3489793/files/after_SAMERAMATM3030_26_0004.tif
	/	XXVI	M	1.35658914728682	N/A	0.129	/	0.175	B	920	C	P	/		TM3030_26_0004	/	M3		https://zenodo.org/record/3489793/files/after_TM3030_26_0004.tif	false	https://zenodo.org/record/3489793/files/after_SAMERAMATM3030_26_0004.tif
	/	XXVI	M	1.95419847328244	N/A	0.131	/	0.256	B	921	E	P	/		TM3030_26_0004	/	M3		https://zenodo.org/record/3489793/files/after_TM3030_26_0004.tif	false	https://zenodo.org/record/3489793/files/after_SAMERAMATM3030_26_0004.tif
	/	XXVI	M	1.49230769230769	N/A	0.13	/	0.194	B	922	D	P	/		TM3030_26_0004	/	M3		https://zenodo.org/record/3489793/files/after_TM3030_26_0004.tif	false	https://zenodo.org/record/3489793/files/after_SAMERAMATM3030_26_0004.tif
	/	XXVI	M	1.25352112676056	N/A	0.142	/	0.178	B	923	E	P	/		TM3030_26_0004	/	M3		https://zenodo.org/record/3489793/files/after_TM3030_26_0004.tif	false	https://zenodo.org/record/3489793/files/after_SAMERAMATM3030_26_0004.tif
	/	XXVI	M	1.24489795918367	N/A	0.196	/	0.244	B	924	E	P	/		TM3030_26_0004	/	M3		https://zenodo.org/record/3489793/files/after_TM3030_26_0004.tif	false	https://zenodo.org/record/3489793/files/after_SAMERAMATM3030_26_0004.tif
	N	XXVI	M	4.75182481751825	N/A	0.137	/	0.651	B	925	N/A	S	S		TM3030_26_0004	S	M3		https://zenodo.org/record/3489793/files/after_TM3030_26_0004.tif	false	https://zenodo.org/record/3489793/files/after_SAMERAMATM3030_26_0004.tif
	/	XXVI	M	3.08991825613079	N/A	0.367	/	1.134	B	926	C	P	/		TM3030_26_0005	/	M3		https://zenodo.org/record/3489793/files/after_TM3030_26_0005.tif	false	https://zenodo.org/record/3489793/files/after_SAMERAMATM3030_26_0005.tif
	/	XXVI	M	1.575	N/A	0.28	/	0.441	B	927	O	P	/		TM3030_26_0005	/	M3		https://zenodo.org/record/3489793/files/after_TM3030_26_0005.tif	false	https://zenodo.org/record/3489793/files/after_SAMERAMATM3030_26_0005.tif
	N	XXVI	M	8.5375	N/A	0.08	/	0.683	B	928	N/A	S	M		TM3030_26_0005	S	M3		https://zenodo.org/record/3489793/files/after_TM3030_26_0005.tif	false	https://zenodo.org/record/3489793/files/after_SAMERAMATM3030_26_0005.tif
	N	XXVI	M	14.7842105263158	N/A	0.19	/	2.809	B	929	N/A	S	M		TM3030_26_0005	S	M3		https://zenodo.org/record/3489793/files/after_TM3030_26_0005.tif	false	https://zenodo.org/record/3489793/files/after_SAMERAMATM3030_26_0005.tif
	N	XXVI	M	10.3565573770492	N/A	0.244	/	2.527	B	930	N/A	S	M		TM3030_26_0005	C	M3		https://zenodo.org/record/3489793/files/after_TM3030_26_0005.tif	false	https://zenodo.org/record/3489793/files/after_SAMERAMATM3030_26_0005.tif
	/	XXVI	M	3.40740740740741	N/A	0.162	/	0.552	B	931	C	P	/		TM3030_26_0005	/	M3		https://zenodo.org/record/3489793/files/after_TM3030_26_0005.tif	false	https://zenodo.org/record/3489793/files/after_SAMERAMATM3030_26_0005.tif
	N	XXVI	M	6.6125	N/A	0.16	/	1.058	B	932	N/A	S	M		TM3030_26_0005	C	M3		https://zenodo.org/record/3489793/files/after_TM3030_26_0005.tif	false	https://zenodo.org/record/3489793/files/after_SAMERAMATM3030_26_0005.tif
	N	XXVI	M	24.0860215053763	N/A	0.093	/	2.24	B	933	N/A	S	M		TM3030_26_0005	C	M3		https://zenodo.org/record/3489793/files/after_TM3030_26_0005.tif	false	https://zenodo.org/record/3489793/files/after_SAMERAMATM3030_26_0005.tif
	N	XXVI	M	4.01538461538462	N/A	0.065	/	0.261	B	934	N/A	S	M		TM3030_26_0005	S	M3		https://zenodo.org/record/3489793/files/after_TM3030_26_0005.tif	false	https://zenodo.org/record/3489793/files/after_SAMERAMATM3030_26_0005.tif
	/	XXVI	M	1.39041095890411	N/A	0.146	/	0.203	B	935	D	P	/		TM3030_26_0005	/	M3		https://zenodo.org/record/3489793/files/after_TM3030_26_0005.tif	false	https://zenodo.org/record/3489793/files/after_SAMERAMATM3030_26_0005.tif
	N	XXVI	M	11.6705882352941	N/A	0.085	/	0.992	B	936	N/A	S	M		TM3030_26_0005	C	M3		https://zenodo.org/record/3489793/files/after_TM3030_26_0005.tif	false	https://zenodo.org/record/3489793/files/after_SAMERAMATM3030_26_0005.tif
	N	XXVI	M	13.7368421052632	N/A	0.038	/	0.522	B	937	N/A	S	M		TM3030_26_0005	S	M3		https://zenodo.org/record/3489793/files/after_TM3030_26_0005.tif	false	https://zenodo.org/record/3489793/files/after_SAMERAMATM3030_26_0005.tif
	N	XXVI	M	12.925	N/A	0.12	/	1.551	B	938	N/A	S	M		TM3030_26_0005	S	M3		https://zenodo.org/record/3489793/files/after_TM3030_26_0005.tif	false	https://zenodo.org/record/3489793/files/after_SAMERAMATM3030_26_0005.tif
	/	XXVI	M	2.72248803827751	N/A	0.209	/	0.569	B	939	D	P	/		TM3030_26_0005	/	M3		https://zenodo.org/record/3489793/files/after_TM3030_26_0005.tif	false	https://zenodo.org/record/3489793/files/after_SAMERAMATM3030_26_0005.tif
	/	XXVI	M	1.9327731092437	N/A	0.119	/	0.23	B	940	E	P	/		TM3030_26_0005	/	M3		https://zenodo.org/record/3489793/files/after_TM3030_26_0005.tif	false	https://zenodo.org/record/3489793/files/after_SAMERAMATM3030_26_0005.tif
	/	XXVI	M	1.33846153846154	N/A	0.13	/	0.174	B	941	C	P	/		TM3030_26_0005	/	M3		https://zenodo.org/record/3489793/files/after_TM3030_26_0005.tif	false	https://zenodo.org/record/3489793/files/after_SAMERAMATM3030_26_0005.tif
	/	XXVI	M	1.2962962962963	N/A	0.135	/	0.175	B	942	C	P	/		TM3030_26_0005	/	M3		https://zenodo.org/record/3489793/files/after_TM3030_26_0005.tif	false	https://zenodo.org/record/3489793/files/after_SAMERAMATM3030_26_0005.tif
	/	XXVI	M	2.13432835820895	N/A	0.134	/	0.286	B	943	E	P	/		TM3030_26_0005	/	M3		https://zenodo.org/record/3489793/files/after_TM3030_26_0005.tif	false	https://zenodo.org/record/3489793/files/after_SAMERAMATM3030_26_0005.tif
	/	XXVI	M	1.79439252336449	N/A	0.107	/	0.192	B	944	E	P	/		TM3030_26_0005	/	M3		https://zenodo.org/record/3489793/files/after_TM3030_26_0005.tif	false	https://zenodo.org/record/3489793/files/after_SAMERAMATM3030_26_0005.tif
	/	XXVI	M	3.1651376146789	N/A	0.109	/	0.345	B	945	C	P	/		TM3030_26_0005	/	M3		https://zenodo.org/record/3489793/files/after_TM3030_26_0005.tif	false	https://zenodo.org/record/3489793/files/after_SAMERAMATM3030_26_0005.tif
	/	XXVI	M	1.60902255639098	N/A	0.133	/	0.214	B	946	E	P	/		TM3030_26_0005	/	M3		https://zenodo.org/record/3489793/files/after_TM3030_26_0005.tif	false	https://zenodo.org/record/3489793/files/after_SAMERAMATM3030_26_0005.tif
	N	XXVI	M	9.93710691823899	N/A	0.159	/	1.58	B	947	N/A	S	M		TM3030_26_0005	S	M3		https://zenodo.org/record/3489793/files/after_TM3030_26_0005.tif	false	https://zenodo.org/record/3489793/files/after_SAMERAMATM3030_26_0005.tif
	/	XXVI	M	1.01030927835052	N/A	0.097	/	0.098	B	948	R	P	/		TM3030_26_0005	/	M3		https://zenodo.org/record/3489793/files/after_TM3030_26_0005.tif	false	https://zenodo.org/record/3489793/files/after_SAMERAMATM3030_26_0005.tif
	/	XXVI	M	2.81481481481481	N/A	0.135	/	0.38	B	949	E	P	/		TM3030_26_0005	/	M3		https://zenodo.org/record/3489793/files/after_TM3030_26_0005.tif	false	https://zenodo.org/record/3489793/files/after_SAMERAMATM3030_26_0005.tif
	/	XXVI	M	3	N/A	0.14	/	0.42	B	950	E	P	/		TM3030_26_0005	/	M3		https://zenodo.org/record/3489793/files/after_TM3030_26_0005.tif	false	https://zenodo.org/record/3489793/files/after_SAMERAMATM3030_26_0005.tif
	N	XXVI	M	12.1596638655462	N/A	0.357	/	4.341	B	951	N/A	S	M		TM3030_26_0006	C	M3		https://zenodo.org/record/3489793/files/after_TM3030_26_0006.tif	false	https://zenodo.org/record/3489793/files/after_SAMERAMATM3030_26_0006.tif
	/	XXVI	M	3.73469387755102	N/A	0.147	/	0.549	B	952	C	P	/		TM3030_26_0006	/	M3		https://zenodo.org/record/3489793/files/after_TM3030_26_0006.tif	false	https://zenodo.org/record/3489793/files/after_SAMERAMATM3030_26_0006.tif
	/	XXVI	M	2.70700636942675	N/A	0.314	/	0.85	B	953	O	P	/		TM3030_26_0006	/	M3		https://zenodo.org/record/3489793/files/after_TM3030_26_0006.tif	false	https://zenodo.org/record/3489793/files/after_SAMERAMATM3030_26_0006.tif
	N	XXVI	M	4.40769230769231	N/A	0.13	/	0.573	B	954	N/A	S	M		TM3030_26_0006	S	M3		https://zenodo.org/record/3489793/files/after_TM3030_26_0006.tif	false	https://zenodo.org/record/3489793/files/after_SAMERAMATM3030_26_0006.tif
	N	XXVI	M	9.02717391304348	N/A	0.184	/	1.661	B	955	N/A	S	M		TM3030_26_0006	S	M3		https://zenodo.org/record/3489793/files/after_TM3030_26_0006.tif	false	https://zenodo.org/record/3489793/files/after_SAMERAMATM3030_26_0006.tif
	/	XXVI	M	1.72413793103448	N/A	0.087	/	0.15	B	956	E	P	/		TM3030_26_0006	/	M3		https://zenodo.org/record/3489793/files/after_TM3030_26_0006.tif	false	https://zenodo.org/record/3489793/files/after_SAMERAMATM3030_26_0006.tif
	N	XXVI	M	5.45398773006135	N/A	0.163	/	0.889	B	957	N/A	S	M		TM3030_26_0006	S	M3		https://zenodo.org/record/3489793/files/after_TM3030_26_0006.tif	false	https://zenodo.org/record/3489793/files/after_SAMERAMATM3030_26_0006.tif
	N	XXVI	M	10.3206349206349	N/A	0.315	/	3.251	B	958	N/A	S	M		TM3030_26_0007	S	M3		https://zenodo.org/record/3489793/files/after_saMERAMATM3030_26_0007.tif	false
	N	XXVI	M	4.59228650137741	N/A	0.363	/	1.667	B	959	N/A	S	M		TM3030_26_0007	S	M3		https://zenodo.org/record/3489793/files/after_saMERAMATM3030_26_0007.tif	false
	/	XXVI	M	3.714859437751	N/A	0.249	/	0.925	B	960	C	P	/		TM3030_26_0007	/	M3		https://zenodo.org/record/3489793/files/after_saMERAMATM3030_26_0007.tif	false
	N	XXVI	M	5.52095808383234	N/A	0.167	/	0.922	B	961	N/A	S	M		TM3030_26_0007	S	M3		https://zenodo.org/record/3489793/files/after_saMERAMATM3030_26_0007.tif	false
	/	XXVI	M	1.91666666666667	N/A	0.096	/	0.184	B	962	D	P	/		TM3030_26_0007	/	M3		https://zenodo.org/record/3489793/files/after_saMERAMATM3030_26_0007.tif	false
	/	XXVI	M	3	N/A	0.116	/	0.348	B	963	C	P	/		TM3030_26_0007	/	M3		https://zenodo.org/record/3489793/files/after_saMERAMATM3030_26_0007.tif	false
	/	XXVI	M	2.25842696629214	N/A	0.089	/	0.201	B	964	C	P	/		TM3030_26_0007	/	M3		https://zenodo.org/record/3489793/files/after_saMERAMATM3030_26_0007.tif	false
	/	XXVI	M	3.075	N/A	0.12	/	0.369	B	965	E	P	/		TM3030_26_0007	/	M3		https://zenodo.org/record/3489793/files/after_saMERAMATM3030_26_0007.tif	false
	N	XXVI	M	6.03076923076923	N/A	0.13	/	0.784	B	966	N/A	S	M		TM3030_26_0007	S	M3		https://zenodo.org/record/3489793/files/after_saMERAMATM3030_26_0007.tif	false
	/	XXVI	M	3.02173913043478	N/A	0.046	/	0.139	B	967	C	P	/		TM3030_26_0007	/	M3		https://zenodo.org/record/3489793/files/after_saMERAMATM3030_26_0007.tif	false
	N	XXVI	M	4.43939393939394	N/A	0.066	/	0.293	B	968	N/A	S	M		TM3030_26_0008	C	M3		https://zenodo.org/record/3489793/files/after_TM3030_26_0008.tif	false	https://zenodo.org/record/3489793/files/after_SAMERAMATM3030_26_0008.tif
	/	XXVI	M	3.32	N/A	0.125	/	0.415	B	969	C	P	/		TM3030_26_0008	/	M3		https://zenodo.org/record/3489793/files/after_TM3030_26_0008.tif	false	https://zenodo.org/record/3489793/files/after_SAMERAMATM3030_26_0008.tif
	N	XXVI	M	10.7428571428571	N/A	0.07	/	0.752	B	970	N/A	S	M		TM3030_26_0008	C	M3		https://zenodo.org/record/3489793/files/after_TM3030_26_0008.tif	false	https://zenodo.org/record/3489793/files/after_SAMERAMATM3030_26_0008.tif
	N	XXVI	M	14.4512195121951	N/A	0.082	/	1.185	B	971	N/A	S	M		TM3030_26_0008	S	M3		https://zenodo.org/record/3489793/files/after_TM3030_26_0008.tif	false	https://zenodo.org/record/3489793/files/after_SAMERAMATM3030_26_0008.tif
	N	XXVI	M	8.36842105263158	N/A	0.095	/	0.795	B	972	N/A	S	M		TM3030_26_0008	S	M3		https://zenodo.org/record/3489793/files/after_TM3030_26_0008.tif	false	https://zenodo.org/record/3489793/files/after_SAMERAMATM3030_26_0008.tif
	N	XXVI	M	4.26666666666667	N/A	0.105	/	0.448	B	973	N/A	S	M		TM3030_26_0008	C	M3		https://zenodo.org/record/3489793/files/after_TM3030_26_0008.tif	false	https://zenodo.org/record/3489793/files/after_SAMERAMATM3030_26_0008.tif
	/	XXVI	M	2.38743455497382	N/A	0.191	/	0.456	B	974	D	P	/		TM3030_26_0008	/	M3		https://zenodo.org/record/3489793/files/after_TM3030_26_0008.tif	false	https://zenodo.org/record/3489793/files/after_SAMERAMATM3030_26_0008.tif
	N	XXVI	M	12.630081300813	N/A	0.246	/	3.107	B	975	N/A	S	M		TM3030_26_0008	C	M3		https://zenodo.org/record/3489793/files/after_TM3030_26_0008.tif	false	https://zenodo.org/record/3489793/files/after_SAMERAMATM3030_26_0008.tif
	N	XXVI	M	14.3515151515152	N/A	0.165	/	2.368	B	976	N/A	S	M		TM3030_26_0008	C	M3		https://zenodo.org/record/3489793/files/after_TM3030_26_0008.tif	false	https://zenodo.org/record/3489793/files/after_SAMERAMATM3030_26_0008.tif
	N	XXVI	M	16.5367647058824	N/A	0.136	/	2.249	B	977	N/A	S	M		TM3030_26_0008	S	M3		https://zenodo.org/record/3489793/files/after_TM3030_26_0008.tif	false	https://zenodo.org/record/3489793/files/after_SAMERAMATM3030_26_0008.tif
	/	XXVI	M	1.99300699300699	N/A	0.286	/	0.57	B	978	O	P	/		TM3030_26_0008	/	M3		https://zenodo.org/record/3489793/files/after_TM3030_26_0008.tif	false	https://zenodo.org/record/3489793/files/after_SAMERAMATM3030_26_0008.tif
	N	XXVI	M	21.3173076923077	N/A	0.104	/	2.217	B	979	N/A	S	M		TM3030_26_0008	C	M3		https://zenodo.org/record/3489793/files/after_TM3030_26_0008.tif	false	https://zenodo.org/record/3489793/files/after_SAMERAMATM3030_26_0008.tif
	/	XXVI	M	1.60851063829787	N/A	0.235	/	0.378	B	980	D	P	/		TM3030_26_0008	/	M3		https://zenodo.org/record/3489793/files/after_TM3030_26_0008.tif	false	https://zenodo.org/record/3489793/files/after_SAMERAMATM3030_26_0008.tif
	/	XXVI	M	3.0974025974026	N/A	0.462	/	1.431	B	981	C	P	/		TM3030_26_0009	/	M3		https://zenodo.org/record/3489793/files/after_TM3030_26_0009.tif	false	https://zenodo.org/record/3489793/files/after_SAMERAMATM3030_26_0009.tif
	N	XXVI	M	19.2583732057416	N/A	0.209	/	4.025	B	982	N/A	S	M		TM3030_26_0009	S	M3		https://zenodo.org/record/3489793/files/after_TM3030_26_0009.tif	false	https://zenodo.org/record/3489793/files/after_SAMERAMATM3030_26_0009.tif
	N	XXVI	M	6.41269841269841	N/A	0.315	/	2.02	B	983	N/A	S	M		TM3030_26_0009	C	M3		https://zenodo.org/record/3489793/files/after_TM3030_26_0009.tif	false	https://zenodo.org/record/3489793/files/after_SAMERAMATM3030_26_0009.tif
	/	XXVI	M	2.14406779661017	N/A	0.118	/	0.253	B	984	O	P	/		TM3030_26_0009	/	M3		https://zenodo.org/record/3489793/files/after_TM3030_26_0009.tif	false	https://zenodo.org/record/3489793/files/after_SAMERAMATM3030_26_0009.tif
	/	XXVI	M	1.01818181818182	N/A	0.275	/	0.28	B	985	O	P	/		TM3030_26_0009	/	M3		https://zenodo.org/record/3489793/files/after_TM3030_26_0009.tif	false	https://zenodo.org/record/3489793/files/after_SAMERAMATM3030_26_0009.tif
	/	XXVI	M	2.176	N/A	0.125	/	0.272	B	986	O	P	/		TM3030_26_0009	/	M3		https://zenodo.org/record/3489793/files/after_TM3030_26_0009.tif	false	https://zenodo.org/record/3489793/files/after_SAMERAMATM3030_26_0009.tif
	/	XXVI	M	2.93548387096774	N/A	0.062	/	0.182	B	987	C	P	/		TM3030_26_0009	/	M3		https://zenodo.org/record/3489793/files/after_TM3030_26_0009.tif	false	https://zenodo.org/record/3489793/files/after_SAMERAMATM3030_26_0009.tif
	/	XXVI	M	2.36986301369863	N/A	0.073	/	0.173	B	988	E	P	/		TM3030_26_0009	/	M3		https://zenodo.org/record/3489793/files/after_TM3030_26_0009.tif	false	https://zenodo.org/record/3489793/files/after_SAMERAMATM3030_26_0009.tif
	N	XXVI	M	8.3826714801444	N/A	0.277	/	2.322	B	989	N/A	S	M		TM3030_26_0009	S	M3		https://zenodo.org/record/3489793/files/after_TM3030_26_0009.tif	false	https://zenodo.org/record/3489793/files/after_SAMERAMATM3030_26_0009.tif
	/	XXVI	M	3.68376068376068	N/A	0.117	/	0.431	B	990	O	P	/		TM3030_26_0009	/	M3		https://zenodo.org/record/3489793/files/after_TM3030_26_0009.tif	false	https://zenodo.org/record/3489793/files/after_SAMERAMATM3030_26_0009.tif
	/	XXVI	M	1.82938388625592	N/A	0.211	/	0.386	B	991	E	P	/		TM3030_26_0009	/	M3		https://zenodo.org/record/3489793/files/after_TM3030_26_0009.tif	false	https://zenodo.org/record/3489793/files/after_SAMERAMATM3030_26_0009.tif
	/	XXVI	M	3.6020942408377	N/A	0.191	/	0.688	B	992	O	P	/		TM3030_26_0009	/	M3		https://zenodo.org/record/3489793/files/after_TM3030_26_0009.tif	false	https://zenodo.org/record/3489793/files/after_SAMERAMATM3030_26_0009.tif
	/	XXVI	M	2.56944444444444	N/A	0.072	/	0.185	B	993	E	P	/		TM3030_26_0009	/	M3		https://zenodo.org/record/3489793/files/after_TM3030_26_0009.tif	false	https://zenodo.org/record/3489793/files/after_SAMERAMATM3030_26_0009.tif
	/	XXVI	M	1.96	N/A	0.125	/	0.245	B	994	E	P	/		TM3030_26_0009	/	M3		https://zenodo.org/record/3489793/files/after_TM3030_26_0009.tif	false	https://zenodo.org/record/3489793/files/after_SAMERAMATM3030_26_0009.tif
	N	XXVI	M	7.96703296703297	N/A	0.091	/	0.725	B	995	N/A	S	M		TM3030_26_0009	C	M3		https://zenodo.org/record/3489793/files/after_TM3030_26_0009.tif	false	https://zenodo.org/record/3489793/files/after_SAMERAMATM3030_26_0009.tif
	/	XXVI	M	2.91975308641975	N/A	0.162	/	0.473	B	996	E	P	/		TM3030_26_0009	/	M3		https://zenodo.org/record/3489793/files/after_TM3030_26_0009.tif	false	https://zenodo.org/record/3489793/files/after_SAMERAMATM3030_26_0009.tif
	N	XXVI	M	5.72941176470588	N/A	0.085	/	0.487	B	997	N/A	S	M		TM3030_26_0009	C	M3		https://zenodo.org/record/3489793/files/after_TM3030_26_0009.tif	false	https://zenodo.org/record/3489793/files/after_SAMERAMATM3030_26_0009.tif
	/	XXVI	M	0.736231884057971	N/A	0.345	/	0.254	B	998	O	P	/		TM3030_26_0009	/	M3		https://zenodo.org/record/3489793/files/after_TM3030_26_0009.tif	false	https://zenodo.org/record/3489793/files/after_SAMERAMATM3030_26_0009.tif
	/	XXVI	M	2.99310344827586	N/A	0.145	/	0.434	B	999	C	P	/		TM3030_26_0009	/	M3		https://zenodo.org/record/3489793/files/after_TM3030_26_0009.tif	false	https://zenodo.org/record/3489793/files/after_SAMERAMATM3030_26_0009.tif
	N	XXVI	M	22.5862068965517	N/A	0.145	/	3.275	B	1000	N/A	S	M		TM3030_26_0010	S	M3		https://zenodo.org/record/3489793/files/after_TM3030_26_0010.tif	false	https://zenodo.org/record/3489793/files/after_SAMERAMATM3030_26_0010.tif
	N	XXVI	M	11.991452991453	N/A	0.117	/	1.403	B	1001	N/A	S	M		TM3030_26_0010	S	M3		https://zenodo.org/record/3489793/files/after_TM3030_26_0010.tif	false	https://zenodo.org/record/3489793/files/after_SAMERAMATM3030_26_0010.tif
	/	XXVI	M	1.68888888888889	N/A	0.18	/	0.304	B	1002	C	P	/		TM3030_26_0010	/	M3		https://zenodo.org/record/3489793/files/after_TM3030_26_0010.tif	false	https://zenodo.org/record/3489793/files/after_SAMERAMATM3030_26_0010.tif
	/	XXVI	M	2.07920792079208	N/A	0.101	/	0.21	B	1003	C	P	/		TM3030_26_0010	/	M3		https://zenodo.org/record/3489793/files/after_TM3030_26_0010.tif	false	https://zenodo.org/record/3489793/files/after_SAMERAMATM3030_26_0010.tif
	/	XXVI	M	1.69642857142857	N/A	0.112	/	0.19	B	1004	C	P	/		TM3030_26_0010	/	M3		https://zenodo.org/record/3489793/files/after_TM3030_26_0010.tif	false	https://zenodo.org/record/3489793/files/after_SAMERAMATM3030_26_0010.tif
	/	XXVI	M	1.30597014925373	N/A	0.134	/	0.175	B	1005	E	P	/		TM3030_26_0010	/	M3		https://zenodo.org/record/3489793/files/after_TM3030_26_0010.tif	false	https://zenodo.org/record/3489793/files/after_SAMERAMATM3030_26_0010.tif
	/	XXVI	M	1.86255924170616	N/A	0.211	/	0.393	B	1006	O	P	/		TM3030_26_0010	/	M3		https://zenodo.org/record/3489793/files/after_TM3030_26_0010.tif	false	https://zenodo.org/record/3489793/files/after_SAMERAMATM3030_26_0010.tif
	/	XXVI	M	1.90217391304348	N/A	0.092	/	0.175	B	1007	E	P	/		TM3030_26_0010	/	M3		https://zenodo.org/record/3489793/files/after_TM3030_26_0010.tif	false	https://zenodo.org/record/3489793/files/after_SAMERAMATM3030_26_0010.tif
	/	XXVI	M	1.45	N/A	0.06	/	0.087	B	1008	E	P	/		TM3030_26_0010	/	M3		https://zenodo.org/record/3489793/files/after_TM3030_26_0010.tif	false	https://zenodo.org/record/3489793/files/after_SAMERAMATM3030_26_0010.tif
	/	XXVI	M	1.15384615384615	N/A	0.065	/	0.075	B	1009	E	P	/		TM3030_26_0010	/	M3		https://zenodo.org/record/3489793/files/after_TM3030_26_0010.tif	false	https://zenodo.org/record/3489793/files/after_SAMERAMATM3030_26_0010.tif
	/	XXVI	M	1.125	N/A	0.064	/	0.072	B	1010	D	P	/		TM3030_26_0010	/	M3		https://zenodo.org/record/3489793/files/after_TM3030_26_0010.tif	false	https://zenodo.org/record/3489793/files/after_SAMERAMATM3030_26_0010.tif
	N	XXVI	M	7.60119047619048	N/A	0.168	/	1.277	B	1011	N/A	S	M		TM3030_26_0011	S	M3		https://zenodo.org/record/3489793/files/after_TM3030_26_0011.tif	false	https://zenodo.org/record/3489793/files/after_SAMERAMATM3030_26_0011.tif
	N	XXVI	M	6.4875	N/A	0.08	/	0.519	B	1012	N/A	S	M		TM3030_26_0011	S	M3		https://zenodo.org/record/3489793/files/after_TM3030_26_0011.tif	false	https://zenodo.org/record/3489793/files/after_SAMERAMATM3030_26_0011.tif
	/	XXVI	M	3.125	N/A	0.112	/	0.35	B	1013	C	P	/		TM3030_26_0011	/	M3		https://zenodo.org/record/3489793/files/after_TM3030_26_0011.tif	false	https://zenodo.org/record/3489793/files/after_SAMERAMATM3030_26_0011.tif
	N	XXVI	M	4.11764705882353	N/A	0.187	/	0.77	B	1014	N/A	S	M		TM3030_26_0011	C	M3		https://zenodo.org/record/3489793/files/after_TM3030_26_0011.tif	false	https://zenodo.org/record/3489793/files/after_SAMERAMATM3030_26_0011.tif
	N	XXVI	M	16.864406779661	N/A	0.177	/	2.985	B	1015	N/A	S	M		TM3030_26_0012	S	M3		https://zenodo.org/record/3489793/files/after_TM3030_26_0012.tif	false	https://zenodo.org/record/3489793/files/after_SAMERAMATM3030_26_0012.tif
	N	XXVI	M	8.63218390804598	N/A	0.174	/	1.502	B	1016	N/A	S	M		TM3030_26_0012	S	M3		https://zenodo.org/record/3489793/files/after_TM3030_26_0012.tif	false	https://zenodo.org/record/3489793/files/after_SAMERAMATM3030_26_0012.tif
	N	XXVI	M	9.81981981981982	N/A	0.111	/	1.09	B	1017	N/A	S	M		TM3030_26_0012	S	M3		https://zenodo.org/record/3489793/files/after_TM3030_26_0012.tif	false	https://zenodo.org/record/3489793/files/after_SAMERAMATM3030_26_0012.tif
	/	XXVI	M	1.12162162162162	N/A	0.222	/	0.249	B	1018	E	P	/		TM3030_26_0012	/	M3		https://zenodo.org/record/3489793/files/after_TM3030_26_0012.tif	false	https://zenodo.org/record/3489793/files/after_SAMERAMATM3030_26_0012.tif
	/	XXVI	M	2.17582417582418	N/A	0.091	/	0.198	B	1019	C	P	/		TM3030_26_0012	/	M3		https://zenodo.org/record/3489793/files/after_TM3030_26_0012.tif	false	https://zenodo.org/record/3489793/files/after_SAMERAMATM3030_26_0012.tif
	/	XXVI	M	1.84466019417476	N/A	0.103	/	0.19	B	1020	C	P	/		TM3030_26_0012	/	M3		https://zenodo.org/record/3489793/files/after_TM3030_26_0012.tif	false	https://zenodo.org/record/3489793/files/after_SAMERAMATM3030_26_0012.tif
	/	XXVI	M	1.44910179640719	N/A	0.167	/	0.242	B	1021	O	P	/		TM3030_26_0012	/	M3		https://zenodo.org/record/3489793/files/after_TM3030_26_0012.tif	false	https://zenodo.org/record/3489793/files/after_SAMERAMATM3030_26_0012.tif
	N	XXVI	M	9.60204081632653	N/A	0.098	/	0.941	B	1022	N/A	S	M		TM3030_26_0012	C	M3		https://zenodo.org/record/3489793/files/after_TM3030_26_0012.tif	false	https://zenodo.org/record/3489793/files/after_SAMERAMATM3030_26_0012.tif
	N	XXVI	M	7.23571428571428	N/A	0.14	/	1.013	B	1023	N/A	S	M		TM3030_26_0012	C	M3		https://zenodo.org/record/3489793/files/after_TM3030_26_0012.tif	false	https://zenodo.org/record/3489793/files/after_SAMERAMATM3030_26_0012.tif
	N	XXVI	M	4.37748344370861	N/A	0.151	/	0.661	B	1024	N/A	S	M		TM3030_26_0012	C	M3		https://zenodo.org/record/3489793/files/after_TM3030_26_0012.tif	false	https://zenodo.org/record/3489793/files/after_SAMERAMATM3030_26_0012.tif
	N	XXVI	M	12.5753424657534	N/A	0.146	/	1.836	B	1025	N/A	S	M		TM3030_26_0012	C	M3		https://zenodo.org/record/3489793/files/after_TM3030_26_0012.tif	false	https://zenodo.org/record/3489793/files/after_SAMERAMATM3030_26_0012.tif
	N	XXVI	M	5.04861111111111	N/A	0.144	/	0.727	B	1026	N/A	S	M		TM3030_26_0012	S	M3		https://zenodo.org/record/3489793/files/after_TM3030_26_0012.tif	false	https://zenodo.org/record/3489793/files/after_SAMERAMATM3030_26_0012.tif
	N	XXVI	M	9.53684210526316	N/A	0.095	/	0.906	B	1027	N/A	S	M		TM3030_26_0012	S	M3		https://zenodo.org/record/3489793/files/after_TM3030_26_0012.tif	false	https://zenodo.org/record/3489793/files/after_SAMERAMATM3030_26_0012.tif
	N	XXVI	M	6.76923076923077	N/A	0.091	/	0.616	B	1028	N/A	S	M		TM3030_26_0012	S	M3		https://zenodo.org/record/3489793/files/after_TM3030_26_0012.tif	false	https://zenodo.org/record/3489793/files/after_SAMERAMATM3030_26_0012.tif
	/	XXVI	M	1.5	N/A	0.176	/	0.264	B	1029	E	P	/		TM3030_26_0012	/	M3		https://zenodo.org/record/3489793/files/after_TM3030_26_0012.tif	false	https://zenodo.org/record/3489793/files/after_SAMERAMATM3030_26_0012.tif
	N	XXVI	M	6.23949579831933	N/A	0.238	/	1.485	B	1030	N/A	S	M		TM3030_26_0012	S	M3		https://zenodo.org/record/3489793/files/after_TM3030_26_0012.tif	false	https://zenodo.org/record/3489793/files/after_SAMERAMATM3030_26_0012.tif
	/	XXVI	M	1.03426124197002	N/A	0.467	/	0.483	B	1031	O	P	/		TM3030_26_0012	/	M3		https://zenodo.org/record/3489793/files/after_TM3030_26_0012.tif	false	https://zenodo.org/record/3489793/files/after_SAMERAMATM3030_26_0012.tif
	N	XXVI	M	4.04032258064516	N/A	0.124	/	0.501	B	1032	N/A	S	M	Zamenjene su slike 12 i 13	TM3030_26_0013	S	M3		https://zenodo.org/record/3489793/files/after_TM3030_26_0013.tif	false	https://zenodo.org/record/3489793/files/after_SAMERAMATM3030_26_0013.tif
	N	XXVI	M	23.1287128712871	N/A	0.101	/	2.336	B	1033	N/A	S	M		TM3030_26_0013	S	M3		https://zenodo.org/record/3489793/files/after_TM3030_26_0013.tif	false	https://zenodo.org/record/3489793/files/after_SAMERAMATM3030_26_0013.tif
	/	XXVI	M	1.10843373493976	N/A	0.166	/	0.184	B	1034	E	P	/		TM3030_26_0013	/	M3		https://zenodo.org/record/3489793/files/after_TM3030_26_0013.tif	false	https://zenodo.org/record/3489793/files/after_SAMERAMATM3030_26_0013.tif
	/	XXVI	M	2.60714285714286	N/A	0.168	/	0.438	B	1035	O	P	/		TM3030_26_0013	/	M3		https://zenodo.org/record/3489793/files/after_TM3030_26_0013.tif	false	https://zenodo.org/record/3489793/files/after_SAMERAMATM3030_26_0013.tif
	/	XXVI	M	1	N/A	0.259	/	0.259	B	1036	R	P	/		TM3030_26_0014	/	M3		https://zenodo.org/record/3489793/files/after_TM3030_26_0014.tif	false	https://zenodo.org/record/3489793/files/after_SAMERAMATM3030_26_0014.tif
	/	XXVI	M	1.14788732394366	N/A	0.142	/	0.163	B	1037	E	P	/		TM3030_26_0014	/	M3		https://zenodo.org/record/3489793/files/after_TM3030_26_0014.tif	false	https://zenodo.org/record/3489793/files/after_SAMERAMATM3030_26_0014.tif
	/	XXVI	M	1.48062015503876	N/A	0.129	/	0.191	B	1038	E	P	/		TM3030_26_0014	/	M3		https://zenodo.org/record/3489793/files/after_TM3030_26_0014.tif	false	https://zenodo.org/record/3489793/files/after_SAMERAMATM3030_26_0014.tif
	N	XXVI	M	5.86238532110092	N/A	0.109	/	0.639	B	1039	N/A	S	M		TM3030_26_0014	C	M3		https://zenodo.org/record/3489793/files/after_TM3030_26_0014.tif	false	https://zenodo.org/record/3489793/files/after_SAMERAMATM3030_26_0014.tif
	N	XXVI	M	7.08450704225352	N/A	0.071	/	0.503	B	1040	N/A	S	M		TM3030_26_0014	C	M3		https://zenodo.org/record/3489793/files/after_TM3030_26_0014.tif	false	https://zenodo.org/record/3489793/files/after_SAMERAMATM3030_26_0014.tif
	/	XXVI	M	1.21238938053097	N/A	0.113	/	0.137	B	1041	D	P	/		TM3030_26_0014	/	M3		https://zenodo.org/record/3489793/files/after_TM3030_26_0014.tif	false	https://zenodo.org/record/3489793/files/after_SAMERAMATM3030_26_0014.tif
	N	XXVI	M	6	N/A	0.106	/	0.636	B	1042	N/A	S	M		TM3030_26_0014	S	M3		https://zenodo.org/record/3489793/files/after_TM3030_26_0014.tif	false	https://zenodo.org/record/3489793/files/after_SAMERAMATM3030_26_0014.tif
	/	XXVI	M	2.64795918367347	N/A	0.196	/	0.519	B	1043	D	P	/		TM3030_26_0014	/	M3		https://zenodo.org/record/3489793/files/after_TM3030_26_0014.tif	false	https://zenodo.org/record/3489793/files/after_SAMERAMATM3030_26_0014.tif
	/	XXVII	M	2.59183673469388	N/A	0.245	/	0.635	B	1044	D	P	/		TM3030_27_0001	/	M1		https://zenodo.org/record/3489793/files/after_TM3030_27_0001.tif	false	https://zenodo.org/record/3489793/files/after_SAMERAMATM3030_27_0001.tif
	/	XXVII	M	3.35915492957746	N/A	0.142	/	0.477	B	1045	E	P	/		TM3030_27_0001	/	M1		https://zenodo.org/record/3489793/files/after_TM3030_27_0001.tif	false	https://zenodo.org/record/3489793/files/after_SAMERAMATM3030_27_0001.tif
	/	XXVII	M	1.88444444444444	N/A	0.225	/	0.424	B	1046	E	P	/		TM3030_27_0001	/	M1		https://zenodo.org/record/3489793/files/after_TM3030_27_0001.tif	false	https://zenodo.org/record/3489793/files/after_SAMERAMATM3030_27_0001.tif
	/	XXVII	M	1.95121951219512	N/A	0.246	/	0.48	B	1047	E	P	/		TM3030_27_0001	/	M1		https://zenodo.org/record/3489793/files/after_TM3030_27_0001.tif	false	https://zenodo.org/record/3489793/files/after_SAMERAMATM3030_27_0001.tif
	/	XXVII	M	2.03092783505155	N/A	0.194	/	0.394	B	1048	E	P	/		TM3030_27_0001	/	M1		https://zenodo.org/record/3489793/files/after_TM3030_27_0001.tif	false	https://zenodo.org/record/3489793/files/after_SAMERAMATM3030_27_0001.tif
	/	XXVII	M	1.1566265060241	N/A	0.166	/	0.192	B	1049	E	P	/		TM3030_27_0001	/	M1		https://zenodo.org/record/3489793/files/after_TM3030_27_0001.tif	false	https://zenodo.org/record/3489793/files/after_SAMERAMATM3030_27_0001.tif
	/	XXVII	M	3.79611650485437	N/A	0.103	/	0.391	B	1050	C	P	/		TM3030_27_0001	/	M1		https://zenodo.org/record/3489793/files/after_TM3030_27_0001.tif	false	https://zenodo.org/record/3489793/files/after_SAMERAMATM3030_27_0001.tif
	N	XXVII	M	6.68205128205128	N/A	0.195	/	1.303	B	1051	N/A	S	M		TM3030_27_0001	S	M1		https://zenodo.org/record/3489793/files/after_TM3030_27_0001.tif	false	https://zenodo.org/record/3489793/files/after_SAMERAMATM3030_27_0001.tif
	N	XXVII	M	7.56071428571429	N/A	0.28	/	2.117	B	1052	N/A	S	M		TM3030_27_0002	S	M1		https://zenodo.org/record/3489793/files/after_TM3030_27_0002.tif	false	https://zenodo.org/record/3489793/files/after_SAMERAMATM3030_27_0002.tif
	N	XXVII	M	5.61716171617162	N/A	0.303	/	1.702	B	1053	N/A	S	M		TM3030_27_0002	C	M1		https://zenodo.org/record/3489793/files/after_TM3030_27_0002.tif	false	https://zenodo.org/record/3489793/files/after_SAMERAMATM3030_27_0002.tif
	N	XXVII	M	5.41263940520446	N/A	0.269	/	1.456	B	1054	N/A	S	M		TM3030_27_0002	C	M1		https://zenodo.org/record/3489793/files/after_TM3030_27_0002.tif	false	https://zenodo.org/record/3489793/files/after_SAMERAMATM3030_27_0002.tif
	/	XXVII	M	1.59756097560976	N/A	0.164	/	0.262	B	1055	E	P	/		TM3030_27_0002	/	M1		https://zenodo.org/record/3489793/files/after_TM3030_27_0002.tif	false	https://zenodo.org/record/3489793/files/after_SAMERAMATM3030_27_0002.tif
	/	XXVII	M	2.70714285714286	N/A	0.14	/	0.379	B	1056	O	P	/		TM3030_27_0002	/	M1		https://zenodo.org/record/3489793/files/after_TM3030_27_0002.tif	false	https://zenodo.org/record/3489793/files/after_SAMERAMATM3030_27_0002.tif
	/	XXVII	M	1.88995215311005	N/A	0.209	/	0.395	B	1057	O	P	/		TM3030_27_0002	/	M1		https://zenodo.org/record/3489793/files/after_TM3030_27_0002.tif	false	https://zenodo.org/record/3489793/files/after_SAMERAMATM3030_27_0002.tif
	N	XXVII	M	7.14285714285714	N/A	0.105	/	0.75	B	1058	N/A	S	M		TM3030_27_0002	C	M1		https://zenodo.org/record/3489793/files/after_TM3030_27_0002.tif	false	https://zenodo.org/record/3489793/files/after_SAMERAMATM3030_27_0002.tif
	/	XXVII	M	1.41116751269036	N/A	0.197	/	0.278	B	1059	E	P	/		TM3030_27_0002	/	M1		https://zenodo.org/record/3489793/files/after_TM3030_27_0002.tif	false	https://zenodo.org/record/3489793/files/after_SAMERAMATM3030_27_0002.tif
	N	XXVII	M	7.07142857142857	N/A	0.112	/	0.792	B	1060	N/A	S	M		TM3030_27_0002	C	M1		https://zenodo.org/record/3489793/files/after_TM3030_27_0002.tif	false	https://zenodo.org/record/3489793/files/after_SAMERAMATM3030_27_0002.tif
	/	XXVII	M	1.70802919708029	N/A	0.274	/	0.468	B	1061	E	P	/		TM3030_27_0002	/	M1		https://zenodo.org/record/3489793/files/after_TM3030_27_0002.tif	false	https://zenodo.org/record/3489793/files/after_SAMERAMATM3030_27_0002.tif
	N	XXVII	M	4.5724907063197	N/A	0.269	/	1.23	B	1062	N/A	S	M		TM3030_27_0002	C	M1		https://zenodo.org/record/3489793/files/after_TM3030_27_0002.tif	false	https://zenodo.org/record/3489793/files/after_SAMERAMATM3030_27_0002.tif
	N	XXVII	M	4.2655737704918	N/A	0.305	/	1.301	B	1063	N/A	S	M		TM3030_27_0003	S	M1		https://zenodo.org/record/3489793/files/after_TM3030_27_0003.tif	false	https://zenodo.org/record/3489793/files/after_SAMERAMATM3030_27_0003.tif
	N	XXVII	M	4.83333333333333	N/A	0.348	/	1.682	B	1064	N/A	S	M		TM3030_27_0003	C	M1		https://zenodo.org/record/3489793/files/after_TM3030_27_0003.tif	false	https://zenodo.org/record/3489793/files/after_SAMERAMATM3030_27_0003.tif
	/	XXVII	M	1.63274336283186	N/A	0.226	/	0.369	B	1065	O	P	/		TM3030_27_0003	/	M1		https://zenodo.org/record/3489793/files/after_TM3030_27_0003.tif	false	https://zenodo.org/record/3489793/files/after_SAMERAMATM3030_27_0003.tif
	/	XXVII	M	1.55428571428571	N/A	0.175	/	0.272	B	1066	E	P	/		TM3030_27_0003	/	M1		https://zenodo.org/record/3489793/files/after_TM3030_27_0003.tif	false	https://zenodo.org/record/3489793/files/after_SAMERAMATM3030_27_0003.tif
	/	XXVII	M	1.33139534883721	N/A	0.172	/	0.229	B	1067	E	P	/		TM3030_27_0003	/	M1		https://zenodo.org/record/3489793/files/after_TM3030_27_0003.tif	false	https://zenodo.org/record/3489793/files/after_SAMERAMATM3030_27_0003.tif
	/	XXVII	M	1.42995169082126	N/A	0.207	/	0.296	B	1068	O	P	/		TM3030_27_0003	/	M1		https://zenodo.org/record/3489793/files/after_TM3030_27_0003.tif	false	https://zenodo.org/record/3489793/files/after_SAMERAMATM3030_27_0003.tif
	/	XXVII	M	1.28508771929825	N/A	0.228	/	0.293	B	1069	E	P	/		TM3030_27_0003	/	M1		https://zenodo.org/record/3489793/files/after_TM3030_27_0003.tif	false	https://zenodo.org/record/3489793/files/after_SAMERAMATM3030_27_0003.tif
	/	XXVII	M	1.23809523809524	N/A	0.126	/	0.156	B	1070	C	P	/		TM3030_27_0003	/	M1		https://zenodo.org/record/3489793/files/after_TM3030_27_0003.tif	false	https://zenodo.org/record/3489793/files/after_SAMERAMATM3030_27_0003.tif
	/	XXVII	M	1.72865853658537	N/A	0.328	/	0.567	B	1071	O	P	/		TM3030_27_0003	/	M1		https://zenodo.org/record/3489793/files/after_TM3030_27_0003.tif	false	https://zenodo.org/record/3489793/files/after_SAMERAMATM3030_27_0003.tif
	N	XXVII	M	4.08275862068966	N/A	0.145	/	0.592	B	1072	N/A	S	M		TM3030_27_0003	S	M1		https://zenodo.org/record/3489793/files/after_TM3030_27_0003.tif	false	https://zenodo.org/record/3489793/files/after_SAMERAMATM3030_27_0003.tif
	/	XXVII	M	3.53684210526316	N/A	0.19	/	0.672	B	1073	E	P	/		TM3030_27_0004	/	M1		https://zenodo.org/record/3489793/files/after_TM3030_27_0004.tif	false	https://zenodo.org/record/3489793/files/after_SAMERAMATM3030_27_0004.tif
	N	XXVII	M	13.8064516129032	N/A	0.124	/	1.712	B	1074	N/A	S	M		TM3030_27_0004	S	M1		https://zenodo.org/record/3489793/files/after_TM3030_27_0004.tif	false	https://zenodo.org/record/3489793/files/after_SAMERAMATM3030_27_0004.tif
	N	XXVII	M	30.986301369863	N/A	0.073	/	2.262	B	1075	N/A	S	M		TM3030_27_0004	S	M1		https://zenodo.org/record/3489793/files/after_TM3030_27_0004.tif	false	https://zenodo.org/record/3489793/files/after_SAMERAMATM3030_27_0004.tif
	/	XXVII	M	2.49418604651163	N/A	0.172	/	0.429	B	1076	E	P	/		TM3030_27_0004	/	M1		https://zenodo.org/record/3489793/files/after_TM3030_27_0004.tif	false	https://zenodo.org/record/3489793/files/after_SAMERAMATM3030_27_0004.tif
	/	XXVII	M	2.38219895287958	N/A	0.191	/	0.455	B	1077	E	P	/		TM3030_27_0004	/	M1		https://zenodo.org/record/3489793/files/after_TM3030_27_0004.tif	false	https://zenodo.org/record/3489793/files/after_SAMERAMATM3030_27_0004.tif
	N	XXVII	M	5.32283464566929	N/A	0.127	/	0.676	B	1078	N/A	S	M		TM3030_27_0004	S	M1		https://zenodo.org/record/3489793/files/after_TM3030_27_0004.tif	false	https://zenodo.org/record/3489793/files/after_SAMERAMATM3030_27_0004.tif
	/	XXVII	M	1.53061224489796	N/A	0.196	/	0.3	B	1079	C	P	/		TM3030_27_0004	/	M1		https://zenodo.org/record/3489793/files/after_TM3030_27_0004.tif	false	https://zenodo.org/record/3489793/files/after_SAMERAMATM3030_27_0004.tif
	/	XXVII	M	1.83243243243243	N/A	0.185	/	0.339	B	1080	E	P	/		TM3030_27_0004	/	M1		https://zenodo.org/record/3489793/files/after_TM3030_27_0004.tif	false	https://zenodo.org/record/3489793/files/after_SAMERAMATM3030_27_0004.tif
	N	XXVII	M	7.74803149606299	N/A	0.254	/	1.968	B	1081	N/A	S	M		TM3030_27_0005	S	M1		https://zenodo.org/record/3489793/files/after_TM3030_27_0005.tif	false	https://zenodo.org/record/3489793/files/after_SAMERAMATM3030_27_0005.tif
	N	XXVII	M	9.07598784194529	N/A	0.329	/	2.986	B	1082	N/A	S	M		TM3030_27_0005	S	M1		https://zenodo.org/record/3489793/files/after_TM3030_27_0005.tif	false	https://zenodo.org/record/3489793/files/after_SAMERAMATM3030_27_0005.tif
	N	XXVII	M	11.740157480315	N/A	0.254	/	2.982	B	1083	N/A	S	M		TM3030_27_0005	S	M1		https://zenodo.org/record/3489793/files/after_TM3030_27_0005.tif	false	https://zenodo.org/record/3489793/files/after_SAMERAMATM3030_27_0005.tif
	/	XXVII	M	2.90217391304348	N/A	0.276	/	0.801	B	1084	O	P	/		TM3030_27_0005	/	M1		https://zenodo.org/record/3489793/files/after_TM3030_27_0005.tif	false	https://zenodo.org/record/3489793/files/after_SAMERAMATM3030_27_0005.tif
	/	XXVII	M	3.6	N/A	0.165	/	0.594	B	1085	E	P	/		TM3030_27_0005	/	M1		https://zenodo.org/record/3489793/files/after_TM3030_27_0005.tif	false	https://zenodo.org/record/3489793/files/after_SAMERAMATM3030_27_0005.tif
	/	XXVII	M	1.84756097560976	N/A	0.164	/	0.303	B	1086	E	P	/		TM3030_27_0005	/	M1		https://zenodo.org/record/3489793/files/after_TM3030_27_0005.tif	false	https://zenodo.org/record/3489793/files/after_SAMERAMATM3030_27_0005.tif
	/	XXVII	M	2.44776119402985	N/A	0.134	/	0.328	B	1087	E	P	/		TM3030_27_0005	/	M1		https://zenodo.org/record/3489793/files/after_TM3030_27_0005.tif	false	https://zenodo.org/record/3489793/files/after_SAMERAMATM3030_27_0005.tif
	N	XXVII	M	8.45277777777778	N/A	0.36	/	3.043	B	1088	N/A	S	M		TM3030_27_0005	S	M1		https://zenodo.org/record/3489793/files/after_TM3030_27_0005.tif	false	https://zenodo.org/record/3489793/files/after_SAMERAMATM3030_27_0005.tif
	/	XXVII	M	2.74825174825175	N/A	0.286	/	0.786	B	1089	C	P	/		TM3030_27_0006	/	M1		https://zenodo.org/record/3489793/files/after_TM3030_27_0006.tif	false	https://zenodo.org/record/3489793/files/after_SAMERAMATM3030_27_0006.tif
	N	XXVII	M	5.48941798941799	N/A	0.378	/	2.075	B	1090	N/A	S	M		TM3030_27_0006	S	M1		https://zenodo.org/record/3489793/files/after_TM3030_27_0006.tif	false	https://zenodo.org/record/3489793/files/after_SAMERAMATM3030_27_0006.tif
	/	XXVII	M	3.18222222222222	N/A	0.225	/	0.716	B	1091	E	P	/		TM3030_27_0006	/	M1		https://zenodo.org/record/3489793/files/after_TM3030_27_0006.tif	false	https://zenodo.org/record/3489793/files/after_SAMERAMATM3030_27_0006.tif
	/	XXVII	M	1.79950495049505	N/A	0.404	/	0.727	B	1092	D	P	/		TM3030_27_0006	/	M1		https://zenodo.org/record/3489793/files/after_TM3030_27_0006.tif	false	https://zenodo.org/record/3489793/files/after_SAMERAMATM3030_27_0006.tif
	/	XXVII	M	2.55487804878049	N/A	0.164	/	0.419	B	1093	C	P	/		TM3030_27_0006	/	M1		https://zenodo.org/record/3489793/files/after_TM3030_27_0006.tif	false	https://zenodo.org/record/3489793/files/after_SAMERAMATM3030_27_0006.tif
	N	XXVII	M	8.33	N/A	0.1	/	0.833	B	1094	N/A	S	M		TM3030_27_0006	C	M1		https://zenodo.org/record/3489793/files/after_TM3030_27_0006.tif	false	https://zenodo.org/record/3489793/files/after_SAMERAMATM3030_27_0006.tif
	/	XXVII	M	1.76851851851852	N/A	0.216	/	0.382	B	1095	C	P	/		TM3030_27_0006	/	M1		https://zenodo.org/record/3489793/files/after_TM3030_27_0006.tif	false	https://zenodo.org/record/3489793/files/after_SAMERAMATM3030_27_0006.tif
	/	XXVII	M	2.56565656565657	N/A	0.099	/	0.254	B	1096	E	P	/		TM3030_27_0006	/	M1		https://zenodo.org/record/3489793/files/after_TM3030_27_0006.tif	false	https://zenodo.org/record/3489793/files/after_SAMERAMATM3030_27_0006.tif
	/	XXVII	M	2.0440251572327	N/A	0.159	/	0.325	B	1097	O	P	/		TM3030_27_0006	/	M1		https://zenodo.org/record/3489793/files/after_TM3030_27_0006.tif	false	https://zenodo.org/record/3489793/files/after_SAMERAMATM3030_27_0006.tif
	/	XXVII	M	1.64820846905537	N/A	0.307	/	0.506	B	1098	O	P	/		TM3030_27_0006	/	M1		https://zenodo.org/record/3489793/files/after_TM3030_27_0006.tif	false	https://zenodo.org/record/3489793/files/after_SAMERAMATM3030_27_0006.tif
	/	XXVII	M	2.55251141552511	N/A	0.219	/	0.559	B	1099	C	P	/		TM3030_27_0007	/	M1		https://zenodo.org/record/3489793/files/after_TM3030_27_0007.tif	false	https://zenodo.org/record/3489793/files/after_SAMERAMATM3030_27_0007.tif
	/	XXVII	M	1.73939393939394	N/A	0.165	/	0.287	B	1100	O	P	/		TM3030_27_0007	/	M1		https://zenodo.org/record/3489793/files/after_TM3030_27_0007.tif	false	https://zenodo.org/record/3489793/files/after_SAMERAMATM3030_27_0007.tif
	N	XXVII	M	4.83495145631068	N/A	0.103	/	0.498	B	1101	N/A	S	M		TM3030_27_0007	S	M1		https://zenodo.org/record/3489793/files/after_TM3030_27_0007.tif	false	https://zenodo.org/record/3489793/files/after_SAMERAMATM3030_27_0007.tif
	/	XXVII	M	1.75225225225225	N/A	0.222	/	0.389	B	1102	E	P	/		TM3030_27_0007	/	M1		https://zenodo.org/record/3489793/files/after_TM3030_27_0007.tif	false	https://zenodo.org/record/3489793/files/after_SAMERAMATM3030_27_0007.tif
	N	XXVII	M	4.28205128205128	N/A	0.156	/	0.668	B	1103	N/A	S	M		TM3030_27_0007	S	M1		https://zenodo.org/record/3489793/files/after_TM3030_27_0007.tif	false	https://zenodo.org/record/3489793/files/after_SAMERAMATM3030_27_0007.tif
	/	XXVII	M	2.52941176470588	N/A	0.17	/	0.43	B	1104	C	P	/		TM3030_27_0007	/	M1		https://zenodo.org/record/3489793/files/after_TM3030_27_0007.tif	false	https://zenodo.org/record/3489793/files/after_SAMERAMATM3030_27_0007.tif
	/	XXVII	M	1.35609756097561	N/A	0.205	/	0.278	B	1105	E	P	/		TM3030_27_0007	/	M1		https://zenodo.org/record/3489793/files/after_TM3030_27_0007.tif	false	https://zenodo.org/record/3489793/files/after_SAMERAMATM3030_27_0007.tif
	/	XXVII	M	1.03926096997691	N/A	0.433	/	0.45	B	1106	R	P	/		TM3030_27_0008	/	M1		https://zenodo.org/record/3489793/files/after_TM3030_27_0008.tif	false	https://zenodo.org/record/3489793/files/after_SAMERAMATM3030_27_0008.tif
	/	XXVII	M	1.79495268138801	N/A	0.317	/	0.569	B	1107	E	P	/		TM3030_27_0008	/	M1		https://zenodo.org/record/3489793/files/after_TM3030_27_0008.tif	false	https://zenodo.org/record/3489793/files/after_SAMERAMATM3030_27_0008.tif
	/	XXVII	M	1.06153846153846	N/A	0.26	/	0.276	B	1108	R	P	/		TM3030_27_0008	/	M1		https://zenodo.org/record/3489793/files/after_TM3030_27_0008.tif	false	https://zenodo.org/record/3489793/files/after_SAMERAMATM3030_27_0008.tif
	/	XXVII	M	1.66472303206997	N/A	0.343	/	0.571	B	1109	D	P	/		TM3030_27_0008	/	M1		https://zenodo.org/record/3489793/files/after_TM3030_27_0008.tif	false	https://zenodo.org/record/3489793/files/after_SAMERAMATM3030_27_0008.tif
	/	XXVII	M	1.18461538461538	N/A	0.195	/	0.231	B	1110	E	P	/		TM3030_27_0008	/	M1		https://zenodo.org/record/3489793/files/after_TM3030_27_0008.tif	false	https://zenodo.org/record/3489793/files/after_SAMERAMATM3030_27_0008.tif
	N	XXVII	M	4.76023391812865	N/A	0.171	/	0.814	B	1111	N/A	S	S		TM3030_27_0008	C	M1		https://zenodo.org/record/3489793/files/after_TM3030_27_0008.tif	false	https://zenodo.org/record/3489793/files/after_SAMERAMATM3030_27_0008.tif
	/	XXVII	M	3.42914979757085	N/A	0.247	/	0.847	B	1112	O	P	/		TM3030_27_0008	/	M1		https://zenodo.org/record/3489793/files/after_TM3030_27_0008.tif	false	https://zenodo.org/record/3489793/files/after_SAMERAMATM3030_27_0008.tif
	/	XXVII	M	2.96	N/A	0.2	/	0.592	B	1113	C	P	/		TM3030_27_0009	/	M1		https://zenodo.org/record/3489793/files/after_TM3030_27_0009.tif	false	https://zenodo.org/record/3489793/files/after_SAMERAMATM3030_27_0009.tif
	/	XXVII	M	2.0969696969697	N/A	0.165	/	0.346	B	1114	E	P	/		TM3030_27_0009	/	M1		https://zenodo.org/record/3489793/files/after_TM3030_27_0009.tif	false	https://zenodo.org/record/3489793/files/after_SAMERAMATM3030_27_0009.tif
	/	XXVII	M	2.05847953216374	N/A	0.171	/	0.352	B	1115	D	P	/		TM3030_27_0009	/	M1		https://zenodo.org/record/3489793/files/after_TM3030_27_0009.tif	false	https://zenodo.org/record/3489793/files/after_SAMERAMATM3030_27_0009.tif
	/	XXVII	M	2.24395161290323	N/A	0.496	/	1.113	B	1116	O	P	/		TM3030_27_0009	/	M1		https://zenodo.org/record/3489793/files/after_TM3030_27_0009.tif	false	https://zenodo.org/record/3489793/files/after_SAMERAMATM3030_27_0009.tif
	/	XXVII	M	3.96190476190476	N/A	0.21	/	0.832	B	1117	E	P	/		TM3030_27_0009	/	M1		https://zenodo.org/record/3489793/files/after_TM3030_27_0009.tif	false	https://zenodo.org/record/3489793/files/after_SAMERAMATM3030_27_0009.tif
	/	XXVII	M	2.86813186813187	N/A	0.364	/	1.044	B	1118	E	P	/		TM3030_27_0010	/	M1		https://zenodo.org/record/3489793/files/after_TM3030_27_0010.tif	false	https://zenodo.org/record/3489793/files/after_SAMERAMATM3030_27_0010.tif
	/	XXVII	M	1.68821292775665	N/A	0.263	/	0.444	B	1119	D	P	/		TM3030_27_0010	/	M1		https://zenodo.org/record/3489793/files/after_TM3030_27_0010.tif	false	https://zenodo.org/record/3489793/files/after_SAMERAMATM3030_27_0010.tif
	/	XXVII	M	2.58008658008658	N/A	0.231	/	0.596	B	1120	C	P	/		TM3030_27_0010	/	M1		https://zenodo.org/record/3489793/files/after_TM3030_27_0010.tif	false	https://zenodo.org/record/3489793/files/after_SAMERAMATM3030_27_0010.tif
	N	XXVII	M	6.24850299401198	N/A	0.334	/	2.087	B	1121	N/A	S	S		TM3030_27_0010	C	M1		https://zenodo.org/record/3489793/files/after_TM3030_27_0010.tif	false	https://zenodo.org/record/3489793/files/after_SAMERAMATM3030_27_0010.tif
	/	XXVII	M	1.26704545454545	N/A	0.176	/	0.223	B	1122	E	P	/		TM3030_27_0010	/	M1		https://zenodo.org/record/3489793/files/after_TM3030_27_0010.tif	false	https://zenodo.org/record/3489793/files/after_SAMERAMATM3030_27_0010.tif
	/	XXVII	M	2.96774193548387	N/A	0.155	/	0.46	B	1123	E	P	/		TM3030_27_0011	/	M1		https://zenodo.org/record/3489793/files/after_TM3030_27_0011.tif	false	https://zenodo.org/record/3489793/files/after_SAMERAMATM3030_27_0011.tif
	/	XXVII	M	3.99253731343284	N/A	0.134	/	0.535	B	1124	C	P	/		TM3030_27_0011	/	M1		https://zenodo.org/record/3489793/files/after_TM3030_27_0011.tif	false	https://zenodo.org/record/3489793/files/after_SAMERAMATM3030_27_0011.tif
	/	XXVII	M	1.3956043956044	N/A	0.091	/	0.127	B	1125	D	P	/		TM3030_27_0011	/	M1		https://zenodo.org/record/3489793/files/after_TM3030_27_0011.tif	false	https://zenodo.org/record/3489793/files/after_SAMERAMATM3030_27_0011.tif
	/	XXVII	M	1.359375	N/A	0.128	/	0.174	B	1126	D	P	/		TM3030_27_0012	/	M1		https://zenodo.org/record/3489793/files/after_TM3030_27_0012.tif	false	https://zenodo.org/record/3489793/files/after_SAMERAMATM3030_27_0012.tif
	/	XXVII	M	2.79821958456973	N/A	0.337	/	0.943	B	1127	C	P	/		TM3030_27_0012	/	M1		https://zenodo.org/record/3489793/files/after_TM3030_27_0012.tif	false	https://zenodo.org/record/3489793/files/after_SAMERAMATM3030_27_0012.tif
	N	XXXII	H	12.0789473684211	N/A	0.152	/	1.836	B	1128	N/A	S	S		TM3030_32_0001	S	I		https://zenodo.org/record/3489793/files/after_TM3030_32_0001.tif	false
	/	XXXII	H	2.91397849462366	N/A	0.186	/	0.542	B	1129	C	P	/		TM3030_32_0001	/	I		https://zenodo.org/record/3489793/files/after_TM3030_32_0001.tif	false
	/	XXXII	H	1.37542662116041	N/A	0.293	/	0.403	B	1130	E	P	/		TM3030_32_0001	/	I		https://zenodo.org/record/3489793/files/after_TM3030_32_0001.tif	false
	/	XXXII	H	3.48605577689243	N/A	0.251	/	0.875	B	1131	E	P	/		TM3030_32_0002	/	I		https://zenodo.org/record/3489793/files/after_TM3030_32_0002.tif	false
	/	XXXII	H	2.91156462585034	N/A	0.294	/	0.856	B	1132	E	P	/		TM3030_32_0002	/	I		https://zenodo.org/record/3489793/files/after_TM3030_32_0002.tif	false
	/	XXXII	H	1.02977667493797	N/A	0.403	/	0.415	B	1133	R	P	/		TM3030_32_0002	/	I		https://zenodo.org/record/3489793/files/after_TM3030_32_0002.tif	false
	/	XXXII	H	1.4144385026738	N/A	0.374	/	0.529	B	1134	E	P	/		TM3030_32_0002	/	I		https://zenodo.org/record/3489793/files/after_TM3030_32_0002.tif	false
	/	XXXII	H	1.4625	N/A	0.32	/	0.468	B	1135	O	P	/		TM3030_32_0002	/	I		https://zenodo.org/record/3489793/files/after_TM3030_32_0002.tif	false
	N	XXXII	H	7.46341463414634	N/A	0.164	/	1.224	B	1136	N/A	S	M		TM3030_32_0003	S	I		https://zenodo.org/record/3489793/files/after_TM3030_32_0003.tif	false
	/	XXXII	H	1.51026392961877	N/A	0.341	/	0.515	B	1137	E	P	/		TM3030_32_0003	/	I		https://zenodo.org/record/3489793/files/after_TM3030_32_0003.tif	false
	/	XXXII	H	2.55893536121673	N/A	0.263	/	0.673	B	1138	O	P	/		TM3030_32_0003	/	I		https://zenodo.org/record/3489793/files/after_TM3030_32_0003.tif	false
	/	XXXII	H	2.20544554455446	N/A	0.404	/	0.891	B	1139	E	P	/		TM3030_32_0003	/	I		https://zenodo.org/record/3489793/files/after_TM3030_32_0003.tif	false
	N	XXXII	H	13.251572327044	N/A	0.159	/	2.107	B	1140	N/A	S	M		TM3030_32_0003	S	I		https://zenodo.org/record/3489793/files/after_TM3030_32_0003.tif	false
	/	XXXII	H	1.8705035971223	N/A	0.139	/	0.26	B	1141	D	P	/		TM3030_32_0004	/	I		https://zenodo.org/record/3489793/files/after_TM3030_32_0004.tif	false
	/	XXXII	H	1.54379562043796	N/A	0.274	/	0.423	B	1142	E	P	/		TM3030_32_0004	/	I		https://zenodo.org/record/3489793/files/after_TM3030_32_0004.tif	false
	/	XXXII	H	1.54509803921569	N/A	0.255	/	0.394	B	1143	E	P	/		TM3030_32_0004	/	I		https://zenodo.org/record/3489793/files/after_TM3030_32_0004.tif	false
	/	XXXII	H	1.40079365079365	N/A	0.252	/	0.353	B	1144	E	P	/		TM3030_32_0004	/	I		https://zenodo.org/record/3489793/files/after_TM3030_32_0004.tif	false
	/	XXXII	H	3.59821428571429	N/A	0.224	/	0.806	B	1145	E	P	/		TM3030_32_0004	/	I		https://zenodo.org/record/3489793/files/after_TM3030_32_0004.tif	false
	/	XXXII	H	3.65137614678899	N/A	0.109	/	0.398	B	1146	C	P	/		TM3030_32_0005	/	I		https://zenodo.org/record/3489793/files/after_TM3030_32_0005.tif	false
	/	XXXII	H	3.06451612903226	N/A	0.341	/	1.045	B	1147	D	P	/		TM3030_32_0005	/	I		https://zenodo.org/record/3489793/files/after_TM3030_32_0005.tif	false
	/	XXXII	H	2.70258620689655	N/A	0.232	/	0.627	B	1148	D	P	/		TM3030_32_0005	/	I		https://zenodo.org/record/3489793/files/after_TM3030_32_0005.tif	false
	N	XXXII	H	7.9	N/A	0.25	/	1.975	B	1149	N/A	S	M		TM3030_32_0005	S	I		https://zenodo.org/record/3489793/files/after_TM3030_32_0005.tif	false
	N	XXXII	H	4.61290322580645	N/A	0.341	/	1.573	B	1150	N/A	S	M		TM3030_32_0005	S	I		https://zenodo.org/record/3489793/files/after_TM3030_32_0005.tif	false
	/	XXXII	H	1.86538461538462	N/A	0.104	/	0.194	B	1151	E	P	/		TM3030_32_0005	/	I		https://zenodo.org/record/3489793/files/after_TM3030_32_0005.tif	false
	N	XXXII	H	6.22751322751323	N/A	0.189	/	1.177	B	1152	N/A	S	M		TM3030_32_0005	S	I		https://zenodo.org/record/3489793/files/after_TM3030_32_0005.tif	false
	N	XXXII	H	4.23595505617978	N/A	0.356	/	1.508	B	1153	N/A	S	M		TM3030_32_0006	S	I		https://zenodo.org/record/3489793/files/after_TM3030_32_0006.tif	false
	/	XXXII	H	2.49079754601227	N/A	0.326	/	0.812	B	1154	C	P	/		TM3030_32_0006	/	I		https://zenodo.org/record/3489793/files/after_TM3030_32_0006.tif	false
	/	XXXII	H	2.31208053691275	N/A	0.298	/	0.689	B	1155	C	P	/		TM3030_32_0006	/	I		https://zenodo.org/record/3489793/files/after_TM3030_32_0006.tif	false
	/	XXXII	H	3.09883720930233	N/A	0.344	/	1.066	B	1156	C	P	/		TM3030_32_0006	/	I		https://zenodo.org/record/3489793/files/after_TM3030_32_0006.tif	false
	/	XXXII	H	1.09340659340659	N/A	0.182	/	0.199	B	1157	R	P	/		TM3030_32_0006	/	I		https://zenodo.org/record/3489793/files/after_TM3030_32_0006.tif	false
	N	XXXII	H	8.93258426966292	N/A	0.178	/	1.59	B	1158	N/A	S	M		TM3030_32_0007	S	I		https://zenodo.org/record/3489793/files/after_TM3030_32_0007.tif	false
	N	XXXII	H	8.62295081967213	N/A	0.183	/	1.578	B	1159	N/A	S	M		TM3030_32_0007	S	I		https://zenodo.org/record/3489793/files/after_TM3030_32_0007.tif	false
	/	XXXII	H	1.58758314855876	N/A	0.451	/	0.716	B	1160	E	P	/		TM3030_32_0007	/	I		https://zenodo.org/record/3489793/files/after_TM3030_32_0007.tif	false
	/	XXXII	H	1.32142857142857	N/A	0.308	/	0.407	B	1161	E	P	/		TM3030_32_0007	/	I		https://zenodo.org/record/3489793/files/after_TM3030_32_0007.tif	false
	/	XXXII	H	1.84859154929578	N/A	0.284	/	0.525	B	1162	E	P	/		TM3030_32_0007	/	I		https://zenodo.org/record/3489793/files/after_TM3030_32_0007.tif	false
	/	XXXII	H	2.3735632183908	N/A	0.348	/	0.826	B	1163	C	P	/		TM3030_32_0007	/	I		https://zenodo.org/record/3489793/files/after_TM3030_32_0007.tif	false
	/	XXXII	H	2.05747126436782	N/A	0.174	/	0.358	B	1164	C	P	/		TM3030_32_0007	/	I		https://zenodo.org/record/3489793/files/after_TM3030_32_0007.tif	false
	/	XXXII	H	1.54014598540146	N/A	0.137	/	0.211	B	1165	C	P	/		TM3030_32_0007	/	I		https://zenodo.org/record/3489793/files/after_TM3030_32_0007.tif	false
	/	XXXII	H	1.80829015544041	N/A	0.193	/	0.349	B	1166	C	P	/		TM3030_32_0007	/	I		https://zenodo.org/record/3489793/files/after_TM3030_32_0007.tif	false
	/	XXXII	H	1.97630331753555	N/A	0.211	/	0.417	B	1167	E	P	/		TM3030_32_0007	/	I		https://zenodo.org/record/3489793/files/after_TM3030_32_0007.tif	false
	N	XXXII	H	4.96866096866097	N/A	0.351	/	1.744	B	1168	N/A	S	M		TM3030_32_0008	S	I		https://zenodo.org/record/3489793/files/after_TM3030_32_0008.tif	false
	/	XXXII	H	2.10062893081761	N/A	0.159	/	0.334	B	1169	E	P	/		TM3030_32_0008	/	I		https://zenodo.org/record/3489793/files/after_TM3030_32_0008.tif	false
	/	XXXII	H	1.34200743494424	N/A	0.269	/	0.361	B	1170	O	P	/		TM3030_32_0008	/	I		https://zenodo.org/record/3489793/files/after_TM3030_32_0008.tif	false
	/	XXXII	H	1.5982905982906	N/A	0.117	/	0.187	B	1171	E	P	/		TM3030_32_0008	/	I		https://zenodo.org/record/3489793/files/after_TM3030_32_0008.tif	false
	/	XXXII	H	2.904	N/A	0.125	/	0.363	B	1172	E	P	/		TM3030_32_0008	/	I		https://zenodo.org/record/3489793/files/after_TM3030_32_0008.tif	false
	/	XXXII	H	1.08268733850129	N/A	0.387	/	0.419	B	1173	E	P	/		TM3030_32_0008	/	I		https://zenodo.org/record/3489793/files/after_TM3030_32_0008.tif	false
	/	XXXII	H	1.32098765432099	N/A	0.243	/	0.321	B	1174	O	P	/		TM3030_32_0008	/	I		https://zenodo.org/record/3489793/files/after_TM3030_32_0008.tif	false
	/	XXXII	H	2.04210526315789	N/A	0.285	/	0.582	B	1175	C	P	/		TM3030_32_0008	/	I		https://zenodo.org/record/3489793/files/after_TM3030_32_0008.tif	false
	/	XXXII	H	1.01127819548872	N/A	0.266	/	0.269	B	1176	E	P	/		TM3030_32_0008	/	I		https://zenodo.org/record/3489793/files/after_TM3030_32_0008.tif	false
	/	XXXII	H	1.75555555555556	N/A	0.18	/	0.316	B	1177	E	P	/		TM3030_32_0008	/	I		https://zenodo.org/record/3489793/files/after_TM3030_32_0008.tif	false
	/	XXXII	H	1.01766004415011	N/A	0.453	/	0.461	B	1178	E	P	/		TM3030_32_0009	/	I		https://zenodo.org/record/3489793/files/after_TM3030_32_0009.tif	false
	/	XXXII	H	1.06177606177606	N/A	0.259	/	0.275	B	1179	O	P	/		TM3030_32_0009	/	I		https://zenodo.org/record/3489793/files/after_TM3030_32_0009.tif	false
	/	XXXII	H	1.01734104046243	N/A	0.173	/	0.176	B	1180	O	P	/		TM3030_32_0009	/	I		https://zenodo.org/record/3489793/files/after_TM3030_32_0009.tif	false
	/	XXXII	H	3.8030888030888	N/A	0.259	/	0.985	B	1181	C	P	/		TM3030_32_0009	/	I		https://zenodo.org/record/3489793/files/after_TM3030_32_0009.tif	false
	/	XXXII	H	3.48305084745763	N/A	0.118	/	0.411	B	1182	C	P	/		TM3030_32_0009	/	I		https://zenodo.org/record/3489793/files/after_TM3030_32_0009.tif	false
	/	XXXII	H	1.27651515151515	N/A	0.264	/	0.337	B	1183	E	P	/		TM3030_32_0009	/	I		https://zenodo.org/record/3489793/files/after_TM3030_32_0009.tif	false
	/	XXXII	H	1.80487804878049	N/A	0.205	/	0.37	B	1184	E	P	/		TM3030_32_0009	/	I		https://zenodo.org/record/3489793/files/after_TM3030_32_0009.tif	false
	/	XXXII	H	1.68529411764706	N/A	0.34	/	0.573	B	1185	E	P	/		TM3030_32_0009	/	I		https://zenodo.org/record/3489793/files/after_TM3030_32_0009.tif	false
	/	XXXII	H	2.875	N/A	0.352	/	1.012	B	1186	E	P	/		TM3030_32_0010	/	I		https://zenodo.org/record/3489793/files/after_TM3030_32_0010.tif	false
	/	XXXII	H	2.24545454545455	N/A	0.11	/	0.247	B	1187	O	P	/		TM3030_32_0010	/	I		https://zenodo.org/record/3489793/files/after_TM3030_32_0010.tif	false
	/	XXXII	H	3.44502617801047	N/A	0.191	/	0.658	B	1188	C	P	/		TM3030_32_0010	/	I		https://zenodo.org/record/3489793/files/after_TM3030_32_0010.tif	false
	N	XXXII	H	4.95121951219512	N/A	0.164	/	0.812	B	1189	N/A	S	M		TM3030_32_0010	S	I		https://zenodo.org/record/3489793/files/after_TM3030_32_0010.tif	false
	N	XXXII	H	4.25688073394495	N/A	0.218	/	0.928	B	1190	N/A	S	M		TM3030_32_0010	S	I		https://zenodo.org/record/3489793/files/after_TM3030_32_0010.tif	false
	N	XXXII	H	5.44578313253012	N/A	0.166	/	0.904	B	1191	N/A	S	M		TM3030_32_0010	S	I		https://zenodo.org/record/3489793/files/after_TM3030_32_0010.tif	false
	N	XXXII	H	5.2319587628866	N/A	0.194	/	1.015	B	1192	N/A	S	M		TM3030_32_0010	S	I		https://zenodo.org/record/3489793/files/after_TM3030_32_0010.tif	false
	/	XXXII	H	2.22846441947566	N/A	0.267	/	0.595	B	1193	D	P	/		TM3030_32_0010	/	I		https://zenodo.org/record/3489793/files/after_TM3030_32_0010.tif	false
	/	XXXII	H	1.22611464968153	N/A	0.314	/	0.385	B	1194	E	P	/		TM3030_32_0010	/	I		https://zenodo.org/record/3489793/files/after_TM3030_32_0010.tif	false
	/	XXXII	H	2.86826347305389	N/A	0.334	/	0.958	B	1195	E	P	/		TM3030_32_0010	/	I		https://zenodo.org/record/3489793/files/after_TM3030_32_0010.tif	false
	/	XXXII	H	1.45512820512821	N/A	0.312	/	0.454	B	1196	E	P	/		TM3030_32_0010	/	I		https://zenodo.org/record/3489793/files/after_TM3030_32_0010.tif	false
	/	XXIII	H	2.21958925750395	N/A	0.633	/	1.405	B	1197	D	P	/		TM3030_23_0001	/	M1		https://zenodo.org/record/3489793/files/after_TM3030_23_0001.tif	false	https://zenodo.org/record/3489793/files/after_SAMERAMATM3030_23_0001.tif
	/	XXIII	H	1.91071428571429	N/A	0.448	/	0.856	B	1198	E	P	/		TM3030_23_0001	/	M1		https://zenodo.org/record/3489793/files/after_TM3030_23_0001.tif	false	https://zenodo.org/record/3489793/files/after_SAMERAMATM3030_23_0001.tif
	/	XXIII	H	2.61849710982659	N/A	0.519	/	1.359	B	1199	E	P	/		TM3030_23_0001	/	M1		https://zenodo.org/record/3489793/files/after_TM3030_23_0001.tif	false	https://zenodo.org/record/3489793/files/after_SAMERAMATM3030_23_0001.tif
	/	XXIII	H	1.07859078590786	N/A	0.369	/	0.398	B	1200	E	P	/		TM3030_23_0001	/	M1		https://zenodo.org/record/3489793/files/after_TM3030_23_0001.tif	false	https://zenodo.org/record/3489793/files/after_SAMERAMATM3030_23_0001.tif
	/	XXIII	H	3.31891891891892	N/A	0.185	/	0.614	B	1201	C	P	/		TM3030_23_0001	/	M1		https://zenodo.org/record/3489793/files/after_TM3030_23_0001.tif	false	https://zenodo.org/record/3489793/files/after_SAMERAMATM3030_23_0001.tif
	/	XXIII	H	1.89485981308411	N/A	0.428	/	0.811	B	1202	E	P	/		TM3030_23_0001	/	M1		https://zenodo.org/record/3489793/files/after_TM3030_23_0001.tif	false	https://zenodo.org/record/3489793/files/after_SAMERAMATM3030_23_0001.tif
	/	XXIII	H	2.67272727272727	N/A	0.11	/	0.294	B	1203	C	P	/		TM3030_23_0001	/	M1		https://zenodo.org/record/3489793/files/after_TM3030_23_0001.tif	false	https://zenodo.org/record/3489793/files/after_SAMERAMATM3030_23_0001.tif
	/	XXIII	H	2.75333333333333	N/A	0.15	/	0.413	B	1204	C	P	/		TM3030_23_0001	/	M1		https://zenodo.org/record/3489793/files/after_TM3030_23_0001.tif	false	https://zenodo.org/record/3489793/files/after_SAMERAMATM3030_23_0001.tif
	/	XXIII	H	2.51623376623377	N/A	0.308	/	0.775	B	1205	O	P	/		TM3030_23_0001	/	M1		https://zenodo.org/record/3489793/files/after_TM3030_23_0001.tif	false	https://zenodo.org/record/3489793/files/after_SAMERAMATM3030_23_0001.tif
	/	XXIII	H	1.66954022988506	N/A	0.348	/	0.581	B	1206	O	P	/		TM3030_23_0001	/	M1		https://zenodo.org/record/3489793/files/after_TM3030_23_0001.tif	false	https://zenodo.org/record/3489793/files/after_SAMERAMATM3030_23_0001.tif
	/	XXIII	H	3.32638888888889	N/A	0.432	/	1.437	B	1207	E	P	/		TM3030_23_0002	/	M1		https://zenodo.org/record/3489793/files/after_TM3030_23_0002.tif	false	https://zenodo.org/record/3489793/files/after_SAMERAMATM3030_23_0002.tif
	/	XXIII	H	2.81159420289855	N/A	0.345	/	0.97	B	1208	E	P	/		TM3030_23_0002	/	M1		https://zenodo.org/record/3489793/files/after_TM3030_23_0002.tif	false	https://zenodo.org/record/3489793/files/after_SAMERAMATM3030_23_0002.tif
	/	XXIII	H	1.58576051779935	N/A	0.309	/	0.49	B	1209	E	P	/		TM3030_23_0002	/	M1		https://zenodo.org/record/3489793/files/after_TM3030_23_0002.tif	false	https://zenodo.org/record/3489793/files/after_SAMERAMATM3030_23_0002.tif
	N	XXIII	H	7.45695364238411	N/A	0.453	/	3.378	B	1210	N/A	S	M		TM3030_23_0002	S	M1		https://zenodo.org/record/3489793/files/after_TM3030_23_0002.tif	false	https://zenodo.org/record/3489793/files/after_SAMERAMATM3030_23_0002.tif
	N	XXIII	H	4.68041237113402	N/A	0.388	/	1.816	B	1211	N/A	S	M		TM3030_23_0002	S	M1		https://zenodo.org/record/3489793/files/after_TM3030_23_0002.tif	false	https://zenodo.org/record/3489793/files/after_SAMERAMATM3030_23_0002.tif
	N	XXIII	H	11.453488372093	N/A	0.258	/	2.955	B	1212	N/A	S	M		TM3030_23_0003	S	M1		https://zenodo.org/record/3489793/files/after_TM3030_23_0003.tif	false	https://zenodo.org/record/3489793/files/after_SAMERAMATM3030_23_0003.tif
	N	XXIII	H	4.48584905660377	N/A	0.212	/	0.951	B	1213	N/A	S	M		TM3030_23_0003	S	M1		https://zenodo.org/record/3489793/files/after_TM3030_23_0003.tif	false	https://zenodo.org/record/3489793/files/after_SAMERAMATM3030_23_0003.tif
	N	XXIII	H	8.77647058823529	N/A	0.17	/	1.492	B	1214	N/A	S	M		TM3030_23_0003	S	M1		https://zenodo.org/record/3489793/files/after_TM3030_23_0003.tif	false	https://zenodo.org/record/3489793/files/after_SAMERAMATM3030_23_0003.tif
	/	XXIII	H	1.06130268199234	N/A	0.261	/	0.277	B	1215	R	P	/		TM3030_23_0003	/	M1		https://zenodo.org/record/3489793/files/after_TM3030_23_0003.tif	false	https://zenodo.org/record/3489793/files/after_SAMERAMATM3030_23_0003.tif
	/	XXIII	H	1.14364640883978	N/A	0.362	/	0.414	B	1216	E	P	/		TM3030_23_0003	/	M1		https://zenodo.org/record/3489793/files/after_TM3030_23_0003.tif	false	https://zenodo.org/record/3489793/files/after_SAMERAMATM3030_23_0003.tif
	N	XXIII	H	4.31481481481481	N/A	0.162	/	0.699	B	1217	N/A	S	S		TM3030_23_0004	C	M1		https://zenodo.org/record/3489793/files/after_TM3030_23_0004.tif	false	https://zenodo.org/record/3489793/files/after_SAMERAMATM3030_23_0004.tif
	/	XXIII	H	2.41411042944785	N/A	0.326	/	0.787	B	1218	E	P	/		TM3030_23_0004	/	M1		https://zenodo.org/record/3489793/files/after_TM3030_23_0004.tif	false	https://zenodo.org/record/3489793/files/after_SAMERAMATM3030_23_0004.tif
	N	XXIII	H	4.27218934911243	N/A	0.169	/	0.722	B	1219	N/A	S	S		TM3030_23_0005	S	M1		https://zenodo.org/record/3489793/files/after_TM3030_23_0005.tif	false	https://zenodo.org/record/3489793/files/after_SAMERAMATM3030_23_0005.tif
	/	XXIII	H	3.46857142857143	N/A	0.175	/	0.607	B	1220	E	P	/		TM3030_23_0005	/	M1		https://zenodo.org/record/3489793/files/after_TM3030_23_0005.tif	false	https://zenodo.org/record/3489793/files/after_SAMERAMATM3030_23_0005.tif
	/	XXIII	H	1.57219251336898	N/A	0.187	/	0.294	B	1221	E	P	/		TM3030_23_0006	/	M1		https://zenodo.org/record/3489793/files/after_TM3030_23_0006.tif	false	https://zenodo.org/record/3489793/files/after_SAMERAMATM3030_23_0006.tif
	N	XXIII	H	5.26111111111111	N/A	0.18	/	0.947	B	1222	N/A	S	S		TM3030_23_0008	S	M1		https://zenodo.org/record/3489793/files/after_TM3030_23_0008.tif	false	https://zenodo.org/record/3489793/files/after_SAMERAMATM3030_23_0008.tif
	N	XXIII	H	13.7527472527473	N/A	0.182	/	2.503	B	1223	N/A	S	M		TM3030_23_0011	S	M1		https://zenodo.org/record/3489793/files/after_TM3030_23_0011.tif	false	https://zenodo.org/record/3489793/files/after_SAMERAMATM3030_23_0011.tif
	N	XXIII	H	5.95546558704454	N/A	0.247	/	1.471	B	1224	N/A	S	M		TM3030_23_0011	S	M1		https://zenodo.org/record/3489793/files/after_TM3030_23_0011.tif	false	https://zenodo.org/record/3489793/files/after_SAMERAMATM3030_23_0011.tif
	/	XXIII	H	2.94708994708995	N/A	0.189	/	0.557	B	1225	E	P	/		TM3030_23_0011	/	M1		https://zenodo.org/record/3489793/files/after_TM3030_23_0011.tif	false	https://zenodo.org/record/3489793/files/after_SAMERAMATM3030_23_0011.tif
	/	XXIII	H	1.75080906148867	N/A	0.309	/	0.541	B	1226	E	P	/		TM3030_23_0011	/	M1		https://zenodo.org/record/3489793/files/after_TM3030_23_0011.tif	false	https://zenodo.org/record/3489793/files/after_SAMERAMATM3030_23_0011.tif
	/	XXIII	H	3	N/A	0.165	/	0.495	B	1227	E	P	/		TM3030_23_0011	/	M1		https://zenodo.org/record/3489793/files/after_TM3030_23_0011.tif	false	https://zenodo.org/record/3489793/files/after_SAMERAMATM3030_23_0011.tif
	/	XXIII	H	1.39583333333333	N/A	0.144	/	0.201	B	1228	E	P	/		TM3030_23_0011	/	M1		https://zenodo.org/record/3489793/files/after_TM3030_23_0011.tif	false	https://zenodo.org/record/3489793/files/after_SAMERAMATM3030_23_0011.tif
	/	XXIII	H	2.64451827242525	N/A	0.301	/	0.796	B	1229	E	P	/		TM3030_23_0011	/	M1		https://zenodo.org/record/3489793/files/after_TM3030_23_0011.tif	false	https://zenodo.org/record/3489793/files/after_SAMERAMATM3030_23_0011.tif
	/	XXIII	H	1.57760814249364	N/A	0.393	/	0.62	B	1230	E	P	/		TM3030_23_0013	/	M1		https://zenodo.org/record/3489793/files/after_TM3030_23_0013.tif	false	https://zenodo.org/record/3489793/files/after_SAMERAMATM3030_23_0013.tif
	/	XXIII	H	1.40869565217391	N/A	0.69	/	0.972	B	1231	E	P	/		TM3030_23_0013	/	M1		https://zenodo.org/record/3489793/files/after_TM3030_23_0013.tif	false	https://zenodo.org/record/3489793/files/after_SAMERAMATM3030_23_0013.tif
	/	XXIII	H	3.54166666666667	N/A	0.312	/	1.105	B	1232	O	P	/		TM3030_23_0014	/	M1		https://zenodo.org/record/3489793/files/after_TM3030_23_0014.tif	false	https://zenodo.org/record/3489793/files/after_SAMERAMATM3030_23_0014.tif
	/	XXIII	H	1.81111111111111	N/A	0.54	/	0.978	B	1233	E	P	/		20171116_145759	/	M1			true
	/	XXIII	H	1.17518248175182	N/A	0.411	/	0.483	B	1234	E	P	/		20171116_145759	/	M1			true
	/	XXIII	H	3.16938110749186	N/A	0.307	/	0.973	B	1235	O	P	/		20171116_145759	/	M1			true
	/	XXIII	H	3.2536443148688	N/A	0.686	/	2.232	B	1236	C	P	/		20171116_145906	/	M1			true
	/	XXIII	H	1.51935081148564	N/A	0.801	/	1.217	B	1237	E	P	/		20171116_145906	/	M1			true
	/	XXIII	H	1.52083333333333	N/A	0.384	/	0.584	B	1238	E	P	/		20171116_145906	/	M1			true
	/	XXIII	H	1.02422611036339	N/A	0.743	/	0.761	B	1239	E	P	/		20171116_145906	/	M1			true
	/	XXIII	H	1.07706766917293	N/A	0.532	/	0.573	B	1240	E	P	/		20171116_145906	/	M1			true
	/	XXIII	H	1.17892156862745	N/A	0.408	/	0.481	B	1241	E	P	/		20171116_145906	/	M1			true
	N	XXIX	M	6.9304347826087	N/A	0.115	/	0.797	D	1242	N/A	S	M		TM3030_29_0001	C	I		https://zenodo.org/record/3489793/files/after_TM3030_29_0001.tif	false	https://zenodo.org/record/3489793/files/after_SAMERAMATM3030_29_0001.tif
	N	XXIX	M	4.81102362204724	N/A	0.127	/	0.611	D	1243	N/A	S	M		TM3030_29_0001	C	I		https://zenodo.org/record/3489793/files/after_TM3030_29_0001.tif	false	https://zenodo.org/record/3489793/files/after_SAMERAMATM3030_29_0001.tif
	/	XXIX	M	1.89908256880734	N/A	0.109	/	0.207	D	1244	E	P	/		TM3030_29_0001	/	I		https://zenodo.org/record/3489793/files/after_TM3030_29_0001.tif	false	https://zenodo.org/record/3489793/files/after_SAMERAMATM3030_29_0001.tif
	/	XXIX	M	1.72727272727273	N/A	0.11	/	0.19	D	1245	E	P	/		TM3030_29_0001	/	I		https://zenodo.org/record/3489793/files/after_TM3030_29_0001.tif	false	https://zenodo.org/record/3489793/files/after_SAMERAMATM3030_29_0001.tif
	/	XXIX	M	2.69387755102041	N/A	0.196	/	0.528	D	1246	E	P	/		TM3030_29_0001	/	I		https://zenodo.org/record/3489793/files/after_TM3030_29_0001.tif	false	https://zenodo.org/record/3489793/files/after_SAMERAMATM3030_29_0001.tif
	N	XXIX	M	4.92079207920792	N/A	0.101	/	0.497	D	1247	N/A	S	M		TM3030_29_0002	S	I		https://zenodo.org/record/3489793/files/after_TM3030_29_0002.tif	false	https://zenodo.org/record/3489793/files/after_SAMERAMATM3030_29_0002.tif
	N	XXIX	M	7.53535353535353	N/A	0.099	/	0.746	D	1248	N/A	S	M		TM3030_29_0002	S	I		https://zenodo.org/record/3489793/files/after_TM3030_29_0002.tif	false	https://zenodo.org/record/3489793/files/after_SAMERAMATM3030_29_0002.tif
	N	XXIX	M	8.44813278008299	N/A	0.241	/	2.036	D	1249	N/A	S	M		TM3030_29_0002	C	I		https://zenodo.org/record/3489793/files/after_TM3030_29_0002.tif	false	https://zenodo.org/record/3489793/files/after_SAMERAMATM3030_29_0002.tif
	/	XXIX	M	3.81889763779528	N/A	0.127	/	0.485	D	1250	C	P	/		TM3030_29_0002	/	I		https://zenodo.org/record/3489793/files/after_TM3030_29_0002.tif	false	https://zenodo.org/record/3489793/files/after_SAMERAMATM3030_29_0002.tif
	N	XXIX	M	4.66137566137566	N/A	0.189	/	0.881	D	1251	N/A	S	M		TM3030_29_0002	C	I		https://zenodo.org/record/3489793/files/after_TM3030_29_0002.tif	false	https://zenodo.org/record/3489793/files/after_SAMERAMATM3030_29_0002.tif
	N	XXIX	M	5.48407643312102	N/A	0.157	/	0.861	D	1252	N/A	S	M		TM3030_29_0002	C	I		https://zenodo.org/record/3489793/files/after_TM3030_29_0002.tif	false	https://zenodo.org/record/3489793/files/after_SAMERAMATM3030_29_0002.tif
	/	XXIX	M	1.77005347593583	N/A	0.187	/	0.331	D	1253	E	P	/		TM3030_29_0002	/	I		https://zenodo.org/record/3489793/files/after_TM3030_29_0002.tif	false	https://zenodo.org/record/3489793/files/after_SAMERAMATM3030_29_0002.tif
	/	XXIX	M	1.66086956521739	N/A	0.23	/	0.382	D	1254	E	P	/		TM3030_29_0002	/	I		https://zenodo.org/record/3489793/files/after_TM3030_29_0002.tif	false	https://zenodo.org/record/3489793/files/after_SAMERAMATM3030_29_0002.tif
	/	XXIX	M	2.12413793103448	N/A	0.145	/	0.308	D	1255	C	P	/		TM3030_29_0002	/	I		https://zenodo.org/record/3489793/files/after_TM3030_29_0002.tif	false	https://zenodo.org/record/3489793/files/after_SAMERAMATM3030_29_0002.tif
	/	XXIX	M	1.46610169491525	N/A	0.236	/	0.346	D	1256	E	P	/		TM3030_29_0002	/	I		https://zenodo.org/record/3489793/files/after_TM3030_29_0002.tif	false	https://zenodo.org/record/3489793/files/after_SAMERAMATM3030_29_0002.tif
	N	XXIX	M	8.23148148148148	N/A	0.108	/	0.889	D	1257	N/A	S	M		TM3030_29_0002	S	I		https://zenodo.org/record/3489793/files/after_TM3030_29_0002.tif	false	https://zenodo.org/record/3489793/files/after_SAMERAMATM3030_29_0002.tif
	/	XXIX	M	3.08666666666667	N/A	0.15	/	0.463	D	1258	C	P	/		TM3030_29_0002	/	I		https://zenodo.org/record/3489793/files/after_TM3030_29_0002.tif	false	https://zenodo.org/record/3489793/files/after_SAMERAMATM3030_29_0002.tif
	/	XXIX	M	1.9390243902439	N/A	0.164	/	0.318	D	1259	D	P	/		TM3030_29_0003	/	I		https://zenodo.org/record/3489793/files/after_TM3030_29_0003.tif	false	https://zenodo.org/record/3489793/files/after_SAMERAMATM3030_29_0003.tif
	N	XXIX	M	24.4878048780488	N/A	0.082	/	2.008	D	1260	N/A	S	M		TM3030_29_0003	S	I		https://zenodo.org/record/3489793/files/after_TM3030_29_0003.tif	false	https://zenodo.org/record/3489793/files/after_SAMERAMATM3030_29_0003.tif
	/	XXIX	M	3.31730769230769	N/A	0.104	/	0.345	D	1261	C	P	/		TM3030_29_0003	/	I		https://zenodo.org/record/3489793/files/after_TM3030_29_0003.tif	false	https://zenodo.org/record/3489793/files/after_SAMERAMATM3030_29_0003.tif
	N	XXIX	M	7.41509433962264	N/A	0.265	/	1.965	D	1262	N/A	S	M		TM3030_29_0003	S	I		https://zenodo.org/record/3489793/files/after_TM3030_29_0003.tif	false	https://zenodo.org/record/3489793/files/after_SAMERAMATM3030_29_0003.tif
	N	XXIX	M	6.20338983050848	N/A	0.236	/	1.464	D	1263	N/A	S	M		TM3030_29_0003	S	I		https://zenodo.org/record/3489793/files/after_TM3030_29_0003.tif	false	https://zenodo.org/record/3489793/files/after_SAMERAMATM3030_29_0003.tif
	N	XXIX	M	8.01442307692308	N/A	0.208	/	1.667	D	1264	N/A	S	M		TM3030_29_0003	S	I		https://zenodo.org/record/3489793/files/after_TM3030_29_0003.tif	false	https://zenodo.org/record/3489793/files/after_SAMERAMATM3030_29_0003.tif
	N	XXIX	M	4.83	N/A	0.2	/	0.966	D	1265	N/A	S	M		TM3030_29_0003	S	I		https://zenodo.org/record/3489793/files/after_TM3030_29_0003.tif	false	https://zenodo.org/record/3489793/files/after_SAMERAMATM3030_29_0003.tif
	N	XXIX	M	7.66666666666667	N/A	0.159	/	1.219	D	1266	N/A	S	M		TM3030_29_0003	S	I		https://zenodo.org/record/3489793/files/after_TM3030_29_0003.tif	false	https://zenodo.org/record/3489793/files/after_SAMERAMATM3030_29_0003.tif
	N	XXIX	M	6.83766233766234	N/A	0.154	/	1.053	D	1267	N/A	S	M		TM3030_29_0003	C	I		https://zenodo.org/record/3489793/files/after_TM3030_29_0003.tif	false	https://zenodo.org/record/3489793/files/after_SAMERAMATM3030_29_0003.tif
	/	XXIX	M	3.82771535580524	N/A	0.267	/	1.022	D	1268	O	P	/		TM3030_29_0003	/	I		https://zenodo.org/record/3489793/files/after_TM3030_29_0003.tif	false	https://zenodo.org/record/3489793/files/after_SAMERAMATM3030_29_0003.tif
	N	XXIX	M	4.5177304964539	N/A	0.423	/	1.911	D	1269	N/A	S	M		TM3030_29_0004	S	I		https://zenodo.org/record/3489793/files/after_TM3030_29_0004.tif	false	https://zenodo.org/record/3489793/files/after_SAMERAMATM3030_29_0004.tif
	/	XXIX	M	1.88770053475936	N/A	0.187	/	0.353	D	1270	C	P	/		TM3030_29_0004	/	I		https://zenodo.org/record/3489793/files/after_TM3030_29_0004.tif	false	https://zenodo.org/record/3489793/files/after_SAMERAMATM3030_29_0004.tif
	N	XXIX	M	21.2787878787879	N/A	0.165	/	3.511	D	1271	N/A	S	M		TM3030_29_0004	C	I		https://zenodo.org/record/3489793/files/after_TM3030_29_0004.tif	false	https://zenodo.org/record/3489793/files/after_SAMERAMATM3030_29_0004.tif
	/	XXIX	M	3.01675977653631	N/A	0.179	/	0.54	D	1272	O	P	/		TM3030_29_0004	/	I		https://zenodo.org/record/3489793/files/after_TM3030_29_0004.tif	false	https://zenodo.org/record/3489793/files/after_SAMERAMATM3030_29_0004.tif
	N	XXIX	M	11	N/A	0.2	/	2.2	D	1273	N/A	S	M		TM3030_29_0004	S	I		https://zenodo.org/record/3489793/files/after_TM3030_29_0004.tif	false	https://zenodo.org/record/3489793/files/after_SAMERAMATM3030_29_0004.tif
	/	XXIX	M	3.13953488372093	N/A	0.129	/	0.405	D	1274	E	P	/		TM3030_29_0004	/	I		https://zenodo.org/record/3489793/files/after_TM3030_29_0004.tif	false	https://zenodo.org/record/3489793/files/after_SAMERAMATM3030_29_0004.tif
	N	XXIX	M	9.73684210526316	N/A	0.114	/	1.11	D	1275	N/A	S	M		TM3030_29_0004	C	I		https://zenodo.org/record/3489793/files/after_TM3030_29_0004.tif	false	https://zenodo.org/record/3489793/files/after_SAMERAMATM3030_29_0004.tif
	N	XXIX	M	7.01176470588235	N/A	0.17	/	1.192	D	1276	N/A	S	M		TM3030_29_0004	S	I		https://zenodo.org/record/3489793/files/after_TM3030_29_0004.tif	false	https://zenodo.org/record/3489793/files/after_SAMERAMATM3030_29_0004.tif
	/	XXIX	M	1.81935483870968	N/A	0.155	/	0.282	D	1277	E	P	/		TM3030_29_0004	/	I		https://zenodo.org/record/3489793/files/after_TM3030_29_0004.tif	false	https://zenodo.org/record/3489793/files/after_SAMERAMATM3030_29_0004.tif
	N	XXIX	M	5.00884955752212	N/A	0.113	/	0.566	D	1278	N/A	S	M		TM3030_29_0005	S	I		https://zenodo.org/record/3489793/files/after_TM3030_29_0005.tif	false	https://zenodo.org/record/3489793/files/after_SAMERAMATM3030_29_0005.tif
	N	XXIX	M	12.8915662650602	N/A	0.083	/	1.07	D	1279	N/A	S	M		TM3030_29_0005	S	I		https://zenodo.org/record/3489793/files/after_TM3030_29_0005.tif	false	https://zenodo.org/record/3489793/files/after_SAMERAMATM3030_29_0005.tif
	N	XXIX	M	4.8	N/A	0.07	/	0.336	D	1280	N/A	S	M		TM3030_29_0005	S	I		https://zenodo.org/record/3489793/files/after_TM3030_29_0005.tif	false	https://zenodo.org/record/3489793/files/after_SAMERAMATM3030_29_0005.tif
	/	XXIX	M	2.44915254237288	N/A	0.118	/	0.289	D	1281	C	P	/		TM3030_29_0005	/	I		https://zenodo.org/record/3489793/files/after_TM3030_29_0005.tif	false	https://zenodo.org/record/3489793/files/after_SAMERAMATM3030_29_0005.tif
	N	XXIX	M	6.30701754385965	N/A	0.114	/	0.719	D	1282	N/A	S	M		TM3030_29_0005	S	I		https://zenodo.org/record/3489793/files/after_TM3030_29_0005.tif	false	https://zenodo.org/record/3489793/files/after_SAMERAMATM3030_29_0005.tif
	/	XXIX	M	1.51904761904762	N/A	0.21	/	0.319	D	1283	E	P	/		TM3030_29_0005	/	I		https://zenodo.org/record/3489793/files/after_TM3030_29_0005.tif	false	https://zenodo.org/record/3489793/files/after_SAMERAMATM3030_29_0005.tif
	/	XXIX	M	1.31182795698925	N/A	0.186	/	0.244	D	1284	E	P	/		TM3030_29_0005	/	I		https://zenodo.org/record/3489793/files/after_TM3030_29_0005.tif	false	https://zenodo.org/record/3489793/files/after_SAMERAMATM3030_29_0005.tif
	/	XXIX	M	1.84302325581395	N/A	0.172	/	0.317	D	1285	E	P	/		TM3030_29_0005	/	I		https://zenodo.org/record/3489793/files/after_TM3030_29_0005.tif	false	https://zenodo.org/record/3489793/files/after_SAMERAMATM3030_29_0005.tif
	/	XXIX	M	2.13461538461538	N/A	0.104	/	0.222	D	1286	C	P	/		TM3030_29_0005	/	I		https://zenodo.org/record/3489793/files/after_TM3030_29_0005.tif	false	https://zenodo.org/record/3489793/files/after_SAMERAMATM3030_29_0005.tif
	/	XXIX	M	1.49532710280374	N/A	0.214	/	0.32	D	1287	E	P	/		TM3030_29_0005	/	I		https://zenodo.org/record/3489793/files/after_TM3030_29_0005.tif	false	https://zenodo.org/record/3489793/files/after_SAMERAMATM3030_29_0005.tif
	N	XXIX	M	5.08163265306122	N/A	0.196	/	0.996	D	1288	N/A	S	M		TM3030_29_0005	S	I		https://zenodo.org/record/3489793/files/after_TM3030_29_0005.tif	false	https://zenodo.org/record/3489793/files/after_SAMERAMATM3030_29_0005.tif
	/	XXIX	M	2.22466960352423	N/A	0.227	/	0.505	D	1289	E	P	/		TM3030_29_0006	/	I		https://zenodo.org/record/3489793/files/after_TM3030_29_0006.tif	false	https://zenodo.org/record/3489793/files/after_SAMERAMATM3030_29_0006.tif
	N	XXIX	M	6.77181208053691	N/A	0.149	/	1.009	D	1290	N/A	S	M		TM3030_29_0006	C	I		https://zenodo.org/record/3489793/files/after_TM3030_29_0006.tif	false	https://zenodo.org/record/3489793/files/after_SAMERAMATM3030_29_0006.tif
	/	XXIX	M	3.67857142857143	N/A	0.196	/	0.721	D	1291	C	P	/		TM3030_29_0006	/	I		https://zenodo.org/record/3489793/files/after_TM3030_29_0006.tif	false	https://zenodo.org/record/3489793/files/after_SAMERAMATM3030_29_0006.tif
	/	XXIX	M	2.53252032520325	N/A	0.246	/	0.623	D	1292	E	P	/		TM3030_29_0006	/	I		https://zenodo.org/record/3489793/files/after_TM3030_29_0006.tif	false	https://zenodo.org/record/3489793/files/after_SAMERAMATM3030_29_0006.tif
	/	XXIX	M	2.04166666666667	N/A	0.12	/	0.245	D	1293	O	P	/		TM3030_29_0006	/	I		https://zenodo.org/record/3489793/files/after_TM3030_29_0006.tif	false	https://zenodo.org/record/3489793/files/after_SAMERAMATM3030_29_0006.tif
	/	XXIX	M	1	N/A	0.163	/	0.163	D	1294	O	P	/		TM3030_29_0006	/	I		https://zenodo.org/record/3489793/files/after_TM3030_29_0006.tif	false	https://zenodo.org/record/3489793/files/after_SAMERAMATM3030_29_0006.tif
	N	XXIX	M	20.2603550295858	N/A	0.169	/	3.424	D	1295	N/A	S	M		TM3030_29_0007	C	I		https://zenodo.org/record/3489793/files/after_TM3030_29_0007.tif	false	https://zenodo.org/record/3489793/files/after_SAMERAMATM3030_29_0007.tif
	N	XXIX	M	11.7851239669421	N/A	0.121	/	1.426	D	1296	N/A	S	M		TM3030_29_0007	C	I		https://zenodo.org/record/3489793/files/after_TM3030_29_0007.tif	false	https://zenodo.org/record/3489793/files/after_SAMERAMATM3030_29_0007.tif
	N	XXIX	M	4.56491228070176	N/A	0.285	/	1.301	D	1297	N/A	S	M		TM3030_29_0007	C	I		https://zenodo.org/record/3489793/files/after_TM3030_29_0007.tif	false	https://zenodo.org/record/3489793/files/after_SAMERAMATM3030_29_0007.tif
	/	XXIX	M	2.92086330935252	N/A	0.139	/	0.406	D	1298	C	P	/		TM3030_29_0007	/	I		https://zenodo.org/record/3489793/files/after_TM3030_29_0007.tif	false	https://zenodo.org/record/3489793/files/after_SAMERAMATM3030_29_0007.tif
	/	XXIX	M	2.63768115942029	N/A	0.138	/	0.364	D	1299	C	P	/		TM3030_29_0007	/	I		https://zenodo.org/record/3489793/files/after_TM3030_29_0007.tif	false	https://zenodo.org/record/3489793/files/after_SAMERAMATM3030_29_0007.tif
	N	XXIX	M	4.56666666666667	N/A	0.09	/	0.411	D	1300	N/A	S	M		TM3030_29_0007	C	I		https://zenodo.org/record/3489793/files/after_TM3030_29_0007.tif	false	https://zenodo.org/record/3489793/files/after_SAMERAMATM3030_29_0007.tif
	/	XXIX	M	2.20833333333333	N/A	0.12	/	0.265	D	1301	C	P	/		TM3030_29_0007	/	I		https://zenodo.org/record/3489793/files/after_TM3030_29_0007.tif	false	https://zenodo.org/record/3489793/files/after_SAMERAMATM3030_29_0007.tif
	N	XXIX	M	14.7021276595745	N/A	0.141	/	2.073	D	1302	N/A	S	M		TM3030_29_0007	C	I		https://zenodo.org/record/3489793/files/after_TM3030_29_0007.tif	false	https://zenodo.org/record/3489793/files/after_SAMERAMATM3030_29_0007.tif
	/	XXIX	M	1.30294117647059	N/A	0.34	/	0.443	D	1303	E	P	/		TM3030_29_0007	/	I		https://zenodo.org/record/3489793/files/after_TM3030_29_0007.tif	false	https://zenodo.org/record/3489793/files/after_SAMERAMATM3030_29_0007.tif
	/	XXIX	M	1.58860759493671	N/A	0.158	/	0.251	D	1304	C	P	/		TM3030_29_0007	/	I		https://zenodo.org/record/3489793/files/after_TM3030_29_0007.tif	false	https://zenodo.org/record/3489793/files/after_SAMERAMATM3030_29_0007.tif
	N	XXIX	M	7.33542857142857	N/A	0.175	/	1.2837	D	1305	N/A	S	M		TM3030_29_0008	S	I		https://zenodo.org/record/3489793/files/after_TM3030_29_0008.tif	false	https://zenodo.org/record/3489793/files/after_SAMERAMATM3030_29_0008.tif
	/	XXIX	M	1.98086124401914	N/A	0.209	/	0.414	D	1306	E	P	/		TM3030_29_0008	/	I		https://zenodo.org/record/3489793/files/after_TM3030_29_0008.tif	false	https://zenodo.org/record/3489793/files/after_SAMERAMATM3030_29_0008.tif
	/	XXIX	M	3.30635838150289	N/A	0.173	/	0.572	D	1307	E	P	/		TM3030_29_0008	/	I		https://zenodo.org/record/3489793/files/after_TM3030_29_0008.tif	false	https://zenodo.org/record/3489793/files/after_SAMERAMATM3030_29_0008.tif
	/	XXIX	M	1.94478527607362	N/A	0.163	/	0.317	D	1308	E	P	/		TM3030_29_0008	/	I		https://zenodo.org/record/3489793/files/after_TM3030_29_0008.tif	false	https://zenodo.org/record/3489793/files/after_SAMERAMATM3030_29_0008.tif
	/	XXIX	M	3.99481865284974	N/A	0.193	/	0.771	D	1309	C	P	/		TM3030_29_0008	/	I		https://zenodo.org/record/3489793/files/after_TM3030_29_0008.tif	false	https://zenodo.org/record/3489793/files/after_SAMERAMATM3030_29_0008.tif
	N	XXIX	M	4.27027027027027	N/A	0.148	/	0.632	D	1310	N/A	S	M		TM3030_29_0008	C	I		https://zenodo.org/record/3489793/files/after_TM3030_29_0008.tif	false	https://zenodo.org/record/3489793/files/after_SAMERAMATM3030_29_0008.tif
	N	XXIX	M	14.7627118644068	N/A	0.059	/	0.871	D	1311	N/A	S	M		TM3030_29_0008	C	I		https://zenodo.org/record/3489793/files/after_TM3030_29_0008.tif	false	https://zenodo.org/record/3489793/files/after_SAMERAMATM3030_29_0008.tif
	N	XXIX	M	7.30496453900709	N/A	0.141	/	1.03	D	1312	N/A	S	M		TM3030_29_0008	C	I		https://zenodo.org/record/3489793/files/after_TM3030_29_0008.tif	false	https://zenodo.org/record/3489793/files/after_SAMERAMATM3030_29_0008.tif
	N	XXIX	M	4.21917808219178	N/A	0.146	/	0.616	D	1313	N/A	S	M		TM3030_29_0008	C	I		https://zenodo.org/record/3489793/files/after_TM3030_29_0008.tif	false	https://zenodo.org/record/3489793/files/after_SAMERAMATM3030_29_0008.tif
	/	XXIX	M	3.64285714285714	N/A	0.056	/	0.204	D	1314	C	P	/		TM3030_29_0008	/	I		https://zenodo.org/record/3489793/files/after_TM3030_29_0008.tif	false	https://zenodo.org/record/3489793/files/after_SAMERAMATM3030_29_0008.tif
	/	XXIX	M	1.87719298245614	N/A	0.114	/	0.214	D	1315	E	P	/		TM3030_29_0008	/	I		https://zenodo.org/record/3489793/files/after_TM3030_29_0008.tif	false	https://zenodo.org/record/3489793/files/after_SAMERAMATM3030_29_0008.tif
	N	XXIX	M	10.3896103896104	N/A	0.077	/	0.8	D	1316	N/A	S	M		TM3030_29_0008	S	I		https://zenodo.org/record/3489793/files/after_TM3030_29_0008.tif	false	https://zenodo.org/record/3489793/files/after_SAMERAMATM3030_29_0008.tif
	N	XXIX	M	4.54	N/A	0.05	/	0.227	D	1317	N/A	S	M		TM3030_29_0008	S	I		https://zenodo.org/record/3489793/files/after_TM3030_29_0008.tif	false	https://zenodo.org/record/3489793/files/after_SAMERAMATM3030_29_0008.tif
	/	XXIX	M	1.97122302158273	N/A	0.139	/	0.274	D	1318	O	P	/		TM3030_29_0008	/	I		https://zenodo.org/record/3489793/files/after_TM3030_29_0008.tif	false	https://zenodo.org/record/3489793/files/after_SAMERAMATM3030_29_0008.tif
	/	XXIX	M	1.11594202898551	N/A	0.138	/	0.154	D	1319	O	P	/		TM3030_29_0008	/	I		https://zenodo.org/record/3489793/files/after_TM3030_29_0008.tif	false	https://zenodo.org/record/3489793/files/after_SAMERAMATM3030_29_0008.tif
	N	XXIX	M	4.68548387096774	N/A	0.124	/	0.581	D	1320	N/A	S	M		TM3030_29_0008	C	I		https://zenodo.org/record/3489793/files/after_TM3030_29_0008.tif	false	https://zenodo.org/record/3489793/files/after_SAMERAMATM3030_29_0008.tif
	/	XXIX	M	3.35416666666667	N/A	0.144	/	0.483	D	1321	C	P	/		TM3030_29_0008	/	I		https://zenodo.org/record/3489793/files/after_TM3030_29_0008.tif	false	https://zenodo.org/record/3489793/files/after_SAMERAMATM3030_29_0008.tif
	/	XXIX	M	2.49	N/A	0.1	/	0.249	D	1322	O	P	/		TM3030_29_0008	/	I		https://zenodo.org/record/3489793/files/after_TM3030_29_0008.tif	false	https://zenodo.org/record/3489793/files/after_SAMERAMATM3030_29_0008.tif
	/	XXIX	M	2.63855421686747	N/A	0.083	/	0.219	D	1323	O	P	/		TM3030_29_0008	/	I		https://zenodo.org/record/3489793/files/after_TM3030_29_0008.tif	false	https://zenodo.org/record/3489793/files/after_SAMERAMATM3030_29_0008.tif
	N	XXIX	M	57.8571428571429	N/A	0.035	/	2.025	D	1324	N/A	S	M		TM3030_29_0008	C	I		https://zenodo.org/record/3489793/files/after_TM3030_29_0008.tif	false	https://zenodo.org/record/3489793/files/after_SAMERAMATM3030_29_0008.tif
	N	XXIX	M	4.46136363636364	N/A	0.44	/	1.963	D	1325	N/A	S	M		TM3030_29_0009	C	I		https://zenodo.org/record/3489793/files/after_TM3030_29_0009.tif	false	https://zenodo.org/record/3489793/files/after_SAMERAMATM3030_29_0009.tif
	N	XXIX	M	8.02777777777778	N/A	0.18	/	1.445	D	1326	N/A	S	M		TM3030_29_0009	C	I		https://zenodo.org/record/3489793/files/after_TM3030_29_0009.tif	false	https://zenodo.org/record/3489793/files/after_SAMERAMATM3030_29_0009.tif
	N	XXIX	M	113.28	N/A	0.025	/	2.832	D	1327	N/A	S	M		TM3030_29_0009	C	I		https://zenodo.org/record/3489793/files/after_TM3030_29_0009.tif	false	https://zenodo.org/record/3489793/files/after_SAMERAMATM3030_29_0009.tif
	N	XXIX	M	17.8623853211009	N/A	0.109	/	1.947	D	1328	N/A	S	M		TM3030_29_0009	C	I		https://zenodo.org/record/3489793/files/after_TM3030_29_0009.tif	false	https://zenodo.org/record/3489793/files/after_SAMERAMATM3030_29_0009.tif
	N	XXIX	M	45	N/A	0.054	/	2.43	D	1329	N/A	S	M		TM3030_29_0009	C	I		https://zenodo.org/record/3489793/files/after_TM3030_29_0009.tif	false	https://zenodo.org/record/3489793/files/after_SAMERAMATM3030_29_0009.tif
	N	XXIX	M	6.65277777777778	N/A	0.144	/	0.958	D	1330	N/A	S	M		TM3030_29_0009	S	I		https://zenodo.org/record/3489793/files/after_TM3030_29_0009.tif	false	https://zenodo.org/record/3489793/files/after_SAMERAMATM3030_29_0009.tif
	N	XXIX	M	13.0666666666667	N/A	0.075	/	0.98	D	1331	N/A	S	M		TM3030_29_0009	C	I		https://zenodo.org/record/3489793/files/after_TM3030_29_0009.tif	false	https://zenodo.org/record/3489793/files/after_SAMERAMATM3030_29_0009.tif
	N	XXIX	M	8.43434343434343	N/A	0.099	/	0.835	D	1332	N/A	S	M		TM3030_29_0009	C	I		https://zenodo.org/record/3489793/files/after_TM3030_29_0009.tif	false	https://zenodo.org/record/3489793/files/after_SAMERAMATM3030_29_0009.tif
	N	XXIX	M	6.61654135338346	N/A	0.133	/	0.88	D	1333	N/A	S	M		TM3030_29_0009	S	I		https://zenodo.org/record/3489793/files/after_TM3030_29_0009.tif	false	https://zenodo.org/record/3489793/files/after_SAMERAMATM3030_29_0009.tif
	/	XXIX	M	1.97916666666667	N/A	0.144	/	0.285	D	1334	O	P	/		TM3030_29_0009	/	I		https://zenodo.org/record/3489793/files/after_TM3030_29_0009.tif	false	https://zenodo.org/record/3489793/files/after_SAMERAMATM3030_29_0009.tif
	/	XXIX	M	1.78389830508475	N/A	0.236	/	0.421	D	1335	O	P	/		TM3030_29_0009	/	I		https://zenodo.org/record/3489793/files/after_TM3030_29_0009.tif	false	https://zenodo.org/record/3489793/files/after_SAMERAMATM3030_29_0009.tif
	N	XXIX	M	4.24731182795699	N/A	0.465	/	1.975	D	1336	N/A	S	M		TM3030_29_0010	C	I		https://zenodo.org/record/3489793/files/after_TM3030_29_0010.tif	false	https://zenodo.org/record/3489793/files/after_SAMERAMATM3030_29_0010.tif
	N	XXIX	M	12.0967741935484	N/A	0.155	/	1.875	D	1337	N/A	S	M		TM3030_29_0010	C	I		https://zenodo.org/record/3489793/files/after_TM3030_29_0010.tif	false	https://zenodo.org/record/3489793/files/after_SAMERAMATM3030_29_0010.tif
	N	XXIX	M	18.2	N/A	0.11	/	2.002	D	1338	N/A	S	M		TM3030_29_0010	C	I		https://zenodo.org/record/3489793/files/after_TM3030_29_0010.tif	false	https://zenodo.org/record/3489793/files/after_SAMERAMATM3030_29_0010.tif
	/	XXIX	M	1.89	N/A	0.1	/	0.189	D	1339	C	P	/		TM3030_29_0010	/	I		https://zenodo.org/record/3489793/files/after_TM3030_29_0010.tif	false	https://zenodo.org/record/3489793/files/after_SAMERAMATM3030_29_0010.tif
	/	XXIX	M	1.05343511450382	N/A	0.131	/	0.138	D	1340	C	P	/		TM3030_29_0010	/	I		https://zenodo.org/record/3489793/files/after_TM3030_29_0010.tif	false	https://zenodo.org/record/3489793/files/after_SAMERAMATM3030_29_0010.tif
	/	XXIX	M	2.02752293577982	N/A	0.109	/	0.221	D	1341	C	P	/		TM3030_29_0010	/	I		https://zenodo.org/record/3489793/files/after_TM3030_29_0010.tif	false	https://zenodo.org/record/3489793/files/after_SAMERAMATM3030_29_0010.tif
	N	XXIX	M	10.044776119403	N/A	0.134	/	1.346	D	1342	N/A	S	M		TM3030_29_0010	C	I		https://zenodo.org/record/3489793/files/after_TM3030_29_0010.tif	false	https://zenodo.org/record/3489793/files/after_SAMERAMATM3030_29_0010.tif
	N	XXIX	M	9.12941176470588	N/A	0.17	/	1.552	D	1343	N/A	S	M		TM3030_29_0010	C	I		https://zenodo.org/record/3489793/files/after_TM3030_29_0010.tif	false	https://zenodo.org/record/3489793/files/after_SAMERAMATM3030_29_0010.tif
	N	XXIX	M	12.7466666666667	N/A	0.15	/	1.912	D	1344	N/A	S	M		TM3030_29_0010	S	I		https://zenodo.org/record/3489793/files/after_TM3030_29_0010.tif	false	https://zenodo.org/record/3489793/files/after_SAMERAMATM3030_29_0010.tif
	/	XXIX	M	1.82	N/A	0.1	/	0.182	D	1345	O	P	/		TM3030_29_0010	/	I		https://zenodo.org/record/3489793/files/after_TM3030_29_0010.tif	false	https://zenodo.org/record/3489793/files/after_SAMERAMATM3030_29_0010.tif
	/	XXIX	M	2.98795180722892	N/A	0.083	/	0.248	D	1346	D	P	/		TM3030_29_0010	/	I		https://zenodo.org/record/3489793/files/after_TM3030_29_0010.tif	false	https://zenodo.org/record/3489793/files/after_SAMERAMATM3030_29_0010.tif
	/	XXIX	M	1.98717948717949	N/A	0.078	/	0.155	D	1347	O	P	/		TM3030_29_0010	/	I		https://zenodo.org/record/3489793/files/after_TM3030_29_0010.tif	false	https://zenodo.org/record/3489793/files/after_SAMERAMATM3030_29_0010.tif
	N	XXIX	M	17.3607305936073	N/A	0.219	/	3.802	D	1348	N/A	S	M		TM3030_29_0010	C	I		https://zenodo.org/record/3489793/files/after_TM3030_29_0010.tif	false	https://zenodo.org/record/3489793/files/after_SAMERAMATM3030_29_0010.tif
	N	XXIX	M	4.9234693877551	N/A	0.196	/	0.965	D	1349	N/A	S	M		TM3030_29_0011	C	I		https://zenodo.org/record/3489793/files/after_TM3030_29_0011.tif	false	https://zenodo.org/record/3489793/files/after_SAMERAMATM3030_29_0011.tif
	N	XXIX	M	16.156862745098	N/A	0.051	/	0.824	D	1350	N/A	S	M		TM3030_29_0011	C	I		https://zenodo.org/record/3489793/files/after_TM3030_29_0011.tif	false	https://zenodo.org/record/3489793/files/after_SAMERAMATM3030_29_0011.tif
	N	XXIX	M	54.125	N/A	0.04	/	2.165	D	1351	N/A	S	M		TM3030_29_0011	C	I		https://zenodo.org/record/3489793/files/after_TM3030_29_0011.tif	false	https://zenodo.org/record/3489793/files/after_SAMERAMATM3030_29_0011.tif
	N	XXIX	M	10.2857142857143	N/A	0.126	/	1.296	D	1352	N/A	S	M		TM3030_29_0011	C	I		https://zenodo.org/record/3489793/files/after_TM3030_29_0011.tif	false	https://zenodo.org/record/3489793/files/after_SAMERAMATM3030_29_0011.tif
	/	XXIX	M	3.1304347826087	N/A	0.069	/	0.216	D	1353	O	P	/		TM3030_29_0011	/	I		https://zenodo.org/record/3489793/files/after_TM3030_29_0011.tif	false	https://zenodo.org/record/3489793/files/after_SAMERAMATM3030_29_0011.tif
	N	XXIX	M	20.0110497237569	N/A	0.181	/	3.622	D	1354	N/A	S	M		TM3030_29_0012	C	I		https://zenodo.org/record/3489793/files/after_TM3030_29_0012.tif	false	https://zenodo.org/record/3489793/files/after_SAMERAMATM3030_29_0012.tif
	N	XXIX	M	11.195530726257	N/A	0.179	/	2.004	D	1355	N/A	S	M		TM3030_29_0012	C	I		https://zenodo.org/record/3489793/files/after_TM3030_29_0012.tif	false	https://zenodo.org/record/3489793/files/after_SAMERAMATM3030_29_0012.tif
	N	XXIX	M	25.9647058823529	N/A	0.085	/	2.207	D	1356	N/A	S	M		TM3030_29_0012	C	I		https://zenodo.org/record/3489793/files/after_TM3030_29_0012.tif	false	https://zenodo.org/record/3489793/files/after_SAMERAMATM3030_29_0012.tif
	/	XXIX	M	2.30487804878049	N/A	0.082	/	0.189	D	1357	E	P	/		TM3030_29_0012	/	I		https://zenodo.org/record/3489793/files/after_TM3030_29_0012.tif	false	https://zenodo.org/record/3489793/files/after_SAMERAMATM3030_29_0012.tif
	/	XXIX	M	1.14035087719298	N/A	0.171	/	0.195	D	1358	O	P	/		TM3030_29_0012	/	I		https://zenodo.org/record/3489793/files/after_TM3030_29_0012.tif	false	https://zenodo.org/record/3489793/files/after_SAMERAMATM3030_29_0012.tif
	/	XXIX	M	1.18552036199095	N/A	0.221	/	0.262	D	1359	O	P	/		TM3030_29_0012	/	I		https://zenodo.org/record/3489793/files/after_TM3030_29_0012.tif	false	https://zenodo.org/record/3489793/files/after_SAMERAMATM3030_29_0012.tif
	/	XXIX	M	1.34265734265734	N/A	0.143	/	0.192	D	1360	E	P	/		TM3030_29_0012	/	I		https://zenodo.org/record/3489793/files/after_TM3030_29_0012.tif	false	https://zenodo.org/record/3489793/files/after_SAMERAMATM3030_29_0012.tif
	/	XXIX	M		N/A	0.269	/	0.431	D	1361	E	P	/		TM3030_29_0012	/	I		https://zenodo.org/record/3489793/files/after_TM3030_29_0012.tif	false	https://zenodo.org/record/3489793/files/after_SAMERAMATM3030_29_0012.tif
	/	XXIX	M	1.53676470588235	N/A	0.136	/	0.209	D	1362	E	P	/		TM3030_29_0012	/	I		https://zenodo.org/record/3489793/files/after_TM3030_29_0012.tif	false	https://zenodo.org/record/3489793/files/after_SAMERAMATM3030_29_0012.tif
	N	XXIX	M	6.20224719101124	N/A	0.089	/	0.552	D	1363	N/A	S	M		TM3030_29_0012	C	I		https://zenodo.org/record/3489793/files/after_TM3030_29_0012.tif	false	https://zenodo.org/record/3489793/files/after_SAMERAMATM3030_29_0012.tif
	N	XXXIII	M	5.925	N/A	0.12	/	0.711	D	1364	N/A	S	M		TM3030_33_0001	C	M1		https://zenodo.org/record/3489793/files/after_TM3030_33_0001.tif	false	https://zenodo.org/record/3489793/files/after_SAMERAMATM3030_33_0001.tif
	N	XXXIII	M	28.15	N/A	0.06	/	1.689	D	1365	N/A	S	M		TM3030_33_0001	C	M1		https://zenodo.org/record/3489793/files/after_TM3030_33_0001.tif	false	https://zenodo.org/record/3489793/files/after_SAMERAMATM3030_33_0001.tif
	N	XXXIII	M	8.72549019607843	N/A	0.102	/	0.89	D	1366	N/A	S	M		TM3030_33_0001	C	M1		https://zenodo.org/record/3489793/files/after_TM3030_33_0001.tif	false	https://zenodo.org/record/3489793/files/after_SAMERAMATM3030_33_0001.tif
	N	XXXIII	M	38.3924050632911	N/A	0.079	/	3.033	D	1367	N/A	S	M		TM3030_33_0001	S	M1		https://zenodo.org/record/3489793/files/after_TM3030_33_0001.tif	false	https://zenodo.org/record/3489793/files/after_SAMERAMATM3030_33_0001.tif
	N	XXXIII	M	7.42857142857143	N/A	0.063	/	0.468	D	1368	N/A	S	M		TM3030_33_0001	S	M1		https://zenodo.org/record/3489793/files/after_TM3030_33_0001.tif	false	https://zenodo.org/record/3489793/files/after_SAMERAMATM3030_33_0001.tif
	/	XXXIII	M	3.50666666666667	N/A	0.075	/	0.263	D	1369	C	P	/		TM3030_33_0001	/	M1		https://zenodo.org/record/3489793/files/after_TM3030_33_0001.tif	false	https://zenodo.org/record/3489793/files/after_SAMERAMATM3030_33_0001.tif
	N	XXXIII	M	7.10047846889952	N/A	0.209	/	1.484	D	1370	N/A	S	M		TM3030_33_0001	C	M1		https://zenodo.org/record/3489793/files/after_TM3030_33_0001.tif	false	https://zenodo.org/record/3489793/files/after_SAMERAMATM3030_33_0001.tif
	N	XXXIII	M	14.9146341463415	N/A	0.082	/	1.223	D	1371	N/A	S	M		TM3030_33_0002	C	M1		https://zenodo.org/record/3489793/files/after_TM3030_33_0002.tif	false	https://zenodo.org/record/3489793/files/after_SAMERAMATM3030_33_0002.tif
	N	XXXIII	M	4.75217391304348	N/A	0.23	/	1.093	D	1372	N/A	S	M		TM3030_33_0002	S	M1		https://zenodo.org/record/3489793/files/after_TM3030_33_0002.tif	false	https://zenodo.org/record/3489793/files/after_SAMERAMATM3030_33_0002.tif
	N	XXXIII	M	4.325	N/A	0.2	/	0.865	D	1373	N/A	S	M		TM3030_33_0002	C	M1		https://zenodo.org/record/3489793/files/after_TM3030_33_0002.tif	false	https://zenodo.org/record/3489793/files/after_SAMERAMATM3030_33_0002.tif
	N	XXXIII	M	5.1994750656168	N/A	0.381	/	1.981	D	1374	N/A	S	M		TM3030_33_0002	C	M1		https://zenodo.org/record/3489793/files/after_TM3030_33_0002.tif	false	https://zenodo.org/record/3489793/files/after_SAMERAMATM3030_33_0002.tif
	/	XXXIII	M	3.03690036900369	N/A	0.271	/	0.823	D	1375	O	P	/		TM3030_33_0002	/	M1		https://zenodo.org/record/3489793/files/after_TM3030_33_0002.tif	false	https://zenodo.org/record/3489793/files/after_SAMERAMATM3030_33_0002.tif
	/	XXXIII	M	3.81954887218045	N/A	0.266	/	1.016	D	1376	O	P	/		TM3030_33_0002	/	M1		https://zenodo.org/record/3489793/files/after_TM3030_33_0002.tif	false	https://zenodo.org/record/3489793/files/after_SAMERAMATM3030_33_0002.tif
	/	XXXIII	M	3.61621621621622	N/A	0.185	/	0.669	D	1377	C	P	/		TM3030_33_0002	/	M1		https://zenodo.org/record/3489793/files/after_TM3030_33_0002.tif	false	https://zenodo.org/record/3489793/files/after_SAMERAMATM3030_33_0002.tif
	N	XXXIII	M	9.12222222222222	N/A	0.09	/	0.821	D	1378	N/A	S	M		TM3030_33_0002	S	M1		https://zenodo.org/record/3489793/files/after_TM3030_33_0002.tif	false	https://zenodo.org/record/3489793/files/after_SAMERAMATM3030_33_0002.tif
	N	XXXIII	M	20.0062893081761	N/A	0.159	/	3.181	D	1379	N/A	S	M		TM3030_33_0003	C	M1		https://zenodo.org/record/3489793/files/after_TM3030_33_0003.tif	false	https://zenodo.org/record/3489793/files/after_SAMERAMATM3030_33_0003.tif
	N	XXXIII	M	20.4883720930233	N/A	0.129	/	2.643	D	1380	N/A	S	M		TM3030_33_0003	C	M1		https://zenodo.org/record/3489793/files/after_TM3030_33_0003.tif	false	https://zenodo.org/record/3489793/files/after_SAMERAMATM3030_33_0003.tif
	N	XXXIII	M	15.85	N/A	0.2	/	3.17	D	1381	N/A	S	M		TM3030_33_0003	C	M1		https://zenodo.org/record/3489793/files/after_TM3030_33_0003.tif	false	https://zenodo.org/record/3489793/files/after_SAMERAMATM3030_33_0003.tif
	N	XXXIII	M	16.68	N/A	0.175	/	2.919	D	1382	N/A	S	M		TM3030_33_0003	C	M1		https://zenodo.org/record/3489793/files/after_TM3030_33_0003.tif	false	https://zenodo.org/record/3489793/files/after_SAMERAMATM3030_33_0003.tif
	N	XXXIII	M	12.6013071895425	N/A	0.153	/	1.928	D	1383	N/A	S	M		TM3030_33_0003	C	M1		https://zenodo.org/record/3489793/files/after_TM3030_33_0003.tif	false	https://zenodo.org/record/3489793/files/after_SAMERAMATM3030_33_0003.tif
	N	XXXIII	M	5.81363636363636	N/A	0.22	/	1.279	D	1384	N/A	S	M		TM3030_33_0003	C	M1		https://zenodo.org/record/3489793/files/after_TM3030_33_0003.tif	false	https://zenodo.org/record/3489793/files/after_SAMERAMATM3030_33_0003.tif
	N	XXXIII	M	9.66666666666667	N/A	0.075	/	0.725	D	1385	N/A	S	M		TM3030_33_0003	C	M1		https://zenodo.org/record/3489793/files/after_TM3030_33_0003.tif	false	https://zenodo.org/record/3489793/files/after_SAMERAMATM3030_33_0003.tif
	N	XXXIII	M	6.09756097560976	N/A	0.082	/	0.5	D	1386	N/A	S	M		TM3030_33_0003	C	M1		https://zenodo.org/record/3489793/files/after_TM3030_33_0003.tif	false	https://zenodo.org/record/3489793/files/after_SAMERAMATM3030_33_0003.tif
	/	XXXIII	M	1.88549618320611	N/A	0.131	/	0.247	D	1387	E	P	/		TM3030_33_0003	/	M1		https://zenodo.org/record/3489793/files/after_TM3030_33_0003.tif	false	https://zenodo.org/record/3489793/files/after_SAMERAMATM3030_33_0003.tif
	/	XXXIII	M	2.26732673267327	N/A	0.101	/	0.229	D	1388	E	P	/		TM3030_33_0003	/	M1		https://zenodo.org/record/3489793/files/after_TM3030_33_0003.tif	false	https://zenodo.org/record/3489793/files/after_SAMERAMATM3030_33_0003.tif
	N	XXXIII	M	30.1136363636364	N/A	0.088	/	2.65	D	1389	N/A	S	M		TM3030_33_0004	C	M1		https://zenodo.org/record/3489793/files/after_TM3030_33_0004.tif	false	https://zenodo.org/record/3489793/files/after_SAMERAMATM3030_33_0004.tif
	N	XXXIII	M	38.8	N/A	0.075	/	2.91	D	1390	N/A	S	M		TM3030_33_0004	C	M1		https://zenodo.org/record/3489793/files/after_TM3030_33_0004.tif	false	https://zenodo.org/record/3489793/files/after_SAMERAMATM3030_33_0004.tif
	N	XXXIII	M	17.565445026178	N/A	0.191	/	3.355	D	1391	N/A	S	M		TM3030_33_0004	C	M1		https://zenodo.org/record/3489793/files/after_TM3030_33_0004.tif	false	https://zenodo.org/record/3489793/files/after_SAMERAMATM3030_33_0004.tif
	N	XXXIII	M	14.6037735849057	N/A	0.159	/	2.322	D	1392	N/A	S	M		TM3030_33_0004	C	M1		https://zenodo.org/record/3489793/files/after_TM3030_33_0004.tif	false	https://zenodo.org/record/3489793/files/after_SAMERAMATM3030_33_0004.tif
	N	XXXIII	M	10.3170731707317	N/A	0.123	/	1.269	D	1393	N/A	S	M		TM3030_33_0004	C	M1		https://zenodo.org/record/3489793/files/after_TM3030_33_0004.tif	false	https://zenodo.org/record/3489793/files/after_SAMERAMATM3030_33_0004.tif
	N	XXXIII	M	9.01762114537445	N/A	0.227	/	2.047	D	1394	N/A	S	M		TM3030_33_0004	C	M1		https://zenodo.org/record/3489793/files/after_TM3030_33_0004.tif	false	https://zenodo.org/record/3489793/files/after_SAMERAMATM3030_33_0004.tif
	N	XXXIII	M	6.03389830508475	N/A	0.177	/	1.068	D	1395	N/A	S	M		TM3030_33_0004	S	M1		https://zenodo.org/record/3489793/files/after_TM3030_33_0004.tif	false	https://zenodo.org/record/3489793/files/after_SAMERAMATM3030_33_0004.tif
	N	XXXIII	M	16.9133333333333	N/A	0.15	/	2.537	D	1396	N/A	S	M		TM3030_33_0004	S	M1		https://zenodo.org/record/3489793/files/after_TM3030_33_0004.tif	false	https://zenodo.org/record/3489793/files/after_SAMERAMATM3030_33_0004.tif
	N	XXXIII	M	37.4705882352941	N/A	0.068	/	2.548	D	1397	N/A	S	M		TM3030_33_0005	C	M1		https://zenodo.org/record/3489793/files/after_TM3030_33_0005.tif	false	https://zenodo.org/record/3489793/files/after_SAMERAMATM3030_33_0005.tif
	N	XXXIII	M	19.5779220779221	N/A	0.154	/	3.015	D	1398	N/A	S	M		TM3030_33_0005	C	M1		https://zenodo.org/record/3489793/files/after_TM3030_33_0005.tif	false	https://zenodo.org/record/3489793/files/after_SAMERAMATM3030_33_0005.tif
	/	XXXIII	M	1.135	N/A	0.4	/	0.454	D	1399	O	P	/		TM3030_33_0005	/	M1		https://zenodo.org/record/3489793/files/after_TM3030_33_0005.tif	false	https://zenodo.org/record/3489793/files/after_SAMERAMATM3030_33_0005.tif
	N	XXXIII	M	4.58490566037736	N/A	0.053	/	0.243	D	1400	N/A	S	M		TM3030_33_0005	S	M1		https://zenodo.org/record/3489793/files/after_TM3030_33_0005.tif	false	https://zenodo.org/record/3489793/files/after_SAMERAMATM3030_33_0005.tif
	/	XXXIII	M	2.86896551724138	N/A	0.145	/	0.416	D	1401	O	P	/		TM3030_33_0005	/	M1		https://zenodo.org/record/3489793/files/after_TM3030_33_0005.tif	false	https://zenodo.org/record/3489793/files/after_SAMERAMATM3030_33_0005.tif
	N	XXXIII	M	7.85128205128205	N/A	0.39	/	3.062	D	1402	N/A	S	M		TM3030_33_0005	S	M1		https://zenodo.org/record/3489793/files/after_TM3030_33_0005.tif	false	https://zenodo.org/record/3489793/files/after_SAMERAMATM3030_33_0005.tif
	/	XXXIII	M	1.01030927835052	N/A	0.097	/	0.098	D	1403	C	P	/		TM3030_33_0005	/	M1		https://zenodo.org/record/3489793/files/after_TM3030_33_0005.tif	false	https://zenodo.org/record/3489793/files/after_SAMERAMATM3030_33_0005.tif
	/	XXXIII	M	1.96319018404908	N/A	0.163	/	0.32	D	1404	O	P	/		TM3030_33_0005	/	M1		https://zenodo.org/record/3489793/files/after_TM3030_33_0005.tif	false	https://zenodo.org/record/3489793/files/after_SAMERAMATM3030_33_0005.tif
	N	XXXIII	M	4.19883040935672	N/A	0.342	/	1.436	D	1405	N/A	S	M		TM3030_33_0006	C	M1		https://zenodo.org/record/3489793/files/after_TM3030_33_0006.tif	false	https://zenodo.org/record/3489793/files/after_SAMERAMATM3030_33_0006.tif
	N	XXXIII	M	6.50847457627119	N/A	0.236	/	1.536	D	1406	N/A	S	M		TM3030_33_0006	C	M1		https://zenodo.org/record/3489793/files/after_TM3030_33_0006.tif	false	https://zenodo.org/record/3489793/files/after_SAMERAMATM3030_33_0006.tif
	N	XXXIII	M	15.0604395604396	N/A	0.182	/	2.741	D	1407	N/A	S	M		TM3030_33_0006	S	M1		https://zenodo.org/record/3489793/files/after_TM3030_33_0006.tif	false	https://zenodo.org/record/3489793/files/after_SAMERAMATM3030_33_0006.tif
	N	XXXIII	M	8.85714285714286	N/A	0.238	/	2.108	D	1408	N/A	S	M		TM3030_33_0006	S	M1		https://zenodo.org/record/3489793/files/after_TM3030_33_0006.tif	false	https://zenodo.org/record/3489793/files/after_SAMERAMATM3030_33_0006.tif
	N	XXXIII	M	20	N/A	0.049	/	0.98	D	1409	N/A	S	M		TM3030_33_0006	C	M1		https://zenodo.org/record/3489793/files/after_TM3030_33_0006.tif	false	https://zenodo.org/record/3489793/files/after_SAMERAMATM3030_33_0006.tif
	N	XXXIII	M	22.015873015873	N/A	0.063	/	1.387	D	1410	N/A	S	M		TM3030_33_0006	C	M1		https://zenodo.org/record/3489793/files/after_TM3030_33_0006.tif	false	https://zenodo.org/record/3489793/files/after_SAMERAMATM3030_33_0006.tif
	N	XXXIII	M	6.14814814814815	N/A	0.081	/	0.498	D	1411	N/A	S	M		TM3030_33_0006	C	M1		https://zenodo.org/record/3489793/files/after_TM3030_33_0006.tif	false	https://zenodo.org/record/3489793/files/after_SAMERAMATM3030_33_0006.tif
	/	XXXIII	M	1.8029197080292	N/A	0.137	/	0.247	D	1412	E	P	/		TM3030_33_0006	/	M1		https://zenodo.org/record/3489793/files/after_TM3030_33_0006.tif	false	https://zenodo.org/record/3489793/files/after_SAMERAMATM3030_33_0006.tif
	N	XXXIII	M	7.67361111111111	N/A	0.144	/	1.105	D	1413	N/A	S	M		TM3030_33_0006	S	M1		https://zenodo.org/record/3489793/files/after_TM3030_33_0006.tif	false	https://zenodo.org/record/3489793/files/after_SAMERAMATM3030_33_0006.tif
	/	XXXIII	M	2.29681978798587	N/A	0.283	/	0.65	D	1414	E	P	/		TM3030_33_0006	/	M1		https://zenodo.org/record/3489793/files/after_TM3030_33_0006.tif	false	https://zenodo.org/record/3489793/files/after_SAMERAMATM3030_33_0006.tif
	N	XXXIII	M	10.1585365853659	N/A	0.246	/	2.499	D	1415	N/A	S	M		TM3030_33_0007	S	M1		https://zenodo.org/record/3489793/files/after_TM3030_33_0007.tif	false	https://zenodo.org/record/3489793/files/after_SAMERAMATM3030_33_0007.tif
	N	XXXIII	M	19.1621621621622	N/A	0.074	/	1.418	D	1416	N/A	S	M		TM3030_33_0007	S	M1		https://zenodo.org/record/3489793/files/after_TM3030_33_0007.tif	false	https://zenodo.org/record/3489793/files/after_SAMERAMATM3030_33_0007.tif
	N	XXXIII	M	18.7162162162162	N/A	0.074	/	1.385	D	1417	N/A	S	M		TM3030_33_0007	S	M1		https://zenodo.org/record/3489793/files/after_TM3030_33_0007.tif	false	https://zenodo.org/record/3489793/files/after_SAMERAMATM3030_33_0007.tif
	N	XXXIII	M	23.1301775147929	N/A	0.169	/	3.909	D	1418	N/A	S	M		TM3030_33_0007	C	M1		https://zenodo.org/record/3489793/files/after_TM3030_33_0007.tif	false	https://zenodo.org/record/3489793/files/after_SAMERAMATM3030_33_0007.tif
	N	XXXIII	M	10.1734693877551	N/A	0.196	/	1.994	D	1419	N/A	S	M		TM3030_33_0007	C	M1		https://zenodo.org/record/3489793/files/after_TM3030_33_0007.tif	false	https://zenodo.org/record/3489793/files/after_SAMERAMATM3030_33_0007.tif
	N	XXXIII	M	10.8682926829268	N/A	0.205	/	2.228	D	1420	N/A	S	M		TM3030_33_0007	C	M1		https://zenodo.org/record/3489793/files/after_TM3030_33_0007.tif	false	https://zenodo.org/record/3489793/files/after_SAMERAMATM3030_33_0007.tif
	/	XXXIII	M	2.08	N/A	0.175	/	0.364	D	1421	C	P	/		TM3030_33_0007	/	M1		https://zenodo.org/record/3489793/files/after_TM3030_33_0007.tif	false	https://zenodo.org/record/3489793/files/after_SAMERAMATM3030_33_0007.tif
	/	XXXIII	M	1.75784753363229	N/A	0.223	/	0.392	D	1422	O	P	/		TM3030_33_0007	/	M1		https://zenodo.org/record/3489793/files/after_TM3030_33_0007.tif	false	https://zenodo.org/record/3489793/files/after_SAMERAMATM3030_33_0007.tif
	/	XXXIII	M	1.01769911504425	N/A	0.113	/	0.115	D	1423	R	P	/		TM3030_33_0007	/	M1		https://zenodo.org/record/3489793/files/after_TM3030_33_0007.tif	false	https://zenodo.org/record/3489793/files/after_SAMERAMATM3030_33_0007.tif
	/	XXXIII	M	1.53125	N/A	0.192	/	0.294	D	1424	E	P	/		TM3030_33_0007	/	M1		https://zenodo.org/record/3489793/files/after_TM3030_33_0007.tif	false	https://zenodo.org/record/3489793/files/after_SAMERAMATM3030_33_0007.tif
	N	XXXIII	M	17.343137254902	N/A	0.204	/	3.538	D	1425	N/A	S	M		TM3030_33_0008	C	M1		https://zenodo.org/record/3489793/files/after_TM3030_33_0008.tif	false	https://zenodo.org/record/3489793/files/after_SAMERAMATM3030_33_0008.tif
	N	XXXIII	M	13.9497716894977	N/A	0.219	/	3.055	D	1426	N/A	S	M		TM3030_33_0008	C	M1		https://zenodo.org/record/3489793/files/after_TM3030_33_0008.tif	false	https://zenodo.org/record/3489793/files/after_SAMERAMATM3030_33_0008.tif
	N	XXXIII	M	5.60504201680672	N/A	0.119	/	0.667	D	1427	N/A	S	M		TM3030_33_0008	C	M1		https://zenodo.org/record/3489793/files/after_TM3030_33_0008.tif	false	https://zenodo.org/record/3489793/files/after_SAMERAMATM3030_33_0008.tif
	/	XXXIII	M	3.6056338028169	N/A	0.142	/	0.512	D	1428	C	P	/		TM3030_33_0008	/	M1		https://zenodo.org/record/3489793/files/after_TM3030_33_0008.tif	false	https://zenodo.org/record/3489793/files/after_SAMERAMATM3030_33_0008.tif
	N	XXXIII	M	4.75641025641026	N/A	0.312	/	1.484	D	1429	N/A	S	M		TM3030_33_0008	C	M1		https://zenodo.org/record/3489793/files/after_TM3030_33_0008.tif	false	https://zenodo.org/record/3489793/files/after_SAMERAMATM3030_33_0008.tif
	N	XXXIII	M	6.41046831955923	N/A	0.363	/	2.327	D	1430	N/A	S	M		TM3030_33_0008	C	M1		https://zenodo.org/record/3489793/files/after_TM3030_33_0008.tif	false	https://zenodo.org/record/3489793/files/after_SAMERAMATM3030_33_0008.tif
	/	XXXIII	M	2.8962962962963	N/A	0.135	/	0.391	D	1431	C	P	/		TM3030_33_0008	/	M1		https://zenodo.org/record/3489793/files/after_TM3030_33_0008.tif	false	https://zenodo.org/record/3489793/files/after_SAMERAMATM3030_33_0008.tif
	N	XXXIII	M	15.4234234234234	N/A	0.111	/	1.712	D	1432	N/A	S	M		TM3030_33_0008	C	M1		https://zenodo.org/record/3489793/files/after_TM3030_33_0008.tif	false	https://zenodo.org/record/3489793/files/after_SAMERAMATM3030_33_0008.tif
	/	XXXIII	M	3.82162162162162	N/A	0.185	/	0.707	D	1433	C	P	/		TM3030_33_0008	/	M1		https://zenodo.org/record/3489793/files/after_TM3030_33_0008.tif	false	https://zenodo.org/record/3489793/files/after_SAMERAMATM3030_33_0008.tif
	/	XXXIII	M	1.90298507462687	N/A	0.134	/	0.255	D	1434	E	P	/		TM3030_33_0008	/	M1		https://zenodo.org/record/3489793/files/after_TM3030_33_0008.tif	false	https://zenodo.org/record/3489793/files/after_SAMERAMATM3030_33_0008.tif
	N	XXXIII	M	18.825641025641	N/A	0.195	/	3.671	D	1435	N/A	S	M		TM3030_33_0008	C	M1		https://zenodo.org/record/3489793/files/after_TM3030_33_0008.tif	false	https://zenodo.org/record/3489793/files/after_SAMERAMATM3030_33_0008.tif
	N	XXXIII	M	18.005076142132	N/A	0.197	/	3.547	D	1436	N/A	S	M		TM3030_33_0009	C	M2		https://zenodo.org/record/3489793/files/after_TM3030_33_0009.tif	false	https://zenodo.org/record/3489793/files/after_SAMERAMATM3030_33_0009.tif
	N	XXXIII	M	4.77227722772277	N/A	0.303	/	1.446	D	1437	N/A	S	M		TM3030_33_0009	S	M2		https://zenodo.org/record/3489793/files/after_TM3030_33_0009.tif	false	https://zenodo.org/record/3489793/files/after_SAMERAMATM3030_33_0009.tif
	N	XXXIII	M	4.55029585798817	N/A	0.169	/	0.769	D	1438	N/A	S	M		TM3030_33_0009	C	M2		https://zenodo.org/record/3489793/files/after_TM3030_33_0009.tif	false	https://zenodo.org/record/3489793/files/after_SAMERAMATM3030_33_0009.tif
	N	XXXIII	M	5.15254237288136	N/A	0.118	/	0.608	D	1439	N/A	S	M		TM3030_33_0009	S	M2		https://zenodo.org/record/3489793/files/after_TM3030_33_0009.tif	false	https://zenodo.org/record/3489793/files/after_SAMERAMATM3030_33_0009.tif
	N	XXXIII	M	12.7752293577982	N/A	0.218	/	2.785	D	1440	N/A	S	M		TM3030_33_0009	C	M2		https://zenodo.org/record/3489793/files/after_TM3030_33_0009.tif	false	https://zenodo.org/record/3489793/files/after_SAMERAMATM3030_33_0009.tif
	/	XXXIII	M	2.97986577181208	N/A	0.149	/	0.444	D	1441	C	P	/		TM3030_33_0009	/	M2		https://zenodo.org/record/3489793/files/after_TM3030_33_0009.tif	false	https://zenodo.org/record/3489793/files/after_SAMERAMATM3030_33_0009.tif
	/	XXXIII	M	3.65151515151515	N/A	0.132	/	0.482	D	1442	C	P	/		TM3030_33_0009	/	M2		https://zenodo.org/record/3489793/files/after_TM3030_33_0009.tif	false	https://zenodo.org/record/3489793/files/after_SAMERAMATM3030_33_0009.tif
	/	XXXIII	M	1.93103448275862	N/A	0.145	/	0.28	D	1443	C	P	/		TM3030_33_0009	/	M2		https://zenodo.org/record/3489793/files/after_TM3030_33_0009.tif	false	https://zenodo.org/record/3489793/files/after_SAMERAMATM3030_33_0009.tif
	/	XXXIII	M	3.21052631578947	N/A	0.133	/	0.427	D	1444	C	P	/		TM3030_33_0009	/	M2		https://zenodo.org/record/3489793/files/after_TM3030_33_0009.tif	false	https://zenodo.org/record/3489793/files/after_SAMERAMATM3030_33_0009.tif
	N	XXXIII	M	5.93032786885246	N/A	0.244	/	1.447	D	1445	N/A	S	M		TM3030_33_0009	C	M2		https://zenodo.org/record/3489793/files/after_TM3030_33_0009.tif	false	https://zenodo.org/record/3489793/files/after_SAMERAMATM3030_33_0009.tif
	/	XXXIII	M	2.52941176470588	N/A	0.204	/	0.516	D	1446	C	P	/		TM3030_33_0009	/	M2		https://zenodo.org/record/3489793/files/after_TM3030_33_0009.tif	false	https://zenodo.org/record/3489793/files/after_SAMERAMATM3030_33_0009.tif
	/	XXXIII	M	2.35545023696682	N/A	0.211	/	0.497	D	1447	E	P	/		TM3030_33_0009	/	M2		https://zenodo.org/record/3489793/files/after_TM3030_33_0009.tif	false	https://zenodo.org/record/3489793/files/after_SAMERAMATM3030_33_0009.tif
	N	XXXIII	M	24.6181818181818	N/A	0.11	/	2.708	D	1448	N/A	S	M		TM3030_33_0010	C	M2		https://zenodo.org/record/3489793/files/after_TM3030_33_0010.tif	false	https://zenodo.org/record/3489793/files/after_SAMERAMATM3030_33_0010.tif
	N	XXXIII	M	10.7686567164179	N/A	0.134	/	1.443	D	1449	N/A	S	M		TM3030_33_0010	C	M2		https://zenodo.org/record/3489793/files/after_TM3030_33_0010.tif	false	https://zenodo.org/record/3489793/files/after_SAMERAMATM3030_33_0010.tif
	N	XXXIII	M	5.39597315436242	N/A	0.149	/	0.804	D	1450	N/A	S	M		TM3030_33_0010	C	M2		https://zenodo.org/record/3489793/files/after_TM3030_33_0010.tif	false	https://zenodo.org/record/3489793/files/after_SAMERAMATM3030_33_0010.tif
	N	XXXIII	M	6.74444444444444	N/A	0.18	/	1.214	D	1451	N/A	S	M		TM3030_33_0010	C	M2		https://zenodo.org/record/3489793/files/after_TM3030_33_0010.tif	false	https://zenodo.org/record/3489793/files/after_SAMERAMATM3030_33_0010.tif
	N	XXXIII	M	4.01630434782609	N/A	0.184	/	0.739	D	1452	N/A	S	M		TM3030_33_0010	C	M2		https://zenodo.org/record/3489793/files/after_TM3030_33_0010.tif	false	https://zenodo.org/record/3489793/files/after_SAMERAMATM3030_33_0010.tif
	N	XXXIII	M	8	N/A	0.109	/	0.872	D	1453	N/A	S	M		TM3030_33_0010	C	M2		https://zenodo.org/record/3489793/files/after_TM3030_33_0010.tif	false	https://zenodo.org/record/3489793/files/after_SAMERAMATM3030_33_0010.tif
	N	XXXIII	M	4.13571428571429	N/A	0.14	/	0.579	D	1454	N/A	S	M		TM3030_33_0010	C	M2		https://zenodo.org/record/3489793/files/after_TM3030_33_0010.tif	false	https://zenodo.org/record/3489793/files/after_SAMERAMATM3030_33_0010.tif
	/	XXXIII	M	2.45454545454545	N/A	0.121	/	0.297	D	1455	E	P	/		TM3030_33_0010	/	M2		https://zenodo.org/record/3489793/files/after_TM3030_33_0010.tif	false	https://zenodo.org/record/3489793/files/after_SAMERAMATM3030_33_0010.tif
	/	XXXIII	M	3.49246231155779	N/A	0.199	/	0.695	D	1456	C	P	/		TM3030_33_0010	/	M2		https://zenodo.org/record/3489793/files/after_TM3030_33_0010.tif	false	https://zenodo.org/record/3489793/files/after_SAMERAMATM3030_33_0010.tif
	N	XXXIII	M	5.97979797979798	N/A	0.198	/	1.184	D	1457	N/A	S	M		TM3030_33_0010	C	M2		https://zenodo.org/record/3489793/files/after_TM3030_33_0010.tif	false	https://zenodo.org/record/3489793/files/after_SAMERAMATM3030_33_0010.tif
	/	XXXIII	M	3.78688524590164	N/A	0.122	/	0.462	D	1458	C	P	/		TM3030_33_0010	/	M2		https://zenodo.org/record/3489793/files/after_TM3030_33_0010.tif	false	https://zenodo.org/record/3489793/files/after_SAMERAMATM3030_33_0010.tif
	N	XXXIII	M	23.0719424460432	N/A	0.139	/	3.207	D	1459	N/A	S	M		TM3030_33_0011	C	M2		https://zenodo.org/record/3489793/files/after_TM3030_33_0011.tif	false	https://zenodo.org/record/3489793/files/after_SAMERAMATM3030_33_0011.tif
	N	XXXIII	M	17.4852941176471	N/A	0.136	/	2.378	D	1460	N/A	S	M		TM3030_33_0011	C	M2		https://zenodo.org/record/3489793/files/after_TM3030_33_0011.tif	false	https://zenodo.org/record/3489793/files/after_SAMERAMATM3030_33_0011.tif
	N	XXXIII	M	6.84873949579832	N/A	0.238	/	1.63	D	1461	N/A	S	M		TM3030_33_0011	C	M2		https://zenodo.org/record/3489793/files/after_TM3030_33_0011.tif	false	https://zenodo.org/record/3489793/files/after_SAMERAMATM3030_33_0011.tif
	N	XXXIII	M	7.33976833976834	N/A	0.259	/	1.901	D	1462	N/A	S	M		TM3030_33_0011	C	M2		https://zenodo.org/record/3489793/files/after_TM3030_33_0011.tif	false	https://zenodo.org/record/3489793/files/after_SAMERAMATM3030_33_0011.tif
	N	XXXIII	M	11.4132653061224	N/A	0.196	/	2.237	D	1463	N/A	S	M		TM3030_33_0011	S	M2		https://zenodo.org/record/3489793/files/after_TM3030_33_0011.tif	false	https://zenodo.org/record/3489793/files/after_SAMERAMATM3030_33_0011.tif
	N	XXXIII	M	7.41111111111111	N/A	0.09	/	0.667	D	1464	N/A	S	M		TM3030_33_0011	S	M2		https://zenodo.org/record/3489793/files/after_TM3030_33_0011.tif	false	https://zenodo.org/record/3489793/files/after_SAMERAMATM3030_33_0011.tif
	N	XXXIII	M	8.3955223880597	N/A	0.134	/	1.125	D	1465	N/A	S	M		TM3030_33_0011	C	M2		https://zenodo.org/record/3489793/files/after_TM3030_33_0011.tif	false	https://zenodo.org/record/3489793/files/after_SAMERAMATM3030_33_0011.tif
	N	XXXIII	M	9.744	N/A	0.125	/	1.218	D	1466	N/A	S	M		TM3030_33_0011	C	M2		https://zenodo.org/record/3489793/files/after_TM3030_33_0011.tif	false	https://zenodo.org/record/3489793/files/after_SAMERAMATM3030_33_0011.tif
	N	XXXIII	M	16.3333333333333	N/A	0.231	/	3.773	D	1467	N/A	S	M		TM3030_33_0012	C	M2		https://zenodo.org/record/3489793/files/after_TM3030_33_0012.tif	false	https://zenodo.org/record/3489793/files/after_SAMERAMATM3030_33_0012.tif
	N	XXXIII	M	15.8797817	N/A	0.186	/	2.906	D	1468	N/A	S	M		TM3030_33_0012	C	M2		https://zenodo.org/record/3489793/files/after_TM3030_33_0012.tif	false	https://zenodo.org/record/3489793/files/after_SAMERAMATM3030_33_0012.tif
	N	XXXIII	M	31.7672413793103	N/A	0.116	/	3.685	D	1469	N/A	S	M		TM3030_33_0012	C	M2		https://zenodo.org/record/3489793/files/after_TM3030_33_0012.tif	false	https://zenodo.org/record/3489793/files/after_SAMERAMATM3030_33_0012.tif
	N	XXXIII	M	12.6976744186047	N/A	0.172	/	2.184	D	1470	N/A	S	M		TM3030_33_0012	C	M2		https://zenodo.org/record/3489793/files/after_TM3030_33_0012.tif	false	https://zenodo.org/record/3489793/files/after_SAMERAMATM3030_33_0012.tif
	N	XXXIII	M	47.7321428571429	N/A	0.056	/	2.673	D	1471	N/A	S	M		TM3030_33_0012	C	M2		https://zenodo.org/record/3489793/files/after_TM3030_33_0012.tif	false	https://zenodo.org/record/3489793/files/after_SAMERAMATM3030_33_0012.tif
	N	XXXIII	M	28.1707317073171	N/A	0.082	/	2.31	D	1472	N/A	S	M		TM3030_33_0012	C	M2		https://zenodo.org/record/3489793/files/after_TM3030_33_0012.tif	false	https://zenodo.org/record/3489793/files/after_SAMERAMATM3030_33_0012.tif
	N	XXXIII	M	6.43150684931507	N/A	0.146	/	0.939	D	1473	N/A	S	M		TM3030_33_0012	C	M2		https://zenodo.org/record/3489793/files/after_TM3030_33_0012.tif	false	https://zenodo.org/record/3489793/files/after_SAMERAMATM3030_33_0012.tif
	N	XXXIII	M	5.61650485436893	N/A	0.206	/	1.157	D	1474	N/A	S	M		TM3030_33_0012	C	M2		https://zenodo.org/record/3489793/files/after_TM3030_33_0012.tif	false	https://zenodo.org/record/3489793/files/after_SAMERAMATM3030_33_0012.tif
	N	XXXIII	M	14.1739130434783	N/A	0.115	/	1.63	D	1475	N/A	S	M		TM3030_33_0013	S	M2		https://zenodo.org/record/3489793/files/after_MEREZATM3030_33_0013.tif	false
	N	XXXIII	M	18.1832061068702	N/A	0.131	/	2.382	D	1476	N/A	S	M		TM3030_33_0013	C	M2		https://zenodo.org/record/3489793/files/after_MEREZATM3030_33_0013.tif	false
	N	XXXIII	M	6.8562091503268	N/A	0.153	/	1.049	D	1477	N/A	S	M		TM3030_33_0013	S	M2		https://zenodo.org/record/3489793/files/after_MEREZATM3030_33_0013.tif	false
	/	XXXIII	M	3.85294117647059	N/A	0.204	/	0.786	D	1478	C	P	/		TM3030_33_0013	/	M2		https://zenodo.org/record/3489793/files/after_MEREZATM3030_33_0013.tif	false
	N	XXXIII	M	6.4551282051282	N/A	0.156	/	1.007	D	1479	N/A	S	M		TM3030_33_0013	C	M2		https://zenodo.org/record/3489793/files/after_MEREZATM3030_33_0013.tif	false
	N	XXXIII	M	8.30386740331492	N/A	0.181	/	1.503	D	1480	N/A	S	M		TM3030_33_0013	C	M2		https://zenodo.org/record/3489793/files/after_MEREZATM3030_33_0013.tif	false
	/	XXXIII	M	1.56369426751592	N/A	0.314	/	0.491	D	1481	E	P	/		TM3030_33_0013	/	M2		https://zenodo.org/record/3489793/files/after_MEREZATM3030_33_0013.tif	false
	N	XXXIII	M	11.6363636363636	N/A	0.11	/	1.28	D	1482	N/A	S	M		TM3030_33_0014	C	M2		https://zenodo.org/record/3489793/files/after_TM3030_33_0014.tif	false	https://zenodo.org/record/3489793/files/after_SAMERAMATM3030_33_0014.tif
	N	XXXIII	M	5.19387755102041	N/A	0.098	/	0.509	D	1483	N/A	S	M		TM3030_33_0014	C	M2		https://zenodo.org/record/3489793/files/after_TM3030_33_0014.tif	false	https://zenodo.org/record/3489793/files/after_SAMERAMATM3030_33_0014.tif
	N	XXXIII	M	13.2121212121212	N/A	0.099	/	1.308	D	1484	N/A	S	M		TM3030_33_0014	C	M2		https://zenodo.org/record/3489793/files/after_TM3030_33_0014.tif	false	https://zenodo.org/record/3489793/files/after_SAMERAMATM3030_33_0014.tif
	N	XXXIII	M	6.51181102362205	N/A	0.127	/	0.827	D	1485	N/A	S	M		TM3030_33_0014	C	M2		https://zenodo.org/record/3489793/files/after_TM3030_33_0014.tif	false	https://zenodo.org/record/3489793/files/after_SAMERAMATM3030_33_0014.tif
	/	XXXIII	M	3.42767295597484	N/A	0.159	/	0.545	D	1486	O	P	/		TM3030_33_0014	/	M2		https://zenodo.org/record/3489793/files/after_TM3030_33_0014.tif	false	https://zenodo.org/record/3489793/files/after_SAMERAMATM3030_33_0014.tif
	N	XXXIII	M	10.4214876033058	N/A	0.121	/	1.261	D	1487	N/A	S	M		TM3030_33_0015	S	M2		https://zenodo.org/record/3489793/files/after_TM3030_33_0015.tif	false	https://zenodo.org/record/3489793/files/after_SAMERAMATM3030_33_0015.tif
	N	XXXIII	M	5.7171052631579	N/A	0.152	/	0.869	D	1488	N/A	S	M		TM3030_33_0015	C	M2		https://zenodo.org/record/3489793/files/after_TM3030_33_0015.tif	false	https://zenodo.org/record/3489793/files/after_SAMERAMATM3030_33_0015.tif
	N	XXXIII	M	4.9349593495935	N/A	0.123	/	0.607	D	1489	N/A	S	M		TM3030_33_0015	S	M2		https://zenodo.org/record/3489793/files/after_TM3030_33_0015.tif	false	https://zenodo.org/record/3489793/files/after_SAMERAMATM3030_33_0015.tif
	/	XXXIII	M	1.01630434782609	N/A	0.184	/	0.187	D	1490	O	P	/		TM3030_33_0015	/	M2		https://zenodo.org/record/3489793/files/after_TM3030_33_0015.tif	false	https://zenodo.org/record/3489793/files/after_SAMERAMATM3030_33_0015.tif
	/	XXXIII	M	3.95833333333333	N/A	0.12	/	0.475	D	1491	C	P	/		TM3030_33_0015	/	M2		https://zenodo.org/record/3489793/files/after_TM3030_33_0015.tif	false	https://zenodo.org/record/3489793/files/after_SAMERAMATM3030_33_0015.tif
	/	XXXIII	M	2.75280898876405	N/A	0.089	/	0.245	D	1492	C	P	/		TM3030_33_0015	/	M2		https://zenodo.org/record/3489793/files/after_TM3030_33_0015.tif	false	https://zenodo.org/record/3489793/files/after_SAMERAMATM3030_33_0015.tif
	N	XXXIII	M	4.078125	N/A	0.128	/	0.522	D	1493	N/A	S	M		TM3030_33_0015	C	M2		https://zenodo.org/record/3489793/files/after_TM3030_33_0015.tif	false	https://zenodo.org/record/3489793/files/after_SAMERAMATM3030_33_0015.tif
	/	XXXIII	M	2.55970149253731	N/A	0.134	/	0.343	D	1494	O	P	/		TM3030_33_0015	/	M2		https://zenodo.org/record/3489793/files/after_TM3030_33_0015.tif	false	https://zenodo.org/record/3489793/files/after_SAMERAMATM3030_33_0015.tif
	/	XXXIII	M	2.26136363636364	N/A	0.176	/	0.398	D	1495	E	P	/		TM3030_33_0015	/	M2		https://zenodo.org/record/3489793/files/after_TM3030_33_0015.tif	false	https://zenodo.org/record/3489793/files/after_SAMERAMATM3030_33_0015.tif
	N	XXXIII	M	23.2089552238806	N/A	0.067	/	1.555	D	1496	N/A	S	M		TM3030_33_0015	C	M2		https://zenodo.org/record/3489793/files/after_TM3030_33_0015.tif	false	https://zenodo.org/record/3489793/files/after_SAMERAMATM3030_33_0015.tif
	N	XXXIII	M	10.3138686131387	N/A	0.137	/	1.413	D	1497	N/A	S	M		TM3030_33_0016	S	M2		https://zenodo.org/record/3489793/files/after_TM3030_33_0016.tif	false	https://zenodo.org/record/3489793/files/after_SAMERAMATM3030_33_0016.tif
	N	XXXIII	M	6.89772727272727	N/A	0.176	/	1.214	D	1498	N/A	S	M		TM3030_33_0016	C	M2		https://zenodo.org/record/3489793/files/after_TM3030_33_0016.tif	false	https://zenodo.org/record/3489793/files/after_SAMERAMATM3030_33_0016.tif
	/	XXXIII	M	2.8659217877095	N/A	0.179	/	0.513	D	1499	O	P	/		TM3030_33_0016	/	M2		https://zenodo.org/record/3489793/files/after_TM3030_33_0016.tif	false	https://zenodo.org/record/3489793/files/after_SAMERAMATM3030_33_0016.tif
	N	XXXIII	M	16.0860215053763	N/A	0.093	/	1.496	D	1500	N/A	S	M		TM3030_33_0016	S	M2		https://zenodo.org/record/3489793/files/after_TM3030_33_0016.tif	false	https://zenodo.org/record/3489793/files/after_SAMERAMATM3030_33_0016.tif
	/	XXX	M	1.40952380952381	N/A	0.42	/	0.592	D	1501	E	P	/		TM3030_30_0001	/	M3		https://zenodo.org/record/3489793/files/after_TM3030_30_0001.tif	false	https://zenodo.org/record/3489793/files/after_SAMERAMATM3030_30_0001.tif
	N	XXX	M	9.18260869565217	N/A	0.115	/	1.056	D	1502	N/A	S	M		TM3030_30_0001	C	M3		https://zenodo.org/record/3489793/files/after_TM3030_30_0001.tif	false	https://zenodo.org/record/3489793/files/after_SAMERAMATM3030_30_0001.tif
	N	XXX	M	6.29090909090909	N/A	0.11	/	0.692	D	1503	N/A	S	M		TM3030_30_0001	S	M3		https://zenodo.org/record/3489793/files/after_TM3030_30_0001.tif	false	https://zenodo.org/record/3489793/files/after_SAMERAMATM3030_30_0001.tif
	N	XXX	M	9.27044025157233	N/A	0.159	/	1.474	D	1504	N/A	S	M		TM3030_30_0001	S	M3		https://zenodo.org/record/3489793/files/after_TM3030_30_0001.tif	false	https://zenodo.org/record/3489793/files/after_SAMERAMATM3030_30_0001.tif
	N	XXX	M	10.0534759358289	N/A	0.187	/	1.88	D	1505	N/A	S	M		TM3030_30_0001	S	M3		https://zenodo.org/record/3489793/files/after_TM3030_30_0001.tif	false	https://zenodo.org/record/3489793/files/after_SAMERAMATM3030_30_0001.tif
	N	XXX	M	4.6875	N/A	0.208	/	0.975	D	1506	N/A	S	M		TM3030_30_0001	C	M3		https://zenodo.org/record/3489793/files/after_TM3030_30_0001.tif	false	https://zenodo.org/record/3489793/files/after_SAMERAMATM3030_30_0001.tif
	N	XXX	M	4.43646408839779	N/A	0.181	/	0.803	D	1507	N/A	S	M		TM3030_30_0001	S	M3		https://zenodo.org/record/3489793/files/after_TM3030_30_0001.tif	false	https://zenodo.org/record/3489793/files/after_SAMERAMATM3030_30_0001.tif
	N	XXX	M	6.91034482758621	N/A	0.145	/	1.002	D	1508	N/A	S	M		TM3030_30_0001	C	M3		https://zenodo.org/record/3489793/files/after_TM3030_30_0001.tif	false	https://zenodo.org/record/3489793/files/after_SAMERAMATM3030_30_0001.tif
	/	XXX	M	2.53107344632768	N/A	0.177	/	0.448	D	1509	O	P	/		TM3030_30_0001	/	M3		https://zenodo.org/record/3489793/files/after_TM3030_30_0001.tif	false	https://zenodo.org/record/3489793/files/after_SAMERAMATM3030_30_0001.tif
	/	XXX	M	1.64664310954064	N/A	0.283	/	0.466	D	1510	E	P	/		TM3030_30_0001	/	M3		https://zenodo.org/record/3489793/files/after_TM3030_30_0001.tif	false	https://zenodo.org/record/3489793/files/after_SAMERAMATM3030_30_0001.tif
	N	XXX	M	8.98979591836735	N/A	0.098	/	0.881	D	1511	N/A	S	M		TM3030_30_0001	C	M3		https://zenodo.org/record/3489793/files/after_TM3030_30_0001.tif	false	https://zenodo.org/record/3489793/files/after_SAMERAMATM3030_30_0001.tif
	N	XXX	M	7.9811320754717	N/A	0.159	/	1.269	D	1512	N/A	S	N		TM3030_30_0001	C	M3		https://zenodo.org/record/3489793/files/after_TM3030_30_0001.tif	false	https://zenodo.org/record/3489793/files/after_SAMERAMATM3030_30_0001.tif
	N	XXX	M	5.96296296296296	N/A	0.162	/	0.966	D	1513	N/A	S	M		TM3030_30_0002	S	M3		https://zenodo.org/record/3489793/files/after_TM3030_30_0002.tif	false	https://zenodo.org/record/3489793/files/after_SAMERAMATM3030_30_0002.tif
	/	XXX	M	3.72972972972973	N/A	0.222	/	0.828	D	1514	C	P	/		TM3030_30_0002	/	M3		https://zenodo.org/record/3489793/files/after_TM3030_30_0002.tif	false	https://zenodo.org/record/3489793/files/after_SAMERAMATM3030_30_0002.tif
	N	XXX	M	5.17525773195876	N/A	0.291	/	1.506	D	1515	N/A	S	M		TM3030_30_0002	S	M3		https://zenodo.org/record/3489793/files/after_TM3030_30_0002.tif	false	https://zenodo.org/record/3489793/files/after_SAMERAMATM3030_30_0002.tif
	/	XXX	M	1.58878504672897	N/A	0.214	/	0.34	D	1516	E	P	/		TM3030_30_0002	/	M3		https://zenodo.org/record/3489793/files/after_TM3030_30_0002.tif	false	https://zenodo.org/record/3489793/files/after_SAMERAMATM3030_30_0002.tif
	/	XXX	M	1.49537037037037	N/A	0.216	/	0.323	D	1517	E	P	/		TM3030_30_0002	/	M3		https://zenodo.org/record/3489793/files/after_TM3030_30_0002.tif	false	https://zenodo.org/record/3489793/files/after_SAMERAMATM3030_30_0002.tif
	N	XXX	M	6.56613756613757	N/A	0.189	/	1.241	D	1518	N/A	S	M		TM3030_30_0002	S	M3		https://zenodo.org/record/3489793/files/after_TM3030_30_0002.tif	false	https://zenodo.org/record/3489793/files/after_SAMERAMATM3030_30_0002.tif
	/	XXX	M	3.69339622641509	N/A	0.212	/	0.783	D	1519	O	P	/		TM3030_30_0002	/	M3		https://zenodo.org/record/3489793/files/after_TM3030_30_0002.tif	false	https://zenodo.org/record/3489793/files/after_SAMERAMATM3030_30_0002.tif
	/	XXX	M	3.05038759689922	N/A	0.258	/	0.787	D	1520	O	P	/		TM3030_30_0002	/	M3		https://zenodo.org/record/3489793/files/after_TM3030_30_0002.tif	false	https://zenodo.org/record/3489793/files/after_SAMERAMATM3030_30_0002.tif
	N	XXX	M	6.78289473684211	N/A	0.152	/	1.031	D	1521	N/A	S	M		TM3030_30_0002	S	M3		https://zenodo.org/record/3489793/files/after_TM3030_30_0002.tif	false	https://zenodo.org/record/3489793/files/after_SAMERAMATM3030_30_0002.tif
	/	XXX	M	3.71505376344086	N/A	0.186	/	0.691	D	1522	O	P	/		TM3030_30_0002	/	M3		https://zenodo.org/record/3489793/files/after_TM3030_30_0002.tif	false	https://zenodo.org/record/3489793/files/after_SAMERAMATM3030_30_0002.tif
	N	XXX	M	8.09565217391305	N/A	0.345	/	2.793	D	1523	N/A	S	M		TM3030_30_0003	C	M3		https://zenodo.org/record/3489793/files/after_TM3030_30_0003.tif	false	https://zenodo.org/record/3489793/files/after_SAMERAMATM3030_30_0003.tif
	N	XXX	M	11.3202247191011	N/A	0.178	/	2.015	D	1524	N/A	S	M		TM3030_30_0003	C	M3		https://zenodo.org/record/3489793/files/after_TM3030_30_0003.tif	false	https://zenodo.org/record/3489793/files/after_SAMERAMATM3030_30_0003.tif
	N	XXX	M	5.46178343949045	N/A	0.314	/	1.715	D	1525	N/A	S	M		TM3030_30_0003	C	M3		https://zenodo.org/record/3489793/files/after_TM3030_30_0003.tif	false	https://zenodo.org/record/3489793/files/after_SAMERAMATM3030_30_0003.tif
	N	XXX	M	10.2589928057554	N/A	0.278	/	2.852	D	1526	N/A	S	M		TM3030_30_0003	C	M3		https://zenodo.org/record/3489793/files/after_TM3030_30_0003.tif	false	https://zenodo.org/record/3489793/files/after_SAMERAMATM3030_30_0003.tif
	N	XXX	M	12.8589743589744	N/A	0.156	/	2.006	D	1527	N/A	S	M		TM3030_30_0003	C	M3		https://zenodo.org/record/3489793/files/after_TM3030_30_0003.tif	false	https://zenodo.org/record/3489793/files/after_SAMERAMATM3030_30_0003.tif
	/	XXX	M	3.85053380782918	N/A	0.281	/	1.082	D	1528	O	P	/		TM3030_30_0003	/	M3		https://zenodo.org/record/3489793/files/after_TM3030_30_0003.tif	false	https://zenodo.org/record/3489793/files/after_SAMERAMATM3030_30_0003.tif
	N	XXX	M	4.01986754966887	N/A	0.302	/	1.214	D	1529	N/A	S	M		TM3030_30_0004	C	M3		https://zenodo.org/record/3489793/files/after_TM3030_30_0004.tif	false	https://zenodo.org/record/3489793/files/after_SAMERAMATM3030_30_0004.tif
	N	XXX	M	8.61194029850746	N/A	0.134	/	1.154	D	1530	N/A	S	M		TM3030_30_0004	C	M3		https://zenodo.org/record/3489793/files/after_TM3030_30_0004.tif	false	https://zenodo.org/record/3489793/files/after_SAMERAMATM3030_30_0004.tif
	N	XXX	M	7.9452736318408	N/A	0.201	/	1.597	D	1531	N/A	S	M		TM3030_30_0004	C	M3		https://zenodo.org/record/3489793/files/after_TM3030_30_0004.tif	false	https://zenodo.org/record/3489793/files/after_SAMERAMATM3030_30_0004.tif
	N	XXX	M	8.29411764705882	N/A	0.238	/	1.974	D	1532	N/A	S	M		TM3030_30_0004	S	M3		https://zenodo.org/record/3489793/files/after_TM3030_30_0004.tif	false	https://zenodo.org/record/3489793/files/after_SAMERAMATM3030_30_0004.tif
	N	XXX	M	7.49275362318841	N/A	0.276	/	2.068	D	1533	N/A	S	M		TM3030_30_0004	S	M3		https://zenodo.org/record/3489793/files/after_TM3030_30_0004.tif	false	https://zenodo.org/record/3489793/files/after_SAMERAMATM3030_30_0004.tif
	N	XXX	M	6.58426966292135	N/A	0.178	/	1.172	D	1534	N/A	S	M		TM3030_30_0004	S	M3		https://zenodo.org/record/3489793/files/after_TM3030_30_0004.tif	false	https://zenodo.org/record/3489793/files/after_SAMERAMATM3030_30_0004.tif
	/	XXX	M	2.09433962264151	N/A	0.159	/	0.333	D	1535	C	P	/		TM3030_30_0004	/	M3		https://zenodo.org/record/3489793/files/after_TM3030_30_0004.tif	false	https://zenodo.org/record/3489793/files/after_SAMERAMATM3030_30_0004.tif
	N	XXX	M	4.9622641509434	N/A	0.212	/	1.052	D	1536	N/A	S	M		TM3030_30_0004	S	M3		https://zenodo.org/record/3489793/files/after_TM3030_30_0004.tif	false	https://zenodo.org/record/3489793/files/after_SAMERAMATM3030_30_0004.tif
	/	XXX	M	1.07826086956522	N/A	0.115	/	0.124	D	1537	C	P	/		TM3030_30_0004	/	M3		https://zenodo.org/record/3489793/files/after_TM3030_30_0004.tif	false	https://zenodo.org/record/3489793/files/after_SAMERAMATM3030_30_0004.tif
	/	XXX	M	0.807692307692308	N/A	0.13	/	0.105	D	1538	R	P	/		TM3030_30_0004	/	M3		https://zenodo.org/record/3489793/files/after_TM3030_30_0004.tif	false	https://zenodo.org/record/3489793/files/after_SAMERAMATM3030_30_0004.tif
	/	XXX	M	3.39033457249071	N/A	0.269	/	0.912	D	1539	C	P	/		TM3030_30_0004	/	M3		https://zenodo.org/record/3489793/files/after_TM3030_30_0004.tif	false	https://zenodo.org/record/3489793/files/after_SAMERAMATM3030_30_0004.tif
	N	XXX	M	6.7989417989418	N/A	0.189	/	1.285	D	1540	N/A	S	M		TM3030_30_0005	S	M3		https://zenodo.org/record/3489793/files/after_TM3030_30_0005.tif	false	https://zenodo.org/record/3489793/files/after_SAMERAMATM3030_30_0005.tif
	/	XXX	M	1.52422907488987	N/A	0.227	/	0.346	D	1541	E	P	/		TM3030_30_0005	/	M3		https://zenodo.org/record/3489793/files/after_TM3030_30_0005.tif	false	https://zenodo.org/record/3489793/files/after_SAMERAMATM3030_30_0005.tif
	/	XXX	M	1.41975308641975	N/A	0.162	/	0.23	D	1542	E	P	/		TM3030_30_0005	/	M3		https://zenodo.org/record/3489793/files/after_TM3030_30_0005.tif	false	https://zenodo.org/record/3489793/files/after_SAMERAMATM3030_30_0005.tif
	/	XXX	M	1.22885572139303	N/A	0.201	/	0.247	D	1543	E	P	/		TM3030_30_0005	/	M3		https://zenodo.org/record/3489793/files/after_TM3030_30_0005.tif	false	https://zenodo.org/record/3489793/files/after_SAMERAMATM3030_30_0005.tif
	N	XXX	M	10.5882352941176	N/A	0.187	/	1.98	D	1544	N/A	S	M		TM3030_30_0005	C	M3		https://zenodo.org/record/3489793/files/after_TM3030_30_0005.tif	false	https://zenodo.org/record/3489793/files/after_SAMERAMATM3030_30_0005.tif
	N	XXX	M	5.61637931034483	N/A	0.232	/	1.303	D	1545	N/A	S	M		TM3030_30_0005	S	M3		https://zenodo.org/record/3489793/files/after_TM3030_30_0005.tif	false	https://zenodo.org/record/3489793/files/after_SAMERAMATM3030_30_0005.tif
	N	XXX	M	5.39716312056738	N/A	0.141	/	0.761	D	1546	N/A	S	M		TM3030_30_0005	S	M3		https://zenodo.org/record/3489793/files/after_TM3030_30_0005.tif	false	https://zenodo.org/record/3489793/files/after_SAMERAMATM3030_30_0005.tif
	N	XXX	M	8.62987012987013	N/A	0.154	/	1.329	D	1547	N/A	S	M		TM3030_30_0005	C	M3		https://zenodo.org/record/3489793/files/after_TM3030_30_0005.tif	false	https://zenodo.org/record/3489793/files/after_SAMERAMATM3030_30_0005.tif
	/	XXX	M	3.43921568627451	N/A	0.255	/	0.877	D	1548	C	P	/		TM3030_30_0005	/	M3		https://zenodo.org/record/3489793/files/after_TM3030_30_0005.tif	false	https://zenodo.org/record/3489793/files/after_SAMERAMATM3030_30_0005.tif
	N	XXX	M	8.75886524822695	N/A	0.141	/	1.235	D	1549	N/A	S	M		TM3030_30_0005	C	M3		https://zenodo.org/record/3489793/files/after_TM3030_30_0005.tif	false	https://zenodo.org/record/3489793/files/after_SAMERAMATM3030_30_0005.tif
	/	XXX	M	3.81481481481481	N/A	0.189	/	0.721	D	1550	E	P	/		TM3030_30_0005	/	M3		https://zenodo.org/record/3489793/files/after_TM3030_30_0005.tif	false	https://zenodo.org/record/3489793/files/after_SAMERAMATM3030_30_0005.tif
	N	XXX	M	10.3373134328358	N/A	0.335	/	3.463	D	1551	N/A	S	M		TM3030_30_0006	C	M3		https://zenodo.org/record/3489793/files/after_TM3030_30_0006.tif	false	https://zenodo.org/record/3489793/files/after_SAMERAMATM3030_30_0006.tif
	N	XXX	M	12.2165898617512	N/A	0.217	/	2.651	D	1552	N/A	S	M		TM3030_30_0006	C	M3		https://zenodo.org/record/3489793/files/after_TM3030_30_0006.tif	false	https://zenodo.org/record/3489793/files/after_SAMERAMATM3030_30_0006.tif
	N	XXX	M	5.99543378995434	N/A	0.219	/	1.313	D	1553	N/A	S	M		TM3030_30_0006	S	M3		https://zenodo.org/record/3489793/files/after_TM3030_30_0006.tif	false	https://zenodo.org/record/3489793/files/after_SAMERAMATM3030_30_0006.tif
	N	XXX	M	11.2751322751323	N/A	0.189	/	2.131	D	1554	N/A	S	M		TM3030_30_0006	C	M3		https://zenodo.org/record/3489793/files/after_TM3030_30_0006.tif	false	https://zenodo.org/record/3489793/files/after_SAMERAMATM3030_30_0006.tif
	/	XXX	M	3.24915824915825	N/A	0.297	/	0.965	D	1555	E	P	/		TM3030_30_0006	/	M3		https://zenodo.org/record/3489793/files/after_TM3030_30_0006.tif	false	https://zenodo.org/record/3489793/files/after_SAMERAMATM3030_30_0006.tif
	N	XXX	M	5.75746268656716	N/A	0.268	/	1.543	D	1556	N/A	S	M		TM3030_30_0006	S	M3		https://zenodo.org/record/3489793/files/after_TM3030_30_0006.tif	false	https://zenodo.org/record/3489793/files/after_SAMERAMATM3030_30_0006.tif
	N	XXX	M	5.49206349206349	N/A	0.315	/	1.73	D	1557	N/A	S	M		TM3030_30_0006	C	M3		https://zenodo.org/record/3489793/files/after_TM3030_30_0006.tif	false	https://zenodo.org/record/3489793/files/after_SAMERAMATM3030_30_0006.tif
	/	XXX	M	3.44221105527638	N/A	0.199	/	0.685	D	1558	C	P	/		TM3030_30_0006	/	M3		https://zenodo.org/record/3489793/files/after_TM3030_30_0006.tif	false	https://zenodo.org/record/3489793/files/after_SAMERAMATM3030_30_0006.tif
	N	XXX	M	6.52150537634409	N/A	0.186	/	1.213	D	1559	N/A	S	M		TM3030_30_0006	C	M3		https://zenodo.org/record/3489793/files/after_TM3030_30_0006.tif	false	https://zenodo.org/record/3489793/files/after_SAMERAMATM3030_30_0006.tif
	N	XXX	M	9.74846625766871	N/A	0.163	/	1.589	D	1560	N/A	S	M		TM3030_30_0006	C	M3		https://zenodo.org/record/3489793/files/after_TM3030_30_0006.tif	false	https://zenodo.org/record/3489793/files/after_SAMERAMATM3030_30_0006.tif
	N	XXX	M	4.05371900826446	N/A	0.242	/	0.981	D	1561	N/A	S	M		TM3030_30_0006	C	M3		https://zenodo.org/record/3489793/files/after_TM3030_30_0006.tif	false	https://zenodo.org/record/3489793/files/after_SAMERAMATM3030_30_0006.tif
	N	XXX	M	10.7183673469388	N/A	0.245	/	2.626	D	1562	N/A	S	M		TM3030_30_0006	S	M3		https://zenodo.org/record/3489793/files/after_TM3030_30_0006.tif	false	https://zenodo.org/record/3489793/files/after_SAMERAMATM3030_30_0006.tif
	/	XXX	M	2.26006191950464	N/A	0.323	/	0.73	D	1563	C	P	/		TM3030_30_0006	/	M3		https://zenodo.org/record/3489793/files/after_TM3030_30_0006.tif	false	https://zenodo.org/record/3489793/files/after_SAMERAMATM3030_30_0006.tif
	N	XXX	M	6.21379310344828	N/A	0.145	/	0.901	D	1564	N/A	S	M		TM3030_30_0007	S	M4		https://zenodo.org/record/3489793/files/after_TM3030_30_0007.tif	false	https://zenodo.org/record/3489793/files/after_SAMERAMATM3030_30_0007.tif
	N	XXX	M	6.81188118811881	N/A	0.101	/	0.688	D	1565	N/A	S	M		TM3030_30_0007	S	M4		https://zenodo.org/record/3489793/files/after_TM3030_30_0007.tif	false	https://zenodo.org/record/3489793/files/after_SAMERAMATM3030_30_0007.tif
	/	XXX	M	2.89	N/A	0.1	/	0.289	D	1566	C	P	/		TM3030_30_0007	/	M4		https://zenodo.org/record/3489793/files/after_TM3030_30_0007.tif	false	https://zenodo.org/record/3489793/files/after_SAMERAMATM3030_30_0007.tif
	N	XXX	M	5.22302158273381	N/A	0.139	/	0.726	D	1567	N/A	S	M		TM3030_30_0007	C	M4		https://zenodo.org/record/3489793/files/after_TM3030_30_0007.tif	false	https://zenodo.org/record/3489793/files/after_SAMERAMATM3030_30_0007.tif
	N	XXX	M	12.9444444444444	N/A	0.144	/	1.864	D	1568	N/A	S	M		TM3030_30_0007	C	M4		https://zenodo.org/record/3489793/files/after_TM3030_30_0007.tif	false	https://zenodo.org/record/3489793/files/after_SAMERAMATM3030_30_0007.tif
	/	XXX	M	2.72611464968153	N/A	0.157	/	0.428	D	1569	E	P	/		TM3030_30_0007	/	M4		https://zenodo.org/record/3489793/files/after_TM3030_30_0007.tif	false	https://zenodo.org/record/3489793/files/after_SAMERAMATM3030_30_0007.tif
	/	XXX	M	1.10900473933649	N/A	0.211	/	0.234	D	1570	E	P	/		TM3030_30_0007	/	M4		https://zenodo.org/record/3489793/files/after_TM3030_30_0007.tif	false	https://zenodo.org/record/3489793/files/after_SAMERAMATM3030_30_0007.tif
	/	XXX	M	2.20869565217391	N/A	0.23	/	0.508	D	1571	C	P	/		TM3030_30_0007	/	M4		https://zenodo.org/record/3489793/files/after_TM3030_30_0007.tif	false	https://zenodo.org/record/3489793/files/after_SAMERAMATM3030_30_0007.tif
	/	XXX	M	2.79347826086957	N/A	0.092	/	0.257	D	1572	E	P	/		TM3030_30_0007	/	M4		https://zenodo.org/record/3489793/files/after_TM3030_30_0007.tif	false	https://zenodo.org/record/3489793/files/after_SAMERAMATM3030_30_0007.tif
	/	XXX	M	1.9296875	N/A	0.128	/	0.247	D	1573	O	P	/		TM3030_30_0007	/	M4		https://zenodo.org/record/3489793/files/after_TM3030_30_0007.tif	false	https://zenodo.org/record/3489793/files/after_SAMERAMATM3030_30_0007.tif
	/	XXX	M	1.66666666666667	N/A	0.18	/	0.3	D	1574	E	P	/		TM3030_30_0007	/	M4		https://zenodo.org/record/3489793/files/after_TM3030_30_0007.tif	false	https://zenodo.org/record/3489793/files/after_SAMERAMATM3030_30_0007.tif
	/	XXX	M	1.31446540880503	N/A	0.477	/	0.627	D	1575	E	P	/		TM3030_30_0008	/	M4		https://zenodo.org/record/3489793/files/after_TM3030_30_0008.tif	false	https://zenodo.org/record/3489793/files/after_SAMERAMATM3030_30_0008.tif
	/	XXX	M	1.82113821138211	N/A	0.246	/	0.448	D	1576	O	P	/		TM3030_30_0008	/	M4		https://zenodo.org/record/3489793/files/after_TM3030_30_0008.tif	false	https://zenodo.org/record/3489793/files/after_SAMERAMATM3030_30_0008.tif
	N	XXX	M	5.04724409448819	N/A	0.127	/	0.641	D	1577	N/A	S	M		TM3030_30_0008	S	M4		https://zenodo.org/record/3489793/files/after_TM3030_30_0008.tif	false	https://zenodo.org/record/3489793/files/after_SAMERAMATM3030_30_0008.tif
	N	XXX	M	24.4888888888889	N/A	0.09	/	2.204	D	1578	N/A	S	M		TM3030_30_0008	S	M4		https://zenodo.org/record/3489793/files/after_TM3030_30_0008.tif	false	https://zenodo.org/record/3489793/files/after_SAMERAMATM3030_30_0008.tif
	N	XXX	M	247.872340425532	N/A	0.0047	/	1.165	D	1579	N/A	S	M		TM3030_30_0008	C	M4		https://zenodo.org/record/3489793/files/after_TM3030_30_0008.tif	false	https://zenodo.org/record/3489793/files/after_SAMERAMATM3030_30_0008.tif
	N	XXX	M	15.2235294117647	N/A	0.085	/	1.294	D	1580	N/A	S	M		TM3030_30_0008	S	M4		https://zenodo.org/record/3489793/files/after_TM3030_30_0008.tif	false	https://zenodo.org/record/3489793/files/after_SAMERAMATM3030_30_0008.tif
	N	XXX	M	25.3647058823529	N/A	0.085	/	2.156	D	1581	N/A	S	M		TM3030_30_0008	S	M4		https://zenodo.org/record/3489793/files/after_TM3030_30_0008.tif	false	https://zenodo.org/record/3489793/files/after_SAMERAMATM3030_30_0008.tif
	N	XXX	M	12.3703703703704	N/A	0.054	/	0.668	D	1582	N/A	S	M		TM3030_30_0008	C	M4		https://zenodo.org/record/3489793/files/after_TM3030_30_0008.tif	false	https://zenodo.org/record/3489793/files/after_SAMERAMATM3030_30_0008.tif
	N	XXX	M	27.1509433962264	N/A	0.053	/	1.439	D	1583	N/A	S	M		TM3030_30_0008	S	M4		https://zenodo.org/record/3489793/files/after_TM3030_30_0008.tif	false	https://zenodo.org/record/3489793/files/after_SAMERAMATM3030_30_0008.tif
	N	XXX	M	15.8181818181818	N/A	0.044	/	0.696	D	1584	N/A	S	M		TM3030_30_0008	S	M4		https://zenodo.org/record/3489793/files/after_TM3030_30_0008.tif	false	https://zenodo.org/record/3489793/files/after_SAMERAMATM3030_30_0008.tif
	N	XXX	M	4.89655172413793	N/A	0.145	/	0.71	D	1585	N/A	S	M		TM3030_30_0009	C	M4		https://zenodo.org/record/3489793/files/after_MEREZATM3030_30_0009.tif	false
	/	XXX	M	1.49206349206349	N/A	0.189	/	0.282	D	1586	O	P	/		TM3030_30_0009	/	M4		https://zenodo.org/record/3489793/files/after_MEREZATM3030_30_0009.tif	false
	/	XXX	M	0.924418604651163	N/A	0.172	/	0.159	D	1587	E	P	/		TM3030_30_0009	/	M4		https://zenodo.org/record/3489793/files/after_MEREZATM3030_30_0009.tif	false
	/	XXX	M	2.42657342657343	N/A	0.286	/	0.694	D	1588	E	P	/		TM3030_30_0009	/	M4		https://zenodo.org/record/3489793/files/after_MEREZATM3030_30_0009.tif	false
	N	XXX	M	5	N/A	0.05	/	0.25	D	1589	N/A	S	M		TM3030_30_0009	C	M4		https://zenodo.org/record/3489793/files/after_MEREZATM3030_30_0009.tif	false
	N	XXX	M	4.01538461538462	N/A	0.065	/	0.261	D	1590	N/A	S	M		TM3030_30_0009	S	M4		https://zenodo.org/record/3489793/files/after_MEREZATM3030_30_0009.tif	false
	N	XXX	M	11.75	N/A	0.036	/	0.423	D	1591	N/A	S	M		TM3030_30_0009	C	M4		https://zenodo.org/record/3489793/files/after_MEREZATM3030_30_0009.tif	false
	N	XXX	M	5.625	N/A	0.056	/	0.315	D	1592	N/A	S	M		TM3030_30_0009	C	M4		https://zenodo.org/record/3489793/files/after_MEREZATM3030_30_0009.tif	false
	/	XXX	M	1.27678571428571	N/A	0.112	/	0.143	D	1593	O	P	/		TM3030_30_0009	/	M4		https://zenodo.org/record/3489793/files/after_MEREZATM3030_30_0009.tif	false
	N	XXX	M	5.2	N/A	0.075	/	0.39	D	1594	N/A	S	M		TM3030_30_0009	C	M4		https://zenodo.org/record/3489793/files/after_MEREZATM3030_30_0009.tif	false
	/	XXX	M	3.01219512195122	N/A	0.082	/	0.247	D	1595	C	P	/		TM3030_30_0009	/	M4		https://zenodo.org/record/3489793/files/after_MEREZATM3030_30_0009.tif	false
	/	XXX	M	1.63529411764706	N/A	0.085	/	0.139	D	1596	D	P	/		TM3030_30_0009	/	M4		https://zenodo.org/record/3489793/files/after_MEREZATM3030_30_0009.tif	false
	N	XXX	M	6.41052631578947	N/A	0.095	/	0.609	D	1597	N/A	S	M		TM3030_30_0010	C	M4		https://zenodo.org/record/3489793/files/after_TM3030_30_0010.tif	false	https://zenodo.org/record/3489793/files/after_SAMERAMATM3030_30_0010.tif
	N	XXX	M	10.4634146341463	N/A	0.041	/	0.429	D	1598	N/A	S	M		TM3030_30_0010	C	M4		https://zenodo.org/record/3489793/files/after_TM3030_30_0010.tif	false	https://zenodo.org/record/3489793/files/after_SAMERAMATM3030_30_0010.tif
	N	XXX	M	38.7704918032787	N/A	0.061	/	2.365	D	1599	N/A	S	M		TM3030_30_0010	S	M4		https://zenodo.org/record/3489793/files/after_TM3030_30_0010.tif	false	https://zenodo.org/record/3489793/files/after_SAMERAMATM3030_30_0010.tif
	/	XXX	M	3.40579710144927	N/A	0.069	/	0.235	D	1600	C	P	/		TM3030_30_0010	/	M4		https://zenodo.org/record/3489793/files/after_TM3030_30_0010.tif	false	https://zenodo.org/record/3489793/files/after_SAMERAMATM3030_30_0010.tif
	/	XXX	M	1.46753246753247	N/A	0.077	/	0.113	D	1601	O	P	/		TM3030_30_0010	/	M4		https://zenodo.org/record/3489793/files/after_TM3030_30_0010.tif	false	https://zenodo.org/record/3489793/files/after_SAMERAMATM3030_30_0010.tif
	/	XXX	M	2.79130434782609	N/A	0.115	/	0.321	D	1602	C	P	/		TM3030_30_0010	/	M4		https://zenodo.org/record/3489793/files/after_TM3030_30_0010.tif	false	https://zenodo.org/record/3489793/files/after_SAMERAMATM3030_30_0010.tif
	/	XXX	M	0.878260869565218	N/A	0.115	/	0.101	D	1603	C	P	/		TM3030_30_0010	/	M4		https://zenodo.org/record/3489793/files/after_TM3030_30_0010.tif	false	https://zenodo.org/record/3489793/files/after_SAMERAMATM3030_30_0010.tif
	/	XXX	M	1.3125	N/A	0.08	/	0.105	D	1604	C	P	/		TM3030_30_0010	/	M4		https://zenodo.org/record/3489793/files/after_TM3030_30_0010.tif	false	https://zenodo.org/record/3489793/files/after_SAMERAMATM3030_30_0010.tif
	/	XXX	M	1.38297872340426	N/A	0.094	/	0.13	D	1605	C	P	/		TM3030_30_0010	/	M4		https://zenodo.org/record/3489793/files/after_TM3030_30_0010.tif	false	https://zenodo.org/record/3489793/files/after_SAMERAMATM3030_30_0010.tif
	N	XXX	M	18.4285714285714	N/A	0.07	/	1.29	D	1606	N/A	S	M		TM3030_30_0010	C	M4		https://zenodo.org/record/3489793/files/after_TM3030_30_0010.tif	false	https://zenodo.org/record/3489793/files/after_SAMERAMATM3030_30_0010.tif
	N	XXX	M	8.33	N/A	0.1	/	0.833	D	1607	N/A	S	M		TM3030_30_0010	S	M4		https://zenodo.org/record/3489793/files/after_TM3030_30_0010.tif	false	https://zenodo.org/record/3489793/files/after_SAMERAMATM3030_30_0010.tif
	/	XXX	M	2.79136690647482	N/A	0.139	/	0.388	D	1608	E	P	/		TM3030_30_0010	/	M4		https://zenodo.org/record/3489793/files/after_TM3030_30_0010.tif	false	https://zenodo.org/record/3489793/files/after_SAMERAMATM3030_30_0010.tif
	/	XXX	M	1.15495495495496	N/A	0.555	/	0.641	D	1609	O	P	/		TM3030_30_0010	/	M4		https://zenodo.org/record/3489793/files/after_TM3030_30_0010.tif	false	https://zenodo.org/record/3489793/files/after_SAMERAMATM3030_30_0010.tif
	N	XXX	M	4.41428571428571	N/A	0.07	/	0.309	D	1610	N/A	S	M		TM3030_30_0010	S	M4		https://zenodo.org/record/3489793/files/after_TM3030_30_0010.tif	false	https://zenodo.org/record/3489793/files/after_SAMERAMATM3030_30_0010.tif
	/	XXX	M	1.83411214953271	N/A	0.428	/	0.785	D	1611	E	P	/		TM3030_30_0011	/	M4		https://zenodo.org/record/3489793/files/after_TM3030_30_0011.tif	false	https://zenodo.org/record/3489793/files/after_SAMERAMATM3030_30_0011.tif
	N	XXX	M	32.9876543209877	N/A	0.081	/	2.672	D	1612	N/A	S	M		TM3030_30_0011	S	M4		https://zenodo.org/record/3489793/files/after_TM3030_30_0011.tif	false	https://zenodo.org/record/3489793/files/after_SAMERAMATM3030_30_0011.tif
	N	XXX	M	8.44036697247707	N/A	0.109	/	0.92	D	1613	N/A	S	M		TM3030_30_0011	S	M4		https://zenodo.org/record/3489793/files/after_TM3030_30_0011.tif	false	https://zenodo.org/record/3489793/files/after_SAMERAMATM3030_30_0011.tif
	N	XXX	M	5.83582089552239	N/A	0.134	/	0.782	D	1614	N/A	S	M		TM3030_30_0011	S	M4		https://zenodo.org/record/3489793/files/after_TM3030_30_0011.tif	false	https://zenodo.org/record/3489793/files/after_SAMERAMATM3030_30_0011.tif
	/	XXX	M	3.85142857142857	N/A	0.175	/	0.674	D	1615	C	P	/		TM3030_30_0011	/	M4		https://zenodo.org/record/3489793/files/after_TM3030_30_0011.tif	false	https://zenodo.org/record/3489793/files/after_SAMERAMATM3030_30_0011.tif
	/	XXX	M	2.82911392405063	N/A	0.158	/	0.447	D	1616	C	P	/		TM3030_30_0011	/	M4		https://zenodo.org/record/3489793/files/after_TM3030_30_0011.tif	false	https://zenodo.org/record/3489793/files/after_SAMERAMATM3030_30_0011.tif
	N	XXX	M	4.03684210526316	N/A	0.19	/	0.767	D	1617	N/A	S	M		TM3030_30_0011	C	M4		https://zenodo.org/record/3489793/files/after_TM3030_30_0011.tif	false	https://zenodo.org/record/3489793/files/after_SAMERAMATM3030_30_0011.tif
	N	XXX	M	4.96666666666667	N/A	0.06	/	0.298	D	1618	N/A	S	M		TM3030_30_0011	S	M4		https://zenodo.org/record/3489793/files/after_TM3030_30_0011.tif	false	https://zenodo.org/record/3489793/files/after_SAMERAMATM3030_30_0011.tif
	/	XXX	M	3.18064516129032	N/A	0.155	/	0.493	D	1619	C	P	/		TM3030_30_0011	/	M4		https://zenodo.org/record/3489793/files/after_TM3030_30_0011.tif	false	https://zenodo.org/record/3489793/files/after_SAMERAMATM3030_30_0011.tif
	/	XXX	M	1.75418994413408	N/A	0.179	/	0.314	D	1620	E	P	/		TM3030_30_0011	/	M4		https://zenodo.org/record/3489793/files/after_TM3030_30_0011.tif	false	https://zenodo.org/record/3489793/files/after_SAMERAMATM3030_30_0011.tif
	/	XXX	M	1.58450704225352	N/A	0.142	/	0.225	D	1621	O	P	/		TM3030_30_0011	/	M4		https://zenodo.org/record/3489793/files/after_TM3030_30_0011.tif	false	https://zenodo.org/record/3489793/files/after_SAMERAMATM3030_30_0011.tif
	N	XXX	M	23.784	N/A	0.125	/	2.973	D	1622	N/A	S	M		TM3030_30_0012	C	M4		https://zenodo.org/record/3489793/files/after_TM3030_30_0012.tif	false	https://zenodo.org/record/3489793/files/after_SAMERAMATM3030_30_0012.tif
	N	XXX	M	10.5545454545455	N/A	0.11	/	1.161	D	1623	N/A	S	M		TM3030_30_0012	C	M4		https://zenodo.org/record/3489793/files/after_TM3030_30_0012.tif	false	https://zenodo.org/record/3489793/files/after_SAMERAMATM3030_30_0012.tif
	/	XXX	M	2.24761904761905	N/A	0.105	/	0.236	D	1624	E	P	/		TM3030_30_0012	/	M4		https://zenodo.org/record/3489793/files/after_TM3030_30_0012.tif	false	https://zenodo.org/record/3489793/files/after_SAMERAMATM3030_30_0012.tif
	N	XXX	M	10.247311827957	N/A	0.093	/	0.953	D	1625	N/A	S	M		TM3030_30_0012	S	M4		https://zenodo.org/record/3489793/files/after_TM3030_30_0012.tif	false	https://zenodo.org/record/3489793/files/after_SAMERAMATM3030_30_0012.tif
	N	XXX	M	8.77142857142857	N/A	0.035	/	0.307	D	1626	N/A	S	M		TM3030_30_0012	S	M4		https://zenodo.org/record/3489793/files/after_TM3030_30_0012.tif	false	https://zenodo.org/record/3489793/files/after_SAMERAMATM3030_30_0012.tif
	/	XXX	M	2.61971830985915	N/A	0.142	/	0.372	D	1627	C	P	/		TM3030_30_0012	/	M4		https://zenodo.org/record/3489793/files/after_TM3030_30_0012.tif	false	https://zenodo.org/record/3489793/files/after_SAMERAMATM3030_30_0012.tif
	/	XXX	M	2.26666666666667	N/A	0.09	/	0.204	D	1628	C	P	/		TM3030_30_0012	/	M4		https://zenodo.org/record/3489793/files/after_TM3030_30_0012.tif	false	https://zenodo.org/record/3489793/files/after_SAMERAMATM3030_30_0012.tif
	/	XXXIV	H	1.29477611940299	N/A	0.268	/	0.347	B	1629	E	P	/		TM3030_34_0001	/	M2		https://zenodo.org/record/3489793/files/after_TM3030_34_0001.tif	false	https://zenodo.org/record/3489793/files/after_SAMERAMATM3030_34_0001.tif
	N	XXXIV	H	5.05	N/A	0.16	/	0.808	B	1630	N/A	S	S		TM3030_34_0001	S	M2		https://zenodo.org/record/3489793/files/after_TM3030_34_0001.tif	false	https://zenodo.org/record/3489793/files/after_SAMERAMATM3030_34_0001.tif
	/	XXXIV	H	1.37795275590551	N/A	0.127	/	0.175	B	1631	E	P	/		TM3030_34_0001	/	M2		https://zenodo.org/record/3489793/files/after_TM3030_34_0001.tif	false	https://zenodo.org/record/3489793/files/after_SAMERAMATM3030_34_0001.tif
	/	XXXIV	H	2.2025	N/A	0.4	/	0.881	B	1632	O	P	/		TM3030_34_0001	/	M2		https://zenodo.org/record/3489793/files/after_TM3030_34_0001.tif	false	https://zenodo.org/record/3489793/files/after_SAMERAMATM3030_34_0001.tif
	/	XXXIV	H	3.32824427480916	N/A	0.131	/	0.436	B	1633	C	P	/		TM3030_34_0001	/	M2		https://zenodo.org/record/3489793/files/after_TM3030_34_0001.tif	false	https://zenodo.org/record/3489793/files/after_SAMERAMATM3030_34_0001.tif
	/	XXXIV	H	1.97161572052402	N/A	0.458	/	0.903	B	1634	E	P	/		TM3030_34_0002	/	M2		https://zenodo.org/record/3489793/files/after_TM3030_34_0002.tif	false	https://zenodo.org/record/3489793/files/after_SAMERAMATM3030_34_0002.tif
	/	XXXIV	H	2.47923322683706	N/A	0.313	/	0.776	B	1635	E	P	/		TM3030_34_0002	/	M2		https://zenodo.org/record/3489793/files/after_TM3030_34_0002.tif	false	https://zenodo.org/record/3489793/files/after_SAMERAMATM3030_34_0002.tif
	/	XXXIV	H	2.19254658385093	N/A	0.161	/	0.353	B	1636	C	P	/		TM3030_34_0002	/	M2		https://zenodo.org/record/3489793/files/after_TM3030_34_0002.tif	false	https://zenodo.org/record/3489793/files/after_SAMERAMATM3030_34_0002.tif
	/	XXXIV	H	1.61666666666667	N/A	0.12	/	0.194	B	1637	C	P	/		TM3030_34_0002	/	M2		https://zenodo.org/record/3489793/files/after_TM3030_34_0002.tif	false	https://zenodo.org/record/3489793/files/after_SAMERAMATM3030_34_0002.tif
	N	XXXIV	H	4.63636363636364	N/A	0.176	/	0.816	B	1638	N/A	S	M		TM3030_34_0002	C	M2		https://zenodo.org/record/3489793/files/after_TM3030_34_0002.tif	false	https://zenodo.org/record/3489793/files/after_SAMERAMATM3030_34_0002.tif
	/	XXXIV	H	3.21192052980132	N/A	0.151	/	0.485	B	1639	E	P	/		TM3030_34_0002	/	M2		https://zenodo.org/record/3489793/files/after_TM3030_34_0002.tif	false	https://zenodo.org/record/3489793/files/after_SAMERAMATM3030_34_0002.tif
	N	XXXIV	H	10.2307692307692	N/A	0.039	/	0.399	B	1640	N/A	S	M		TM3030_34_0002	C	M2		https://zenodo.org/record/3489793/files/after_TM3030_34_0002.tif	false	https://zenodo.org/record/3489793/files/after_SAMERAMATM3030_34_0002.tif
	/	XXXIV	H	1.46971935007386	N/A	0.677	/	0.995	B	1641	D	P	/		TM3030_34_0003	/	M2		https://zenodo.org/record/3489793/files/after_TM3030_34_0003.tif	false	https://zenodo.org/record/3489793/files/after_SAMERAMATM3030_34_0003.tif
	/	XXXIV	H	3.03225806451613	N/A	0.186	/	0.564	B	1642	C	P	/		TM3030_34_0003	/	M2		https://zenodo.org/record/3489793/files/after_TM3030_34_0003.tif	false	https://zenodo.org/record/3489793/files/after_SAMERAMATM3030_34_0003.tif
	N	XXXIV	H	16.2666666666667	N/A	0.09	/	1.464	B	1643	N/A	S	M		TM3030_34_0003	C	M2		https://zenodo.org/record/3489793/files/after_TM3030_34_0003.tif	false	https://zenodo.org/record/3489793/files/after_SAMERAMATM3030_34_0003.tif
	/	XXXIV	H	3.141065830721	N/A	0.319	/	1.002	B	1644	C	P	/		TM3030_34_0003	/	M2		https://zenodo.org/record/3489793/files/after_TM3030_34_0003.tif	false	https://zenodo.org/record/3489793/files/after_SAMERAMATM3030_34_0003.tif
	/	XXXIV	H	1.85454545454545	N/A	0.11	/	0.204	B	1645	E	P	/		TM3030_34_0003	/	M2		https://zenodo.org/record/3489793/files/after_TM3030_34_0003.tif	false	https://zenodo.org/record/3489793/files/after_SAMERAMATM3030_34_0003.tif
	/	XXXIV	H	1.14	N/A	0.1	/	0.114	B	1646	E	P	/		TM3030_34_0003	/	M2		https://zenodo.org/record/3489793/files/after_TM3030_34_0003.tif	false	https://zenodo.org/record/3489793/files/after_SAMERAMATM3030_34_0003.tif
	N	XXXIV	H	9.84023668639053	N/A	0.169	/	1.663	B	1647	N/A	S	M		TM3030_34_0003	C	M2		https://zenodo.org/record/3489793/files/after_TM3030_34_0003.tif	false	https://zenodo.org/record/3489793/files/after_SAMERAMATM3030_34_0003.tif
	N	XXXIV	H	13.1750972762646	N/A	0.257	/	3.386	B	1648	N/A	S	M		TM3030_34_0004	S	M2		https://zenodo.org/record/3489793/files/after_TM3030_34_0004.tif	false	https://zenodo.org/record/3489793/files/after_SAMERAMATM3030_34_0004.tif
	N	XXXIV	H	17	N/A	0.065	/	1.105	B	1649	N/A	S	M		TM3030_34_0004	C	M2		https://zenodo.org/record/3489793/files/after_TM3030_34_0004.tif	false	https://zenodo.org/record/3489793/files/after_SAMERAMATM3030_34_0004.tif
	/	XXXIV	H	3.6	N/A	0.145	/	0.522	B	1650	C	P	/		TM3030_34_0004	/	M2		https://zenodo.org/record/3489793/files/after_TM3030_34_0004.tif	false	https://zenodo.org/record/3489793/files/after_SAMERAMATM3030_34_0004.tif
	N	XXXIV	H	44.95	N/A	0.02	/	0.899	B	1651	N/A	S	M		TM3030_34_0004	C	M2		https://zenodo.org/record/3489793/files/after_TM3030_34_0004.tif	false	https://zenodo.org/record/3489793/files/after_SAMERAMATM3030_34_0004.tif
	N	XXXIV	H	4.2054794520548	N/A	0.219	/	0.921	B	1652	N/A	S	M		TM3030_34_0004	C	M2		https://zenodo.org/record/3489793/files/after_TM3030_34_0004.tif	false	https://zenodo.org/record/3489793/files/after_SAMERAMATM3030_34_0004.tif
	N	XXXIV	H	28.8	N/A	0.04	/	1.152	B	1653	N/A	S	M		TM3030_34_0004	C	M2		https://zenodo.org/record/3489793/files/after_TM3030_34_0004.tif	false	https://zenodo.org/record/3489793/files/after_SAMERAMATM3030_34_0004.tif
	N	XXXIV	H	9.47560975609756	N/A	0.082	/	0.777	B	1654	N/A	S	M		TM3030_34_0004	C	M2		https://zenodo.org/record/3489793/files/after_TM3030_34_0004.tif	false	https://zenodo.org/record/3489793/files/after_SAMERAMATM3030_34_0004.tif
	N	XXXIV	H	6.88650306748466	N/A	0.326	/	2.245	B	1655	N/A	S	M		TM3030_34_0005	S	M2		https://zenodo.org/record/3489793/files/after_TM3030_34_0005.tif	false	https://zenodo.org/record/3489793/files/after_SAMERAMATM3030_34_0005.tif
	N	XXXIV	H	7.70802919708029	N/A	0.137	/	1.056	B	1656	N/A	S	M		TM3030_34_0005	S	M2		https://zenodo.org/record/3489793/files/after_TM3030_34_0005.tif	false	https://zenodo.org/record/3489793/files/after_SAMERAMATM3030_34_0005.tif
	N	XXXIV	H	17.7745098039216	N/A	0.102	/	1.813	B	1657	N/A	S	M		TM3030_34_0005	S	M2		https://zenodo.org/record/3489793/files/after_TM3030_34_0005.tif	false	https://zenodo.org/record/3489793/files/after_SAMERAMATM3030_34_0005.tif
	N	XXXIV	H	10.9135802469136	N/A	0.243	/	2.652	B	1658	N/A	S	M		TM3030_34_0005	S	M2		https://zenodo.org/record/3489793/files/after_TM3030_34_0005.tif	false	https://zenodo.org/record/3489793/files/after_SAMERAMATM3030_34_0005.tif
	N	XXXIV	H	9.53361344537815	N/A	0.238	/	2.269	B	1659	N/A	S	M		TM3030_34_0005	C	M2		https://zenodo.org/record/3489793/files/after_TM3030_34_0005.tif	false	https://zenodo.org/record/3489793/files/after_SAMERAMATM3030_34_0005.tif
	N	XXXIV	H	5.65549348230912	N/A	0.537	/	3.037	B	1660	N/A	S	M		TM3030_34_0006	S	M2		https://zenodo.org/record/3489793/files/after_TM3030_34_0006.tif	false	https://zenodo.org/record/3489793/files/after_SAMERAMATM3030_34_0006.tif
	N	XXXIV	H	12.8522727272727	N/A	0.176	/	2.262	B	1661	N/A	S	M		TM3030_34_0006	S	M2		https://zenodo.org/record/3489793/files/after_TM3030_34_0006.tif	false	https://zenodo.org/record/3489793/files/after_SAMERAMATM3030_34_0006.tif
	N	XXXIV	H	13.1565217391304	N/A	0.115	/	1.513	B	1662	N/A	S	M		TM3030_34_0006	C	M2		https://zenodo.org/record/3489793/files/after_TM3030_34_0006.tif	false	https://zenodo.org/record/3489793/files/after_SAMERAMATM3030_34_0006.tif
	/	XXXIV	H	3.08490566037736	N/A	0.106	/	0.327	B	1663	C	P	/		TM3030_34_0006	/	M2		https://zenodo.org/record/3489793/files/after_TM3030_34_0006.tif	false	https://zenodo.org/record/3489793/files/after_SAMERAMATM3030_34_0006.tif
	N	XXXIV	H	6.91836734693878	N/A	0.098	/	0.678	B	1664	N/A	S	M		TM3030_34_0006	S	M2		https://zenodo.org/record/3489793/files/after_TM3030_34_0006.tif	false	https://zenodo.org/record/3489793/files/after_SAMERAMATM3030_34_0006.tif
	N	XXXIV	H	18.8260869565217	N/A	0.184	/	3.464	B	1665	N/A	S	M		TM3030_34_0007	C	M2		https://zenodo.org/record/3489793/files/after_TM3030_34_0007.tif	false	https://zenodo.org/record/3489793/files/after_SAMERAMATM3030_34_0007.tif
	N	XXXIV	H	8.51306413301663	N/A	0.421	/	3.584	B	1666	N/A	S	M		TM3030_34_0007	C	M2		https://zenodo.org/record/3489793/files/after_TM3030_34_0007.tif	false	https://zenodo.org/record/3489793/files/after_SAMERAMATM3030_34_0007.tif
	N	XXXIV	H	4.7037037037037	N/A	0.324	/	1.524	B	1667	N/A	S	M		TM3030_34_0007	C	M2		https://zenodo.org/record/3489793/files/after_TM3030_34_0007.tif	false	https://zenodo.org/record/3489793/files/after_SAMERAMATM3030_34_0007.tif
	/	XXXIV	H	1.92695214105793	N/A	0.397	/	0.765	B	1668	E	P	/		TM3030_34_0007	/	M2		https://zenodo.org/record/3489793/files/after_TM3030_34_0007.tif	false	https://zenodo.org/record/3489793/files/after_SAMERAMATM3030_34_0007.tif
	/	XXXIV	H	1.68181818181818	N/A	0.176	/	0.296	B	1669	E	P	/		TM3030_34_0007	/	M2		https://zenodo.org/record/3489793/files/after_TM3030_34_0007.tif	false	https://zenodo.org/record/3489793/files/after_SAMERAMATM3030_34_0007.tif
	/	XXXIV	H	1.09166666666667	N/A	0.12	/	0.131	B	1670	E	P	/		TM3030_34_0007	/	M2		https://zenodo.org/record/3489793/files/after_TM3030_34_0007.tif	false	https://zenodo.org/record/3489793/files/after_SAMERAMATM3030_34_0007.tif
	N	XXXIV	H	12.6892307692308	N/A	0.325	/	4.124	B	1671	N/A	S	M		TM3030_34_0008	C	M2		https://zenodo.org/record/3489793/files/after_TM3030_34_0008.tif	false	https://zenodo.org/record/3489793/files/after_SAMERAMATM3030_34_0008.tif
	/	XXXIV	H	3.63210702341137	N/A	0.299	/	1.086	B	1672	E	P	/		TM3030_34_0008	/	M2		https://zenodo.org/record/3489793/files/after_TM3030_34_0008.tif	false	https://zenodo.org/record/3489793/files/after_SAMERAMATM3030_34_0008.tif
	N	XXXIV	H	7.67990074441687	N/A	0.403	/	3.095	B	1673	N/A	S	M		TM3030_34_0008	S	M2		https://zenodo.org/record/3489793/files/after_TM3030_34_0008.tif	false	https://zenodo.org/record/3489793/files/after_SAMERAMATM3030_34_0008.tif
	N	XXXIV	H	5.53723404255319	N/A	0.188	/	1.041	B	1674	N/A	S	M		TM3030_34_0008	S	M2		https://zenodo.org/record/3489793/files/after_TM3030_34_0008.tif	false	https://zenodo.org/record/3489793/files/after_SAMERAMATM3030_34_0008.tif
	/	XXXIV	H	3.65822784810127	N/A	0.079	/	0.289	B	1675	C	P	/		TM3030_34_0008	/	M2		https://zenodo.org/record/3489793/files/after_TM3030_34_0008.tif	false	https://zenodo.org/record/3489793/files/after_SAMERAMATM3030_34_0008.tif
	N	XXXIV	H	8.38235294117647	N/A	0.068	/	0.57	B	1676	N/A	S	M		TM3030_34_0008	C	M2		https://zenodo.org/record/3489793/files/after_TM3030_34_0008.tif	false	https://zenodo.org/record/3489793/files/after_SAMERAMATM3030_34_0008.tif
	N	XXXIV	H	8.5	N/A	0.036	/	0.306	B	1677	N/A	S	M		TM3030_34_0008	C	M2		https://zenodo.org/record/3489793/files/after_TM3030_34_0008.tif	false	https://zenodo.org/record/3489793/files/after_SAMERAMATM3030_34_0008.tif
	/	XXXIV	H	3.84615384615385	N/A	0.325	/	1.25	B	1678	E	P	/		TM3030_34_0008	/	M2		https://zenodo.org/record/3489793/files/after_TM3030_34_0008.tif	false	https://zenodo.org/record/3489793/files/after_SAMERAMATM3030_34_0008.tif
	N	XXXIV	H	7.4251968503937	N/A	0.381	/	2.829	B	1679	N/A	S	M		TM3030_34_0009	C	M2		https://zenodo.org/record/3489793/files/after_TM3030_34_0009.tif	false	https://zenodo.org/record/3489793/files/after_SAMERAMATM3030_34_0009.tif
	/	XXXIV	H	3.58620689655172	N/A	0.522	/	1.872	B	1680	D	P	/		TM3030_34_0009	/	M2		https://zenodo.org/record/3489793/files/after_TM3030_34_0009.tif	false	https://zenodo.org/record/3489793/files/after_SAMERAMATM3030_34_0009.tif
	/	XXXIV	H	3.62345679012346	N/A	0.486	/	1.761	B	1681	E	P	/		TM3030_34_0009	/	M2		https://zenodo.org/record/3489793/files/after_TM3030_34_0009.tif	false	https://zenodo.org/record/3489793/files/after_SAMERAMATM3030_34_0009.tif
	/	XXXIV	H	3	N/A	0.272	/	0.816	B	1682	D	P	/		TM3030_34_0009	/	M2		https://zenodo.org/record/3489793/files/after_TM3030_34_0009.tif	false	https://zenodo.org/record/3489793/files/after_SAMERAMATM3030_34_0009.tif
	/	XXXIV	H	1.83783783783784	N/A	0.37	/	0.68	B	1683	E	P	/		TM3030_34_0009	/	M2		https://zenodo.org/record/3489793/files/after_TM3030_34_0009.tif	false	https://zenodo.org/record/3489793/files/after_SAMERAMATM3030_34_0009.tif
	N	XXXIV	H	6.30088495575221	N/A	0.339	/	2.136	B	1684	N/A	S	M		TM3030_34_0010	S	M2		https://zenodo.org/record/3489793/files/after_TM3030_34_0010.tif	false	https://zenodo.org/record/3489793/files/after_SAMERAMATM3030_34_0010.tif
	/	XXXIV	H	2.13480392156863	N/A	0.408	/	0.871	B	1685	E	P	/		TM3030_34_0010	/	M2		https://zenodo.org/record/3489793/files/after_TM3030_34_0010.tif	false	https://zenodo.org/record/3489793/files/after_SAMERAMATM3030_34_0010.tif
	/	XXXIV	H	1.90801886792453	N/A	0.424	/	0.809	B	1686	E	P	/		TM3030_34_0010	/	M2		https://zenodo.org/record/3489793/files/after_TM3030_34_0010.tif	false	https://zenodo.org/record/3489793/files/after_SAMERAMATM3030_34_0010.tif
	/	XXXIV	H	0.962591240875912	N/A	1.096	/	1.055	B	1687	C	P	/		TM3030_34_0010	/	M2		https://zenodo.org/record/3489793/files/after_TM3030_34_0010.tif	false	https://zenodo.org/record/3489793/files/after_SAMERAMATM3030_34_0010.tif
	N	XXXIV	H	11.0175438596491	N/A	0.057	/	0.628	B	1688	N/A	S	M		TM3030_34_0010	S	M2		https://zenodo.org/record/3489793/files/after_TM3030_34_0010.tif	false	https://zenodo.org/record/3489793/files/after_SAMERAMATM3030_34_0010.tif
	/	XXXIV	H	3.03311258278146	N/A	0.151	/	0.458	B	1689	D	P	/		TM3030_34_0011	/	M2		https://zenodo.org/record/3489793/files/after_TM3030_34_0011.tif	false	https://zenodo.org/record/3489793/files/after_SAMERAMATM3030_34_0011.tif
	/	XXXIV	H	2.88617886178862	N/A	0.123	/	0.355	B	1690	C	P	/		TM3030_34_0011	/	M2		https://zenodo.org/record/3489793/files/after_TM3030_34_0011.tif	false	https://zenodo.org/record/3489793/files/after_SAMERAMATM3030_34_0011.tif
	N	XXXIV	H	4.1304347826087	N/A	0.046	/	0.19	B	1691	N/A	S	M		TM3030_34_0011	C	M2		https://zenodo.org/record/3489793/files/after_TM3030_34_0011.tif	false	https://zenodo.org/record/3489793/files/after_SAMERAMATM3030_34_0011.tif
	N	XXXIV	H	43.1590909090909	N/A	0.044	/	1.899	B	1692	N/A	S	M		TM3030_34_0011	S	M2		https://zenodo.org/record/3489793/files/after_TM3030_34_0011.tif	false	https://zenodo.org/record/3489793/files/after_SAMERAMATM3030_34_0011.tif
	/	XXXIV	H	3.38317757009346	N/A	0.107	/	0.362	B	1693	C	P	/		TM3030_34_0011	/	M2		https://zenodo.org/record/3489793/files/after_TM3030_34_0011.tif	false	https://zenodo.org/record/3489793/files/after_SAMERAMATM3030_34_0011.tif
	/	XXXIV	H	2.60869565217391	N/A	0.23	/	0.6	B	1694	E	P	/		TM3030_34_0012	/	M2		https://zenodo.org/record/3489793/files/after_TM3030_34_0012.tif	false	https://zenodo.org/record/3489793/files/after_SAMERAMATM3030_34_0012.tif
	/	XXXIV	H	1.94326241134752	N/A	0.141	/	0.274	B	1695	E	P	/		TM3030_34_0012	/	M2		https://zenodo.org/record/3489793/files/after_TM3030_34_0012.tif	false	https://zenodo.org/record/3489793/files/after_SAMERAMATM3030_34_0012.tif
	N	XXXIV	H	8.13541666666667	N/A	0.096	/	0.781	B	1696	N/A	S	M		TM3030_34_0012	C	M2		https://zenodo.org/record/3489793/files/after_TM3030_34_0012.tif	false	https://zenodo.org/record/3489793/files/after_SAMERAMATM3030_34_0012.tif
	N	XXXIV	H	26.76	N/A	0.075	/	2.007	B	1697	N/A	S	M		TM3030_34_0012	C	M2		https://zenodo.org/record/3489793/files/after_TM3030_34_0012.tif	false	https://zenodo.org/record/3489793/files/after_SAMERAMATM3030_34_0012.tif
	N	XXXIV	H	21.2745098039216	N/A	0.051	/	1.085	B	1698	N/A	S	M		TM3030_34_0012	C	M2		https://zenodo.org/record/3489793/files/after_TM3030_34_0012.tif	false	https://zenodo.org/record/3489793/files/after_SAMERAMATM3030_34_0012.tif
	/	XXXIV	H	2.62913907284768	N/A	0.151	/	0.397	B	1699	E	P	/		TM3030_34_0012	/	M2		https://zenodo.org/record/3489793/files/after_TM3030_34_0012.tif	false	https://zenodo.org/record/3489793/files/after_SAMERAMATM3030_34_0012.tif
	/	XXXIV	H	1.19024390243902	N/A	0.205	/	0.244	B	1700	E	P	/		TM3030_34_0013	/	M2		https://zenodo.org/record/3489793/files/after_TM3030_34_0013.tif	false	https://zenodo.org/record/3489793/files/after_SAMERAMATM3030_34_0013.tif
	/	XXXIV	H	1.09090909090909	N/A	0.22	/	0.24	B	1701	E	P	/		TM3030_34_0013	/	M2		https://zenodo.org/record/3489793/files/after_TM3030_34_0013.tif	false	https://zenodo.org/record/3489793/files/after_SAMERAMATM3030_34_0013.tif
	N	XXXIV	H	4.54401805869075	N/A	0.443	/	2.013	B	1702	N/A	S	M		TM3030_34_0013	S	M2		https://zenodo.org/record/3489793/files/after_TM3030_34_0013.tif	false	https://zenodo.org/record/3489793/files/after_SAMERAMATM3030_34_0013.tif
	/	XXXIV	H	1.14160583941606	N/A	0.685	/	0.782	B	1703	O	P	/		TM3030_34_0013	/	M2		https://zenodo.org/record/3489793/files/after_TM3030_34_0013.tif	false	https://zenodo.org/record/3489793/files/after_SAMERAMATM3030_34_0013.tif
	N	XXXIV	H	12.6	N/A	0.045	/	0.567	B	1704	N/A	S	M		TM3030_34_0013	S	M2		https://zenodo.org/record/3489793/files/after_TM3030_34_0013.tif	false	https://zenodo.org/record/3489793/files/after_SAMERAMATM3030_34_0013.tif
	N	XXXIV	H	6.80533333333333	N/A	0.375	/	2.552	B	1705	N/A	S	M		TM3030_34_0014	S	M2		https://zenodo.org/record/3489793/files/after_TM3030_34_0014.tif	false	https://zenodo.org/record/3489793/files/after_SAMERAMATM3030_34_0014.tif
	N	XXXIV	H	5.13793103448276	N/A	0.145	/	0.745	B	1706	N/A	S	M		TM3030_34_0014	C	M2		https://zenodo.org/record/3489793/files/after_TM3030_34_0014.tif	false	https://zenodo.org/record/3489793/files/after_SAMERAMATM3030_34_0014.tif
	/	XXXIV	H	1.63667820069204	N/A	0.289	/	0.473	B	1707	E	P	/		TM3030_34_0014	/	M2		https://zenodo.org/record/3489793/files/after_TM3030_34_0014.tif	false	https://zenodo.org/record/3489793/files/after_SAMERAMATM3030_34_0014.tif
	N	XXXIV	H	5.63030303030303	N/A	0.165	/	0.929	B	1708	N/A	S	M		TM3030_34_0014	C	M2		https://zenodo.org/record/3489793/files/after_TM3030_34_0014.tif	false	https://zenodo.org/record/3489793/files/after_SAMERAMATM3030_34_0014.tif
	/	XXXIV	H	1.98901098901099	N/A	0.364	/	0.724	B	1709	E	P	/		TM3030_34_0014	/	M2		https://zenodo.org/record/3489793/files/after_TM3030_34_0014.tif	false	https://zenodo.org/record/3489793/files/after_SAMERAMATM3030_34_0014.tif
	/	XXXIV	H	1.75813953488372	N/A	0.215	/	0.378	B	1710	E	P	/		TM3030_34_0014	/	M2		https://zenodo.org/record/3489793/files/after_TM3030_34_0014.tif	false	https://zenodo.org/record/3489793/files/after_SAMERAMATM3030_34_0014.tif
	/	XXXIV	H	2.69346733668342	N/A	0.199	/	0.536	B	1711	E	P	/		TM3030_34_0014	/	M2		https://zenodo.org/record/3489793/files/after_TM3030_34_0014.tif	false	https://zenodo.org/record/3489793/files/after_SAMERAMATM3030_34_0014.tif
	/	XXXIV	H	1.58767772511848	N/A	0.422	/	0.67	B	1712	E	P	/		TM3030_34_0015	/	M2		https://zenodo.org/record/3489793/files/after_TM3030_34_0015.tif	false	https://zenodo.org/record/3489793/files/after_SAMERAMATM3030_34_0015.tif
	/	XXXIV	H	2.38324873096447	N/A	0.394	/	0.939	B	1713	O	P	/		TM3030_34_0015	/	M2		https://zenodo.org/record/3489793/files/after_TM3030_34_0015.tif	false	https://zenodo.org/record/3489793/files/after_SAMERAMATM3030_34_0015.tif
	/	XXXIV	H	1.82269503546099	N/A	0.282	/	0.514	B	1714	E	P	/		TM3030_34_0015	/	M2		https://zenodo.org/record/3489793/files/after_TM3030_34_0015.tif	false	https://zenodo.org/record/3489793/files/after_SAMERAMATM3030_34_0015.tif
	N	XXXIV	H	10.2923588039867	N/A	0.301	/	3.098	B	1715	N/A	S	M		TM3030_34_0015	S	M2		https://zenodo.org/record/3489793/files/after_TM3030_34_0015.tif	false	https://zenodo.org/record/3489793/files/after_SAMERAMATM3030_34_0015.tif
	N	XXXIV	H	4.38235294117647	N/A	0.34	/	1.49	B	1716	N/A	S	M		TM3030_34_0015	S	M2		https://zenodo.org/record/3489793/files/after_TM3030_34_0015.tif	false	https://zenodo.org/record/3489793/files/after_SAMERAMATM3030_34_0015.tif
	/	XXXIV	H	2.4656862745098	N/A	0.408	/	1.006	B	1717	E	P	/		TM3030_34_0016	/	M2		https://zenodo.org/record/3489793/files/after_TM3030_34_0016.tif	false	https://zenodo.org/record/3489793/files/after_SAMERAMATM3030_34_0016.tif
	/	XXXIV	H	3.29220779220779	N/A	0.308	/	1.014	B	1718	E	P	/		TM3030_34_0016	/	M2		https://zenodo.org/record/3489793/files/after_TM3030_34_0016.tif	false	https://zenodo.org/record/3489793/files/after_SAMERAMATM3030_34_0016.tif
	/	XXXIV	H	2.60147601476015	N/A	0.271	/	0.705	B	1719	D	P	/		TM3030_34_0016	/	M2		https://zenodo.org/record/3489793/files/after_TM3030_34_0016.tif	false	https://zenodo.org/record/3489793/files/after_SAMERAMATM3030_34_0016.tif
	N	XXXIV	H	5.04109589041096	N/A	0.146	/	0.736	B	1720	N/A	S	M		TM3030_34_0016	S	M2		https://zenodo.org/record/3489793/files/after_TM3030_34_0016.tif	false	https://zenodo.org/record/3489793/files/after_SAMERAMATM3030_34_0016.tif
	N	XXXIV	H	5.416	N/A	0.25	/	1.354	B	1721	N/A	S	M		TM3030_34_0016	S	M2		https://zenodo.org/record/3489793/files/after_TM3030_34_0016.tif	false	https://zenodo.org/record/3489793/files/after_SAMERAMATM3030_34_0016.tif
	/	XXXIV	H	2.47916666666667	N/A	0.24	/	0.595	B	1722	E	P	/		TM3030_34_0016	/	M2		https://zenodo.org/record/3489793/files/after_TM3030_34_0016.tif	false	https://zenodo.org/record/3489793/files/after_SAMERAMATM3030_34_0016.tif
	/	XXXIV	H	2.84182305630027	N/A	0.373	/	1.06	B	1723	C	P	/		TM3030_34_0017	/	M2		https://zenodo.org/record/3489793/files/after_TM3030_34_0017.tif	false
	/	XXXIV	H	3.42022471910112	N/A	0.445	/	1.522	B	1724	C	P	/		TM3030_34_0017	/	M2		https://zenodo.org/record/3489793/files/after_TM3030_34_0017.tif	false
	N	XXXIV	H	13.5481927710843	N/A	0.166	/	2.249	B	1725	N/A	S	M		TM3030_34_0017	S	M2		https://zenodo.org/record/3489793/files/after_TM3030_34_0017.tif	false
	N	XXXIV	H	9.31940298507463	N/A	0.335	/	3.122	B	1726	N/A	S	M		TM3030_34_0017	C	M2		https://zenodo.org/record/3489793/files/after_TM3030_34_0017.tif	false
	N	XXXIV	H	10.7262357414449	N/A	0.263	/	2.821	B	1727	N/A	S	M		TM3030_34_0017	S	M2		https://zenodo.org/record/3489793/files/after_TM3030_34_0017.tif	false
	/	XXXIV	H	2.90598290598291	N/A	0.117	/	0.34	B	1728	E	P	/		TM3030_34_0017	/	M2		https://zenodo.org/record/3489793/files/after_TM3030_34_0017.tif	false
	/	XXXIV	H	3.91333333333333	N/A	0.15	/	0.587	B	1729	O	P	/		TM3030_34_0018	/	M2		https://zenodo.org/record/3489793/files/after_TM3030_34_0018.tif	false	https://zenodo.org/record/3489793/files/after_SAMERAMATM3030_34_0018.tif
	/	XXXIV	H	1.49450549450549	N/A	0.273	/	0.408	B	1730	E	P	/		TM3030_34_0018	/	M2		https://zenodo.org/record/3489793/files/after_TM3030_34_0018.tif	false	https://zenodo.org/record/3489793/files/after_SAMERAMATM3030_34_0018.tif
	N	XXXIV	H	4.07058823529412	N/A	0.085	/	0.346	B	1731	N/A	S	M		TM3030_34_0018	C	M2		https://zenodo.org/record/3489793/files/after_TM3030_34_0018.tif	false	https://zenodo.org/record/3489793/files/after_SAMERAMATM3030_34_0018.tif
	N	XXXIV	H	21.192513368984	N/A	0.187	/	3.963	B	1732	N/A	S	M		TM3030_34_0018	C	M2		https://zenodo.org/record/3489793/files/after_TM3030_34_0018.tif	false	https://zenodo.org/record/3489793/files/after_SAMERAMATM3030_34_0018.tif
	N	XXXIV	H	12.1281138790036	N/A	0.281	/	3.408	B	1733	N/A	S	M		TM3030_34_0018	S	M2		https://zenodo.org/record/3489793/files/after_TM3030_34_0018.tif	false	https://zenodo.org/record/3489793/files/after_SAMERAMATM3030_34_0018.tif
	N	XXXIV	H	6.34653465346535	N/A	0.101	/	0.641	B	1734	N/A	S	M		TM3030_34_0018	S	M2		https://zenodo.org/record/3489793/files/after_TM3030_34_0018.tif	false	https://zenodo.org/record/3489793/files/after_SAMERAMATM3030_34_0018.tif
	N	XXXIV	H	13.5625	N/A	0.16	/	2.17	B	1735	N/A	S	M		TM3030_34_0019	S	M2		https://zenodo.org/record/3489793/files/after_TM3030_34_0019.tif	false	https://zenodo.org/record/3489793/files/after_SAMERAMATM3030_34_0019.tif
	/	XXXIV	H	2.56603773584906	N/A	0.106	/	0.272	B	1736	C	P	/		TM3030_34_0019	/	M2		https://zenodo.org/record/3489793/files/after_TM3030_34_0019.tif	false	https://zenodo.org/record/3489793/files/after_SAMERAMATM3030_34_0019.tif
	/	XXXIV	H	1.56034482758621	N/A	0.116	/	0.181	B	1737	E	P	/		TM3030_34_0019	/	M2		https://zenodo.org/record/3489793/files/after_TM3030_34_0019.tif	false	https://zenodo.org/record/3489793/files/after_SAMERAMATM3030_34_0019.tif
	/	XXXIV	H	3.25506072874494	N/A	0.247	/	0.804	B	1738	O	P	/		TM3030_34_0020	/	M2		https://zenodo.org/record/3489793/files/after_TM3030_34_0020.tif	false	https://zenodo.org/record/3489793/files/after_SAMERAMATM3030_34_0020.tif
	/	XXXIV	H	3.60040983606557	N/A	0.488	/	1.757	B	1739	E	P	/		TM3030_34_0020	/	M2		https://zenodo.org/record/3489793/files/after_TM3030_34_0020.tif	false	https://zenodo.org/record/3489793/files/after_SAMERAMATM3030_34_0020.tif
	/	XXXIV	H	2.50990099009901	N/A	0.404	/	1.014	B	1740	E	P	/		TM3030_34_0020	/	M2		https://zenodo.org/record/3489793/files/after_TM3030_34_0020.tif	false	https://zenodo.org/record/3489793/files/after_SAMERAMATM3030_34_0020.tif
	/	XXXIV	H	2.13836477987421	N/A	0.318	/	0.68	B	1741	E	P	/		TM3030_34_0020	/	M2		https://zenodo.org/record/3489793/files/after_TM3030_34_0020.tif	false	https://zenodo.org/record/3489793/files/after_SAMERAMATM3030_34_0020.tif
	N	XXXIV	H	6.10755813953488	N/A	0.344	/	2.101	B	1742	N/A	S	S		TM3030_34_0020	S	M2		https://zenodo.org/record/3489793/files/after_TM3030_34_0020.tif	false	https://zenodo.org/record/3489793/files/after_SAMERAMATM3030_34_0020.tif
	/	XXXIV	H	1.34939759036145	N/A	0.083	/	0.112	B	1743	E	P	/		TM3030_34_0020	/	M2		https://zenodo.org/record/3489793/files/after_TM3030_34_0020.tif	false	https://zenodo.org/record/3489793/files/after_SAMERAMATM3030_34_0020.tif
	/	XXXIV	H	1.08977556109726	N/A	0.401	/	0.437	B	1744	O	P	/		TM3030_34_0021	/	M2		https://zenodo.org/record/3489793/files/after_MEREZATM3030_34_0021.tif	false
	/	XXXIV	H	1.45971563981043	N/A	0.211	/	0.308	B	1745	O	P	/		TM3030_34_0021	/	M2		https://zenodo.org/record/3489793/files/after_MEREZATM3030_34_0021.tif	false
	/	XXXIV	H	2.07096774193548	N/A	0.31	/	0.642	B	1746	O	P	/		TM3030_34_0021	/	M2		https://zenodo.org/record/3489793/files/after_MEREZATM3030_34_0021.tif	false
	/	XXXIV	H	3.19090909090909	N/A	0.33	/	1.053	B	1747	O	P	/		TM3030_34_0021	/	M2		https://zenodo.org/record/3489793/files/after_MEREZATM3030_34_0021.tif	false
	/	XXXIV	H	1.79677419354839	N/A	0.31	/	0.557	B	1748	D	P	/		TM3030_34_0021	/	M2		https://zenodo.org/record/3489793/files/after_MEREZATM3030_34_0021.tif	false
	/	XXXIV	H	2.7192429022082	N/A	0.317	/	0.862	B	1749	C	P	/		TM3030_34_0021	/	M2		https://zenodo.org/record/3489793/files/after_MEREZATM3030_34_0021.tif	false
	/	XXXIV	H	2.1530612244898	N/A	0.294	/	0.633	B	1750	E	P	/		TM3030_34_0021	/	M2		https://zenodo.org/record/3489793/files/after_MEREZATM3030_34_0021.tif	false
	/	XXXIV	H	1.65894039735099	N/A	0.302	/	0.501	B	1751	E	P	/		TM3030_34_0022	/	M2		https://zenodo.org/record/3489793/files/after_TM3030_34_0022.tif	false	https://zenodo.org/record/3489793/files/after_SAMERAMATM3030_34_0022.tif
	/	XXXIV	H	2.29347826086956	N/A	0.184	/	0.422	B	1752	E	P	/		TM3030_34_0023	/	M2		https://zenodo.org/record/3489793/files/after_TM3030_34_0023.tif	false	https://zenodo.org/record/3489793/files/after_SAMERAMATM3030_34_0023.tif
	/	XXXIV	H	1.70048309178744	N/A	0.414	/	0.704	B	1753	E	P	/		TM3030_34_0024	/	M2		https://zenodo.org/record/3489793/files/after_TM3030_34_0024.tif	false	https://zenodo.org/record/3489793/files/after_SAMERAMATM3030_34_0024.tif
	N	XXVIII	H	6.20960698689956	N/A	0.229	/	1.422	B	1754	N/A	S	M		TM3030_28_0001	S	M4		https://zenodo.org/record/3489793/files/after_TM3030_28_0001.tif	false	https://zenodo.org/record/3489793/files/after_SAMERAMATM3030_28_0001.tif
	N	XXVIII	H	7.42976939203354	N/A	0.477	/	3.544	B	1755	N/A	S	M		TM3030_28_0001	C	M4		https://zenodo.org/record/3489793/files/after_TM3030_28_0001.tif	false	https://zenodo.org/record/3489793/files/after_SAMERAMATM3030_28_0001.tif
	N	XXVIII	H	6.61061946902655	N/A	0.452	/	2.988	B	1756	N/A	S	M		TM3030_28_0001	C	M4		https://zenodo.org/record/3489793/files/after_TM3030_28_0001.tif	false	https://zenodo.org/record/3489793/files/after_SAMERAMATM3030_28_0001.tif
	/	XXVIII	H	2.28735632183908	N/A	0.261	/	0.597	B	1757	E	P	/		TM3030_28_0001	/	M4		https://zenodo.org/record/3489793/files/after_TM3030_28_0001.tif	false	https://zenodo.org/record/3489793/files/after_SAMERAMATM3030_28_0001.tif
	/	XXVIII	H	2.27439024390244	N/A	0.164	/	0.373	B	1758	C	P	/		TM3030_28_0001	/	M4		https://zenodo.org/record/3489793/files/after_TM3030_28_0001.tif	false	https://zenodo.org/record/3489793/files/after_SAMERAMATM3030_28_0001.tif
	/	XXVIII	H	1.97021276595745	N/A	0.235	/	0.463	B	1759	E	P	/		TM3030_28_0001	/	M4		https://zenodo.org/record/3489793/files/after_TM3030_28_0001.tif	false	https://zenodo.org/record/3489793/files/after_SAMERAMATM3030_28_0001.tif
	N	XXVIII	H	19.5094339622642	N/A	0.053	/	1.034	B	1760	N/A	S	M		TM3030_28_0001	C	M4		https://zenodo.org/record/3489793/files/after_TM3030_28_0001.tif	false	https://zenodo.org/record/3489793/files/after_SAMERAMATM3030_28_0001.tif
	/	XXVIII	H	3.47191011235955	N/A	0.089	/	0.309	B	1761	C	P	/		TM3030_28_0001	/	M4		https://zenodo.org/record/3489793/files/after_TM3030_28_0001.tif	false	https://zenodo.org/record/3489793/files/after_SAMERAMATM3030_28_0001.tif
	/	XXVIII	H	2.8	N/A	0.075	/	0.21	B	1762	C	P	/		TM3030_28_0001	/	M4		https://zenodo.org/record/3489793/files/after_TM3030_28_0001.tif	false	https://zenodo.org/record/3489793/files/after_SAMERAMATM3030_28_0001.tif
	N	XXVIII	H	7.51685393258427	N/A	0.089	/	0.669	B	1763	N/A	S	M		TM3030_28_0001	S	M4		https://zenodo.org/record/3489793/files/after_TM3030_28_0001.tif	false	https://zenodo.org/record/3489793/files/after_SAMERAMATM3030_28_0001.tif
	/	XXVIII	H	1.30952380952381	N/A	0.504	/	0.66	B	1764	O	P	/		TM3030_28_0002	/	M4		https://zenodo.org/record/3489793/files/after_TM3030_28_0002.tif	false	https://zenodo.org/record/3489793/files/after_SAMERAMATM3030_28_0002.tif
	/	XXVIII	H	2.4030303030303	N/A	0.33	/	0.793	B	1765	O	P	/		TM3030_28_0002	/	M4		https://zenodo.org/record/3489793/files/after_TM3030_28_0002.tif	false	https://zenodo.org/record/3489793/files/after_SAMERAMATM3030_28_0002.tif
	/	XXVIII	H	2.36708860759494	N/A	0.158	/	0.374	B	1766	D	P	/		TM3030_28_0002	/	M4		https://zenodo.org/record/3489793/files/after_TM3030_28_0002.tif	false	https://zenodo.org/record/3489793/files/after_SAMERAMATM3030_28_0002.tif
	/	XXVIII	H	1.83879781420765	N/A	0.366	/	0.673	B	1767	E	P	/		TM3030_28_0002	/	M4		https://zenodo.org/record/3489793/files/after_TM3030_28_0002.tif	false	https://zenodo.org/record/3489793/files/after_SAMERAMATM3030_28_0002.tif
	/	XXVIII	H	1.73563218390805	N/A	0.348	/	0.604	B	1768	E	P	/		TM3030_28_0002	/	M4		https://zenodo.org/record/3489793/files/after_TM3030_28_0002.tif	false	https://zenodo.org/record/3489793/files/after_SAMERAMATM3030_28_0002.tif
	N	XXVIII	H	10.0170454545455	N/A	0.176	/	1.763	B	1769	N/A	S	M		TM3030_28_0002	S	M4		https://zenodo.org/record/3489793/files/after_TM3030_28_0002.tif	false	https://zenodo.org/record/3489793/files/after_SAMERAMATM3030_28_0002.tif
	N	XXVIII	H	15.375796178344	N/A	0.157	/	2.414	B	1770	N/A	S	M		TM3030_28_0002	S	M4		https://zenodo.org/record/3489793/files/after_TM3030_28_0002.tif	false	https://zenodo.org/record/3489793/files/after_SAMERAMATM3030_28_0002.tif
	/	XXVIII	H	2.31363636363636	N/A	0.22	/	0.509	B	1771	C	P	/		TM3030_28_0002	/	M4		https://zenodo.org/record/3489793/files/after_TM3030_28_0002.tif	false	https://zenodo.org/record/3489793/files/after_SAMERAMATM3030_28_0002.tif
	/	XXVIII	H	1.59580838323353	N/A	0.334	/	0.533	B	1772	E	P	/		TM3030_28_0002	/	M4		https://zenodo.org/record/3489793/files/after_TM3030_28_0002.tif	false	https://zenodo.org/record/3489793/files/after_SAMERAMATM3030_28_0002.tif
	/	XXVIII	H	2.76271186440678	N/A	0.236	/	0.652	B	1773	E	P	/		TM3030_28_0002	/	M4		https://zenodo.org/record/3489793/files/after_TM3030_28_0002.tif	false	https://zenodo.org/record/3489793/files/after_SAMERAMATM3030_28_0002.tif
	/	XXVIII	H	1.50187265917603	N/A	0.267	/	0.401	B	1774	D	P	/		TM3030_28_0002	/	M4		https://zenodo.org/record/3489793/files/after_TM3030_28_0002.tif	false	https://zenodo.org/record/3489793/files/after_SAMERAMATM3030_28_0002.tif
	/	XXVIII	H	1.80786026200873	N/A	0.229	/	0.414	B	1775	E	P	/		TM3030_28_0002	/	M4		https://zenodo.org/record/3489793/files/after_TM3030_28_0002.tif	false	https://zenodo.org/record/3489793/files/after_SAMERAMATM3030_28_0002.tif
	/	XXVIII	H	2.09770114942529	N/A	0.348	/	0.73	B	1776	O	P	/		TM3030_28_0002	/	M4		https://zenodo.org/record/3489793/files/after_TM3030_28_0002.tif	false	https://zenodo.org/record/3489793/files/after_SAMERAMATM3030_28_0002.tif
	/	XXVIII	H	2.5836820083682	N/A	0.478	/	1.235	B	1777	E	P	/		TM3030_28_0003	/	M4		https://zenodo.org/record/3489793/files/after_TM3030_28_0003.tif	false	https://zenodo.org/record/3489793/files/after_SAMERAMATM3030_28_0003.tif
	/	XXVIII	H	1.41894736842105	N/A	0.475	/	0.674	B	1778	E	P	/		TM3030_28_0003	/	M4		https://zenodo.org/record/3489793/files/after_TM3030_28_0003.tif	false	https://zenodo.org/record/3489793/files/after_SAMERAMATM3030_28_0003.tif
	/	XXVIII	H	1.34767025089606	N/A	0.279	/	0.376	B	1779	E	P	/		TM3030_28_0003	/	M4		https://zenodo.org/record/3489793/files/after_TM3030_28_0003.tif	false	https://zenodo.org/record/3489793/files/after_SAMERAMATM3030_28_0003.tif
	N	XXVIII	H	5.25538461538461	N/A	0.325	/	1.708	B	1780	N/A	S	M		TM3030_28_0003	C	M4		https://zenodo.org/record/3489793/files/after_TM3030_28_0003.tif	false	https://zenodo.org/record/3489793/files/after_SAMERAMATM3030_28_0003.tif
	/	XXVIII	H	2.46096654275093	N/A	0.269	/	0.662	B	1781	E	P	/		TM3030_28_0003	/	M4		https://zenodo.org/record/3489793/files/after_TM3030_28_0003.tif	false	https://zenodo.org/record/3489793/files/after_SAMERAMATM3030_28_0003.tif
	/	XXVIII	H	1.75085324232082	N/A	0.293	/	0.513	B	1782	D	P	/		TM3030_28_0003	/	M4		https://zenodo.org/record/3489793/files/after_TM3030_28_0003.tif	false	https://zenodo.org/record/3489793/files/after_SAMERAMATM3030_28_0003.tif
	/	XXVIII	H	2.08116883116883	N/A	0.308	/	0.641	B	1783	E	P	/		TM3030_28_0003	/	M4		https://zenodo.org/record/3489793/files/after_TM3030_28_0003.tif	false	https://zenodo.org/record/3489793/files/after_SAMERAMATM3030_28_0003.tif
	/	XXVIII	H	1.69325153374233	N/A	0.326	/	0.552	B	1784	E	P	/		TM3030_28_0003	/	M4		https://zenodo.org/record/3489793/files/after_TM3030_28_0003.tif	false	https://zenodo.org/record/3489793/files/after_SAMERAMATM3030_28_0003.tif
	/	XXVIII	H	1.22145328719723	N/A	0.289	/	0.353	B	1785	E	P	/		TM3030_28_0003	/	M4		https://zenodo.org/record/3489793/files/after_TM3030_28_0003.tif	false	https://zenodo.org/record/3489793/files/after_SAMERAMATM3030_28_0003.tif
	/	XXVIII	H	2.35897435897436	N/A	0.156	/	0.368	B	1786	E	P	/		TM3030_28_0003	/	M4		https://zenodo.org/record/3489793/files/after_TM3030_28_0003.tif	false	https://zenodo.org/record/3489793/files/after_SAMERAMATM3030_28_0003.tif
	/	XXVIII	H	2.56969696969697	N/A	0.165	/	0.424	B	1787	E	P	/		TM3030_28_0003	/	M4		https://zenodo.org/record/3489793/files/after_TM3030_28_0003.tif	false	https://zenodo.org/record/3489793/files/after_SAMERAMATM3030_28_0003.tif
	N	XXVIII	H	8.78048780487805	N/A	0.205	/	1.8	B	1788	N/A	S	M		TM3030_28_0003	S	M4		https://zenodo.org/record/3489793/files/after_TM3030_28_0003.tif	false	https://zenodo.org/record/3489793/files/after_SAMERAMATM3030_28_0003.tif
	/	XXVIII	H	2.02459016393443	N/A	0.244	/	0.494	B	1789	C	P	/		TM3030_28_0004	/	M4		https://zenodo.org/record/3489793/files/after_TM3030_28_0004.tif	false	https://zenodo.org/record/3489793/files/after_SAMERAMATM3030_28_0004.tif
	/	XXVIII	H	1.21189591078067	N/A	0.269	/	0.326	B	1790	E	P	/		TM3030_28_0004	/	M4		https://zenodo.org/record/3489793/files/after_TM3030_28_0004.tif	false	https://zenodo.org/record/3489793/files/after_SAMERAMATM3030_28_0004.tif
	N	XXVIII	H	5.95620437956204	N/A	0.137	/	0.816	B	1791	N/A	S	M		TM3030_28_0004	S	M4		https://zenodo.org/record/3489793/files/after_TM3030_28_0004.tif	false	https://zenodo.org/record/3489793/files/after_SAMERAMATM3030_28_0004.tif
	N	XXVIII	H	13.8620689655172	N/A	0.087	/	1.206	B	1792	N/A	S	M		TM3030_28_0004	C	M4		https://zenodo.org/record/3489793/files/after_TM3030_28_0004.tif	false	https://zenodo.org/record/3489793/files/after_SAMERAMATM3030_28_0004.tif
	/	XXVIII	H	2.26568265682657	N/A	0.271	/	0.614	B	1793	E	P	/		TM3030_28_0004	/	M4		https://zenodo.org/record/3489793/files/after_TM3030_28_0004.tif	false	https://zenodo.org/record/3489793/files/after_SAMERAMATM3030_28_0004.tif
	/	XXVIII	H	1.85840707964602	N/A	0.339	/	0.63	B	1794	E	P	/		TM3030_28_0004	/	M4		https://zenodo.org/record/3489793/files/after_TM3030_28_0004.tif	false	https://zenodo.org/record/3489793/files/after_SAMERAMATM3030_28_0004.tif
	/	XXVIII	H	1.68681318681319	N/A	0.364	/	0.614	B	1795	E	P	/		TM3030_28_0004	/	M4		https://zenodo.org/record/3489793/files/after_TM3030_28_0004.tif	false	https://zenodo.org/record/3489793/files/after_SAMERAMATM3030_28_0004.tif
	/	XXVIII	H	2.30548302872063	N/A	0.383	/	0.883	B	1796	E	P	/		TM3030_28_0004	/	M4		https://zenodo.org/record/3489793/files/after_TM3030_28_0004.tif	false	https://zenodo.org/record/3489793/files/after_SAMERAMATM3030_28_0004.tif
	/	XXVIII	H	1.01271186440678	N/A	0.708	/	0.717	B	1797	O	P	/		TM3030_28_0004	/	M4		https://zenodo.org/record/3489793/files/after_TM3030_28_0004.tif	false	https://zenodo.org/record/3489793/files/after_SAMERAMATM3030_28_0004.tif
	/	XXVIII	H	1.51428571428571	N/A	0.175	/	0.265	B	1798	E	P	/		TM3030_28_0004	/	M4		https://zenodo.org/record/3489793/files/after_TM3030_28_0004.tif	false	https://zenodo.org/record/3489793/files/after_SAMERAMATM3030_28_0004.tif
	N	XXVIII	H	19.9230769230769	N/A	0.091	/	1.813	B	1799	N/A	S	M		TM3030_28_0005	S	M4		https://zenodo.org/record/3489793/files/after_TM3030_28_0005.tif	false	https://zenodo.org/record/3489793/files/after_SAMERAMATM3030_28_0005.tif
	N	XXVIII	H	15.0804597701149	N/A	0.087	/	1.312	B	1800	N/A	S	M		TM3030_28_0005	S	M4		https://zenodo.org/record/3489793/files/after_TM3030_28_0005.tif	false	https://zenodo.org/record/3489793/files/after_SAMERAMATM3030_28_0005.tif
	/	XXVIII	H	1.59269662921348	N/A	0.356	/	0.567	B	1801	E	P	/		TM3030_28_0005	/	M4		https://zenodo.org/record/3489793/files/after_TM3030_28_0005.tif	false	https://zenodo.org/record/3489793/files/after_SAMERAMATM3030_28_0005.tif
	/	XXVIII	H	1.2787456445993	N/A	0.287	/	0.367	B	1802	E	P	/		TM3030_28_0005	/	M4		https://zenodo.org/record/3489793/files/after_TM3030_28_0005.tif	false	https://zenodo.org/record/3489793/files/after_SAMERAMATM3030_28_0005.tif
	N	XXVIII	H	13.2764705882353	N/A	0.17	/	2.257	B	1803	N/A	S	M		TM3030_28_0005	S	M4		https://zenodo.org/record/3489793/files/after_TM3030_28_0005.tif	false	https://zenodo.org/record/3489793/files/after_SAMERAMATM3030_28_0005.tif
	N	XXVIII	H	6.05633802816902	N/A	0.142	/	0.86	B	1804	N/A	S	M		TM3030_28_0005	S	M4		https://zenodo.org/record/3489793/files/after_TM3030_28_0005.tif	false	https://zenodo.org/record/3489793/files/after_SAMERAMATM3030_28_0005.tif
	/	XXVIII	H	1.71111111111111	N/A	0.225	/	0.385	B	1805	O	P	/		TM3030_28_0005	/	M4		https://zenodo.org/record/3489793/files/after_TM3030_28_0005.tif	false	https://zenodo.org/record/3489793/files/after_SAMERAMATM3030_28_0005.tif
	N	XXVIII	H	19.5737704918033	N/A	0.061	/	1.194	B	1806	N/A	S	M		TM3030_28_0005	C	M4		https://zenodo.org/record/3489793/files/after_TM3030_28_0005.tif	false	https://zenodo.org/record/3489793/files/after_SAMERAMATM3030_28_0005.tif
	/	XXVIII	H	1.02583025830258	N/A	0.271	/	0.278	B	1807	R	P	/		TM3030_28_0005	/	M4		https://zenodo.org/record/3489793/files/after_TM3030_28_0005.tif	false	https://zenodo.org/record/3489793/files/after_SAMERAMATM3030_28_0005.tif
	N	XXVIII	H	14.5581395348837	N/A	0.172	/	2.504	B	1808	N/A	S	M		TM3030_28_0006	C	M4		https://zenodo.org/record/3489793/files/after_TM3030_28_0006.tif	false	https://zenodo.org/record/3489793/files/after_SAMERAMATM3030_28_0006.tif
	N	XXVIII	H	15.5066666666667	N/A	0.075	/	1.163	B	1809	N/A	S	M		TM3030_28_0006	S	M4		https://zenodo.org/record/3489793/files/after_TM3030_28_0006.tif	false	https://zenodo.org/record/3489793/files/after_SAMERAMATM3030_28_0006.tif
	/	XXVIII	H	1.03654485049834	N/A	0.301	/	0.312	B	1810	R	P	/		TM3030_28_0006	/	M4		https://zenodo.org/record/3489793/files/after_TM3030_28_0006.tif	false	https://zenodo.org/record/3489793/files/after_SAMERAMATM3030_28_0006.tif
	/	XXVIII	H	1.97880539499037	N/A	0.519	/	1.027	B	1811	O	P	/		TM3030_28_0006	/	M4		https://zenodo.org/record/3489793/files/after_TM3030_28_0006.tif	false	https://zenodo.org/record/3489793/files/after_SAMERAMATM3030_28_0006.tif
	N	XXVIII	H	32.5967741935484	N/A	0.062	/	2.021	B	1812	N/A	S	M		TM3030_28_0006	C	M4		https://zenodo.org/record/3489793/files/after_TM3030_28_0006.tif	false	https://zenodo.org/record/3489793/files/after_SAMERAMATM3030_28_0006.tif
	N	XXVIII	H	9.02083333333333	N/A	0.192	/	1.732	B	1813	N/A	S	M		TM3030_28_0006	C	M4		https://zenodo.org/record/3489793/files/after_TM3030_28_0006.tif	false	https://zenodo.org/record/3489793/files/after_SAMERAMATM3030_28_0006.tif
	N	XXVIII	H	14.15625	N/A	0.096	/	1.359	B	1814	N/A	S	M		TM3030_28_0006	C	M4		https://zenodo.org/record/3489793/files/after_TM3030_28_0006.tif	false	https://zenodo.org/record/3489793/files/after_SAMERAMATM3030_28_0006.tif
	N	XXVIII	H	4.65625	N/A	0.096	/	0.447	B	1815	N/A	S	M		TM3030_28_0006	S	M4		https://zenodo.org/record/3489793/files/after_TM3030_28_0006.tif	false	https://zenodo.org/record/3489793/files/after_SAMERAMATM3030_28_0006.tif
	/	XXVIII	H	1.48264984227129	N/A	0.317	/	0.47	B	1816	E	P	/		TM3030_28_0007	/	M4		https://zenodo.org/record/3489793/files/after_TM3030_28_0007.tif	false	https://zenodo.org/record/3489793/files/after_SAMERAMATM3030_28_0007.tif
	/	XXVIII	H	1.07237813884786	N/A	0.677	/	0.726	B	1817	E	P	/		TM3030_28_0007	/	M4		https://zenodo.org/record/3489793/files/after_TM3030_28_0007.tif	false	https://zenodo.org/record/3489793/files/after_SAMERAMATM3030_28_0007.tif
	/	XXVIII	H	1.73529411764706	N/A	0.17	/	0.295	B	1818	E	P	/		TM3030_28_0007	/	M4		https://zenodo.org/record/3489793/files/after_TM3030_28_0007.tif	false	https://zenodo.org/record/3489793/files/after_SAMERAMATM3030_28_0007.tif
	/	XXVIII	H	1.81007751937985	N/A	0.258	/	0.467	B	1819	E	P	/		TM3030_28_0007	/	M4		https://zenodo.org/record/3489793/files/after_TM3030_28_0007.tif	false	https://zenodo.org/record/3489793/files/after_SAMERAMATM3030_28_0007.tif
	/	XXVIII	H	1.36501079913607	N/A	0.463	/	0.632	B	1820	O	P	/		TM3030_28_0007	/	M4		https://zenodo.org/record/3489793/files/after_TM3030_28_0007.tif	false	https://zenodo.org/record/3489793/files/after_SAMERAMATM3030_28_0007.tif
	N	XXVIII	H	11.6619718309859	N/A	0.071	/	0.828	B	1821	N/A	S	M		TM3030_28_0007	S	M4		https://zenodo.org/record/3489793/files/after_TM3030_28_0007.tif	false	https://zenodo.org/record/3489793/files/after_SAMERAMATM3030_28_0007.tif
	N	XXVIII	H	16.7647058823529	N/A	0.085	/	1.425	B	1822	N/A	S	M		TM3030_28_0007	S	M4		https://zenodo.org/record/3489793/files/after_TM3030_28_0007.tif	false	https://zenodo.org/record/3489793/files/after_SAMERAMATM3030_28_0007.tif
	/	XXVIII	H	3.6095717884131	N/A	0.397	/	1.433	B	1823	C	P	/		TM3030_28_0007	/	M4		https://zenodo.org/record/3489793/files/after_TM3030_28_0007.tif	false	https://zenodo.org/record/3489793/files/after_SAMERAMATM3030_28_0007.tif
	/	XXVIII	H	2.98265895953757	N/A	0.173	/	0.516	B	1824	E	P	/		TM3030_28_0008	/	M4		https://zenodo.org/record/3489793/files/after_TM3030_28_0008.tif	false	https://zenodo.org/record/3489793/files/after_SAMERAMATM3030_28_0008.tif
	/	XXVIII	H	3.8641975308642	N/A	0.162	/	0.626	B	1825	C	P	/		TM3030_28_0008	/	M4		https://zenodo.org/record/3489793/files/after_TM3030_28_0008.tif	false	https://zenodo.org/record/3489793/files/after_SAMERAMATM3030_28_0008.tif
	/	XXVIII	H	2.37727272727273	N/A	0.22	/	0.523	B	1826	E	P	/		TM3030_28_0008	/	M4		https://zenodo.org/record/3489793/files/after_TM3030_28_0008.tif	false	https://zenodo.org/record/3489793/files/after_SAMERAMATM3030_28_0008.tif
	/	XXVIII	H	2.45185185185185	N/A	0.135	/	0.331	B	1827	E	P	/		TM3030_28_0008	/	M4		https://zenodo.org/record/3489793/files/after_TM3030_28_0008.tif	false	https://zenodo.org/record/3489793/files/after_SAMERAMATM3030_28_0008.tif
	N	XXVIII	H	5.66523605150215	N/A	0.233	/	1.32	B	1828	N/A	S	M		TM3030_28_0008	C	M4		https://zenodo.org/record/3489793/files/after_TM3030_28_0008.tif	false	https://zenodo.org/record/3489793/files/after_SAMERAMATM3030_28_0008.tif
	/	XXVIII	H	1.41666666666667	N/A	0.156	/	0.221	B	1829	E	P	/		TM3030_28_0008	/	M4		https://zenodo.org/record/3489793/files/after_TM3030_28_0008.tif	false	https://zenodo.org/record/3489793/files/after_SAMERAMATM3030_28_0008.tif
	N	XXVIII	H	7.54724409448819	N/A	0.254	/	1.917	B	1830	N/A	S	M		TM3030_28_0008	C	M4		https://zenodo.org/record/3489793/files/after_TM3030_28_0008.tif	false	https://zenodo.org/record/3489793/files/after_SAMERAMATM3030_28_0008.tif
	/	XXVIII	H	2.91379310344828	N/A	0.174	/	0.507	B	1831	D	P	/		TM3030_28_0008	/	M4		https://zenodo.org/record/3489793/files/after_TM3030_28_0008.tif	false	https://zenodo.org/record/3489793/files/after_SAMERAMATM3030_28_0008.tif
	/	XXVIII	H	1.93260869565217	N/A	0.46	/	0.889	B	1832	O	P	/		TM3030_28_0008	/	M4		https://zenodo.org/record/3489793/files/after_TM3030_28_0008.tif	false	https://zenodo.org/record/3489793/files/after_SAMERAMATM3030_28_0008.tif
	/	XXVIII	H	3.56581986143187	N/A	0.433	/	1.544	B	1833	O	P	/		TM3030_28_0008	/	M4		https://zenodo.org/record/3489793/files/after_TM3030_28_0008.tif	false	https://zenodo.org/record/3489793/files/after_SAMERAMATM3030_28_0008.tif
	N	XXVIII	H	7.20629370629371	N/A	0.286	/	2.061	B	1834	N/A	S	M		TM3030_28_0008	S	M4		https://zenodo.org/record/3489793/files/after_TM3030_28_0008.tif	false	https://zenodo.org/record/3489793/files/after_SAMERAMATM3030_28_0008.tif
	/	XXVIII	H	1.82938388625592	N/A	0.422	/	0.772	B	1835	E	P	/		TM3030_28_0008	/	M4		https://zenodo.org/record/3489793/files/after_TM3030_28_0008.tif	false	https://zenodo.org/record/3489793/files/after_SAMERAMATM3030_28_0008.tif
	N	XXVIII	H	4.37931034482759	N/A	0.145	/	0.635	B	1836	N/A	S	M		TM3030_28_0008	C	M4		https://zenodo.org/record/3489793/files/after_TM3030_28_0008.tif	false	https://zenodo.org/record/3489793/files/after_SAMERAMATM3030_28_0008.tif
	/	XXVIII	H	1.3058568329718	N/A	0.461	/	0.602	B	1837	O	P	/		TM3030_28_0008	/	M4		https://zenodo.org/record/3489793/files/after_TM3030_28_0008.tif	false	https://zenodo.org/record/3489793/files/after_SAMERAMATM3030_28_0008.tif
	/	XXVIII	H	1.825	N/A	0.32	/	0.584	B	1838	E	P	/		TM3030_28_0008	/	M4		https://zenodo.org/record/3489793/files/after_TM3030_28_0008.tif	false	https://zenodo.org/record/3489793/files/after_SAMERAMATM3030_28_0008.tif
	/	XXVIII	H	2.08641975308642	N/A	0.243	/	0.507	B	1839	E	P	/		TM3030_28_0008	/	M4		https://zenodo.org/record/3489793/files/after_TM3030_28_0008.tif	false	https://zenodo.org/record/3489793/files/after_SAMERAMATM3030_28_0008.tif
	/	XXVIII	H	1.60098522167488	N/A	0.203	/	0.325	B	1840	O	P	/		TM3030_28_0008	/	M4		https://zenodo.org/record/3489793/files/after_TM3030_28_0008.tif	false	https://zenodo.org/record/3489793/files/after_SAMERAMATM3030_28_0008.tif
	/	XXVIII	H	2.57707509881423	N/A	0.253	/	0.652	B	1841	O	P	/		TM3030_28_0008	/	M4		https://zenodo.org/record/3489793/files/after_TM3030_28_0008.tif	false	https://zenodo.org/record/3489793/files/after_SAMERAMATM3030_28_0008.tif
	N	XXVIII	H	4.78145695364238	N/A	0.151	/	0.722	B	1842	N/A	S	M		TM3030_28_0008	S	M4		https://zenodo.org/record/3489793/files/after_TM3030_28_0008.tif	false	https://zenodo.org/record/3489793/files/after_SAMERAMATM3030_28_0008.tif
	N	XXVIII	H	23.4324324324324	N/A	0.148	/	3.468	B	1843	N/A	S	M		TM3030_28_0008	S	M4		https://zenodo.org/record/3489793/files/after_TM3030_28_0008.tif	false	https://zenodo.org/record/3489793/files/after_SAMERAMATM3030_28_0008.tif
	N	XXVIII	H	10.6036036036036	N/A	0.111	/	1.177	B	1844	N/A	S	M		TM3030_28_0008	S	M4		https://zenodo.org/record/3489793/files/after_TM3030_28_0008.tif	false	https://zenodo.org/record/3489793/files/after_SAMERAMATM3030_28_0008.tif
	/	XXVIII	H	1.875	N/A	0.28	/	0.525	B	1845	E	P	/		TM3030_28_0009	/	M4		https://zenodo.org/record/3489793/files/after_TM3030_28_0009.tif	false	https://zenodo.org/record/3489793/files/after_SAMERAMATM3030_28_0009.tif
	N	XXVIII	H	7.91362126245847	N/A	0.301	/	2.382	B	1846	N/A	S	M		TM3030_28_0009	C	M4		https://zenodo.org/record/3489793/files/after_TM3030_28_0009.tif	false	https://zenodo.org/record/3489793/files/after_SAMERAMATM3030_28_0009.tif
	N	XXVIII	H	5.05483870967742	N/A	0.31	/	1.567	B	1847	N/A	S	M		TM3030_28_0009	C	M4		https://zenodo.org/record/3489793/files/after_TM3030_28_0009.tif	false	https://zenodo.org/record/3489793/files/after_SAMERAMATM3030_28_0009.tif
	N	XXVIII	H	6.42603550295858	N/A	0.169	/	1.086	B	1848	N/A	S	M		TM3030_28_0009	C	M4		https://zenodo.org/record/3489793/files/after_TM3030_28_0009.tif	false	https://zenodo.org/record/3489793/files/after_SAMERAMATM3030_28_0009.tif
	N	XXVIII	H	9.62068965517241	N/A	0.145	/	1.395	B	1849	N/A	S	M		TM3030_28_0009	C	M4		https://zenodo.org/record/3489793/files/after_TM3030_28_0009.tif	false	https://zenodo.org/record/3489793/files/after_SAMERAMATM3030_28_0009.tif
	/	XXVIII	H	2.02752293577982	N/A	0.109	/	0.221	B	1850	C	P	/		TM3030_28_0009	/	M4		https://zenodo.org/record/3489793/files/after_TM3030_28_0009.tif	false	https://zenodo.org/record/3489793/files/after_SAMERAMATM3030_28_0009.tif
	/	XXVIII	H	1.36290322580645	N/A	0.124	/	0.169	B	1851	E	P	/		TM3030_28_0009	/	M4		https://zenodo.org/record/3489793/files/after_TM3030_28_0009.tif	false	https://zenodo.org/record/3489793/files/after_SAMERAMATM3030_28_0009.tif
	/	XXVIII	H	2.56746031746032	N/A	0.252	/	0.647	B	1852	E	P	/		TM3030_28_0009	/	M4		https://zenodo.org/record/3489793/files/after_TM3030_28_0009.tif	false	https://zenodo.org/record/3489793/files/after_SAMERAMATM3030_28_0009.tif
	/	XXVIII	H	3.59756097560976	N/A	0.164	/	0.59	B	1853	O	P	/		TM3030_28_0010	/	M4		https://zenodo.org/record/3489793/files/after_TM3030_28_0010.tif	false	https://zenodo.org/record/3489793/files/after_SAMERAMATM3030_28_0010.tif
	/	XXVIII	H	1.73299748110831	N/A	0.397	/	0.688	B	1854	O	P	/		TM3030_28_0010	/	M4		https://zenodo.org/record/3489793/files/after_TM3030_28_0010.tif	false	https://zenodo.org/record/3489793/files/after_SAMERAMATM3030_28_0010.tif
	N	XXVIII	H	9.98387096774194	N/A	0.062	/	0.619	B	1855	N/A	S	M		TM3030_28_0010	S	M4		https://zenodo.org/record/3489793/files/after_TM3030_28_0010.tif	false	https://zenodo.org/record/3489793/files/after_SAMERAMATM3030_28_0010.tif
	N	XXVIII	H	12.3833333333333	N/A	0.06	/	0.743	B	1856	N/A	S	M		TM3030_28_0010	S	M4		https://zenodo.org/record/3489793/files/after_TM3030_28_0010.tif	false	https://zenodo.org/record/3489793/files/after_SAMERAMATM3030_28_0010.tif
	/	XXVIII	H	1.16434540389972	N/A	0.359	/	0.418	B	1857	E	P	/		TM3030_28_0010	/	M4		https://zenodo.org/record/3489793/files/after_TM3030_28_0010.tif	false	https://zenodo.org/record/3489793/files/after_SAMERAMATM3030_28_0010.tif
	N	XXVIII	H	5.98214285714286	N/A	0.224	/	1.34	B	1858	N/A	S	M		TM3030_28_0010	C	M4		https://zenodo.org/record/3489793/files/after_TM3030_28_0010.tif	false	https://zenodo.org/record/3489793/files/after_SAMERAMATM3030_28_0010.tif
	N	XXVIII	H	4.40343347639485	N/A	0.233	/	1.026	B	1859	N/A	S	M		TM3030_28_0010	S	M4		https://zenodo.org/record/3489793/files/after_TM3030_28_0010.tif	false	https://zenodo.org/record/3489793/files/after_SAMERAMATM3030_28_0010.tif
	/	XXVIII	H	3.12048192771084	N/A	0.083	/	0.259	B	1860	C	P	/		TM3030_28_0010	/	M4		https://zenodo.org/record/3489793/files/after_TM3030_28_0010.tif	false	https://zenodo.org/record/3489793/files/after_SAMERAMATM3030_28_0010.tif
	/	XXVIII	H	3.28235294117647	N/A	0.085	/	0.279	B	1861	C	P	/		TM3030_28_0010	/	M4		https://zenodo.org/record/3489793/files/after_TM3030_28_0010.tif	false	https://zenodo.org/record/3489793/files/after_SAMERAMATM3030_28_0010.tif
	/	XXVIII	H	2.2375	N/A	0.08	/	0.179	B	1862	E	P	/		TM3030_28_0010	/	M4		https://zenodo.org/record/3489793/files/after_TM3030_28_0010.tif	false	https://zenodo.org/record/3489793/files/after_SAMERAMATM3030_28_0010.tif
	/	XXVIII	H	3.46666666666667	N/A	0.12	/	0.416	B	1863	D	P	/		TM3030_28_0011	/	M4		https://zenodo.org/record/3489793/files/after_TM3030_28_0011.tif	false	https://zenodo.org/record/3489793/files/after_SAMERAMATM3030_28_0011.tif
	/	XXVIII	H	1.67280163599182	N/A	0.489	/	0.818	B	1864	O	P	/		TM3030_28_0011	/	M4		https://zenodo.org/record/3489793/files/after_TM3030_28_0011.tif	false	https://zenodo.org/record/3489793/files/after_SAMERAMATM3030_28_0011.tif
	/	XXVIII	H	1.20359281437126	N/A	0.167	/	0.201	B	1865	E	P	/		TM3030_28_0011	/	M4		https://zenodo.org/record/3489793/files/after_TM3030_28_0011.tif	false	https://zenodo.org/record/3489793/files/after_SAMERAMATM3030_28_0011.tif
	/	XXVIII	H	2.25480769230769	N/A	0.208	/	0.469	B	1866	O	P	/		TM3030_28_0011	/	M4		https://zenodo.org/record/3489793/files/after_TM3030_28_0011.tif	false	https://zenodo.org/record/3489793/files/after_SAMERAMATM3030_28_0011.tif
	/	XXVIII	H	1.16129032258065	N/A	0.124	/	0.144	B	1867	E	P	/		TM3030_28_0011	/	M4		https://zenodo.org/record/3489793/files/after_TM3030_28_0011.tif	false	https://zenodo.org/record/3489793/files/after_SAMERAMATM3030_28_0011.tif
	N	XXVIII	H	5.5	N/A	0.086	/	0.473	B	1868	N/A	S	M		TM3030_28_0011	C	M4		https://zenodo.org/record/3489793/files/after_TM3030_28_0011.tif	false	https://zenodo.org/record/3489793/files/after_SAMERAMATM3030_28_0011.tif
	N	XXVIII	H	4.20192307692308	N/A	0.416	/	1.748	B	1869	N/A	S	M		TM3030_28_0011	C	M4		https://zenodo.org/record/3489793/files/after_TM3030_28_0011.tif	false	https://zenodo.org/record/3489793/files/after_SAMERAMATM3030_28_0011.tif
	N	XXVIII	H	12.7272727272727	N/A	0.231	/	2.94	B	1870	N/A	S	M		TM3030_28_0011	C	M4		https://zenodo.org/record/3489793/files/after_TM3030_28_0011.tif	false	https://zenodo.org/record/3489793/files/after_SAMERAMATM3030_28_0011.tif
	/	XXVIII	H	3.80988593155894	N/A	0.263	/	1.002	B	1871	O	P	/		TM3030_28_0011	/	M4		https://zenodo.org/record/3489793/files/after_TM3030_28_0011.tif	false	https://zenodo.org/record/3489793/files/after_SAMERAMATM3030_28_0011.tif
	N	XXVIII	H	11.6511627906977	N/A	0.043	/	0.501	B	1872	N/A	S	M		TM3030_28_0011	S	M4		https://zenodo.org/record/3489793/files/after_TM3030_28_0011.tif	false	https://zenodo.org/record/3489793/files/after_SAMERAMATM3030_28_0011.tif
	/	XXVIII	H	3.43548387096774	N/A	0.062	/	0.213	B	1873	C	P	/		TM3030_28_0011	/	M4		https://zenodo.org/record/3489793/files/after_TM3030_28_0011.tif	false	https://zenodo.org/record/3489793/files/after_SAMERAMATM3030_28_0011.tif
	N	XXVIII	H	9.03636363636364	N/A	0.055	/	0.497	B	1874	N/A	S	M		TM3030_28_0011	C	M4		https://zenodo.org/record/3489793/files/after_TM3030_28_0011.tif	false	https://zenodo.org/record/3489793/files/after_SAMERAMATM3030_28_0011.tif
	/	XXVIII	H	3.38265306122449	N/A	0.196	/	0.663	B	1875	E	P	/		TM3030_28_0011	/	M4		https://zenodo.org/record/3489793/files/after_TM3030_28_0011.tif	false	https://zenodo.org/record/3489793/files/after_SAMERAMATM3030_28_0011.tif
	/	XXVIII	H	2.17766497461929	N/A	0.197	/	0.429	B	1876	E	P	/		TM3030_28_0011	/	M4		https://zenodo.org/record/3489793/files/after_TM3030_28_0011.tif	false	https://zenodo.org/record/3489793/files/after_SAMERAMATM3030_28_0011.tif
	N	XXVIII	H	7.00308641975309	N/A	0.324	/	2.269	B	1877	N/A	S	M		TM3030_28_0011	C	M4		https://zenodo.org/record/3489793/files/after_TM3030_28_0011.tif	false	https://zenodo.org/record/3489793/files/after_SAMERAMATM3030_28_0011.tif
	N	XXVIII	H	9.48969072164948	N/A	0.194	/	1.841	B	1878	N/A	S	M		TM3030_28_0011	C	M4		https://zenodo.org/record/3489793/files/after_TM3030_28_0011.tif	false	https://zenodo.org/record/3489793/files/after_SAMERAMATM3030_28_0011.tif
	/	XXVIII	H	1.08303886925795	N/A	0.566	/	0.613	B	1879	E	P	/		TM3030_28_0012	/	M4		https://zenodo.org/record/3489793/files/after_TM3030_28_0012.tif	false	https://zenodo.org/record/3489793/files/after_SAMERAMATM3030_28_0012.tif
	N	XXVIII	H	4.75837742504409	N/A	0.567	/	2.698	B	1880	N/A	S	M		TM3030_28_0012	C	M4		https://zenodo.org/record/3489793/files/after_TM3030_28_0012.tif	false	https://zenodo.org/record/3489793/files/after_SAMERAMATM3030_28_0012.tif
	/	XXVIII	H	3.55	N/A	0.24	/	0.852	B	1881	O	P	/		TM3030_28_0012	/	M4		https://zenodo.org/record/3489793/files/after_TM3030_28_0012.tif	false	https://zenodo.org/record/3489793/files/after_SAMERAMATM3030_28_0012.tif
	/	XXVIII	H	1.50967741935484	N/A	0.155	/	0.234	B	1882	E	P	/		TM3030_28_0012	/	M4		https://zenodo.org/record/3489793/files/after_TM3030_28_0012.tif	false	https://zenodo.org/record/3489793/files/after_SAMERAMATM3030_28_0012.tif
	/	XXVIII	H	1.98863636363636	N/A	0.264	/	0.525	B	1883	D	P	/		TM3030_28_0012	/	M4		https://zenodo.org/record/3489793/files/after_TM3030_28_0012.tif	false	https://zenodo.org/record/3489793/files/after_SAMERAMATM3030_28_0012.tif
	N	XXVIII	H	9.64983164983165	N/A	0.297	/	2.866	B	1884	N/A	S	M		TM3030_28_0012	S	M4		https://zenodo.org/record/3489793/files/after_TM3030_28_0012.tif	false	https://zenodo.org/record/3489793/files/after_SAMERAMATM3030_28_0012.tif
	N	XXVIII	H	16.6857142857143	N/A	0.175	/	2.92	B	1885	N/A	S	M		TM3030_28_0012	S	M4		https://zenodo.org/record/3489793/files/after_TM3030_28_0012.tif	false	https://zenodo.org/record/3489793/files/after_SAMERAMATM3030_28_0012.tif
	/	XXVIII	H	1.06578947368421	N/A	0.076	/	0.081	B	1886	C	P	/		TM3030_28_0012	/	M4		https://zenodo.org/record/3489793/files/after_TM3030_28_0012.tif	false	https://zenodo.org/record/3489793/files/after_SAMERAMATM3030_28_0012.tif
	/	XXVIII	H	1.22935779816514	N/A	0.109	/	0.134	B	1887	C	P	/		TM3030_28_0012	/	M4		https://zenodo.org/record/3489793/files/after_TM3030_28_0012.tif	false	https://zenodo.org/record/3489793/files/after_SAMERAMATM3030_28_0012.tif
	/	XXVIII	H	1.7037037037037	N/A	0.081	/	0.138	B	1888	C	P	/		TM3030_28_0012	/	M4		https://zenodo.org/record/3489793/files/after_TM3030_28_0012.tif	false	https://zenodo.org/record/3489793/files/after_SAMERAMATM3030_28_0012.tif
	N	XVI	H	5.79289940828402	N/A	0.169	/	0.979	B	1889	N/A	S	M		TM3030_16_0001	C	M3		https://zenodo.org/record/3489793/files/after_TM3030_16_0001.tif	false
	N	XVI	H	11.4084507042254	N/A	0.071	/	0.81	B	1890	N/A	S	M		TM3030_16_0001	S	M3		https://zenodo.org/record/3489793/files/after_TM3030_16_0001.tif	false
	N	XVI	H	26.4342105263158	N/A	0.076	/	2.009	B	1891	N/A	S	M		TM3030_16_0001	S	M3		https://zenodo.org/record/3489793/files/after_TM3030_16_0001.tif	false
	/	XVI	H	2.80188679245283	N/A	0.106	/	0.297	B	1892	C	P	/		TM3030_16_0001	/	M3		https://zenodo.org/record/3489793/files/after_TM3030_16_0001.tif	false
	/	XVI	H	1.75903614457831	N/A	0.083	/	0.146	B	1893	C	P	/		TM3030_16_0001	/	M3		https://zenodo.org/record/3489793/files/after_TM3030_16_0001.tif	false
	/	XVI	H	3.3030303030303	N/A	0.528	/	1.744	B	1894	C	P	/		TM3030_16_0002	/	M3		https://zenodo.org/record/3489793/files/after_TM3030_16_0002.tif	false
	N	XVI	H	6.07042253521127	N/A	0.142	/	0.862	B	1895	N/A	S	M		TM3030_16_0002	C	M3		https://zenodo.org/record/3489793/files/after_TM3030_16_0002.tif	false
	/	XVI	H	3.0188679245283	N/A	0.106	/	0.32	B	1896	C	P	/		TM3030_16_0002	/	M3		https://zenodo.org/record/3489793/files/after_TM3030_16_0002.tif	false
	/	XVI	H	3.71069182389937	N/A	0.159	/	0.59	B	1897	E	P	/		TM3030_16_0002	/	M3		https://zenodo.org/record/3489793/files/after_TM3030_16_0002.tif	false
	/	XVI	H	3.80985915492958	N/A	0.284	/	1.082	B	1898	E	P	/		TM3030_16_0002	/	M3		https://zenodo.org/record/3489793/files/after_TM3030_16_0002.tif	false
	/	XVI	H	3.06666666666667	N/A	0.06	/	0.184	B	1899	D	P	/		TM3030_16_0002	/	M3		https://zenodo.org/record/3489793/files/after_TM3030_16_0002.tif	false
	N	XVI	H	7.87301587301587	N/A	0.378	/	2.976	B	1900	N/A	S	M		TM3030_16_0003	C	M3		https://zenodo.org/record/3489793/files/after_TM3030_16_0003.tif	false
	N	XVI	H	22.7829457364341	N/A	0.129	/	2.939	B	1901	N/A	S	M		TM3030_16_0003	S	M3		https://zenodo.org/record/3489793/files/after_TM3030_16_0003.tif	false
	N	XVI	H	5.09976798143852	N/A	0.431	/	2.198	B	1902	N/A	S	M		TM3030_16_0003	C	M3		https://zenodo.org/record/3489793/files/after_TM3030_16_0003.tif	false
	/	XVI	H	3.11705685618729	N/A	0.299	/	0.932	B	1903	O	P	/		TM3030_16_0003	/	M3		https://zenodo.org/record/3489793/files/after_TM3030_16_0003.tif	false
	/	XVI	H	2.00625	N/A	0.32	/	0.642	B	1904	C	P	/		TM3030_16_0003	/	M3		https://zenodo.org/record/3489793/files/after_TM3030_16_0003.tif	false
	/	XVI	H	2.32738095238095	N/A	0.336	/	0.782	B	1905	O	P	/		TM3030_16_0003	/	M3		https://zenodo.org/record/3489793/files/after_TM3030_16_0003.tif	false
	/	XVI	H	1.0030959752322	N/A	0.323	/	0.324	B	1906	R	P	/		TM3030_16_0003	/	M3		https://zenodo.org/record/3489793/files/after_TM3030_16_0003.tif	false
	N	XVI	H	4.65033407572383	N/A	0.449	/	2.088	B	1907	N/A	S	M		TM3030_16_0003	S	M3		https://zenodo.org/record/3489793/files/after_TM3030_16_0003.tif	false
	/	XVI	H	1.49203187250996	N/A	0.502	/	0.749	B	1908	E	P	/		TM3030_16_0003	/	M3		https://zenodo.org/record/3489793/files/after_TM3030_16_0003.tif	false
	/	XVI	H	1.80322580645161	N/A	0.31	/	0.559	B	1909	E	P	/		TM3030_16_0004	/	M3		https://zenodo.org/record/3489793/files/after_TM3030_16_0004.tif	false
	/	XVI	H	1.4965034965035	N/A	0.429	/	0.642	B	1910	E	P	/		TM3030_16_0004	/	M3		https://zenodo.org/record/3489793/files/after_TM3030_16_0004.tif	false
	N	XVI	H	5.13584905660377	N/A	0.53	/	2.722	B	1911	N/A	S	M		TM3030_16_0004	C	M3		https://zenodo.org/record/3489793/files/after_TM3030_16_0004.tif	false
	N	XVI	H	4.51428571428571	N/A	0.105	/	0.474	B	1912	N/A	S	M		TM3030_16_0004	C	M3		https://zenodo.org/record/3489793/files/after_TM3030_16_0004.tif	false
	/	XVI	H	2	N/A	0.087	/	0.174	B	1913	E	P	/		TM3030_16_0004	/	M3		https://zenodo.org/record/3489793/files/after_TM3030_16_0004.tif	false
	/	XVI	H	1.0631970260223	N/A	0.269	/	0.286	B	1914	E	P	/		TM3030_16_0004	/	M3		https://zenodo.org/record/3489793/files/after_TM3030_16_0004.tif	false
	N	XVI	H	18.3	N/A	0.09	/	1.647	B	1915	N/A	S	M		TM3030_16_0004	S	M3		https://zenodo.org/record/3489793/files/after_TM3030_16_0004.tif	false
	/	XVI	H	3.00873362445415	N/A	0.229	/	0.689	B	1916	E	P	/		TM3030_16_0004	/	M3		https://zenodo.org/record/3489793/files/after_TM3030_16_0004.tif	false
	N	XVI	H	6.12759643916914	N/A	0.337	/	2.065	B	1917	N/A	S	M		TM3030_16_0005	S	M3		https://zenodo.org/record/3489793/files/after_TM3030_16_0005.tif	false
	N	XVI	H	6.62729658792651	N/A	0.381	/	2.525	B	1918	N/A	S	M		TM3030_16_0005	S	M3		https://zenodo.org/record/3489793/files/after_TM3030_16_0005.tif	false
	N	XVI	H	5.03801169590643	N/A	0.342	/	1.723	B	1919	N/A	S	M		TM3030_16_0005	S	M3		https://zenodo.org/record/3489793/files/after_TM3030_16_0005.tif	false
	/	XVI	H	2.10996563573883	N/A	0.291	/	0.614	B	1920	E	P	/		TM3030_16_0005	/	M3		https://zenodo.org/record/3489793/files/after_TM3030_16_0005.tif	false
	N	XVI	H	14.4493392070485	N/A	0.227	/	3.28	B	1921	N/A	S	M		TM3030_16_0006	S	M3		https://zenodo.org/record/3489793/files/after_TM3030_16_0006.tif	false
	N	XVI	H	14.6418604651163	N/A	0.215	/	3.148	B	1922	N/A	S	M		TM3030_16_0006	S	M3		https://zenodo.org/record/3489793/files/after_TM3030_16_0006.tif	false
	N	XVI	H	15.1458333333333	N/A	0.144	/	2.181	B	1923	N/A	S	M		TM3030_16_0006	C	M3		https://zenodo.org/record/3489793/files/after_TM3030_16_0006.tif	false
	/	XVI	H	3.07598784194529	N/A	0.329	/	1.012	B	1924	E	P	/		TM3030_16_0006	/	M3		https://zenodo.org/record/3489793/files/after_TM3030_16_0006.tif	false
	/	XVI	H	3.92380952380952	N/A	0.105	/	0.412	B	1925	C	P	/		TM3030_16_0007	/	M3		https://zenodo.org/record/3489793/files/after_TM3030_16_0007.tif	false
	/	XVI	H	3.03529411764706	N/A	0.085	/	0.258	B	1926	C	P	/		TM3030_16_0007	/	M3		https://zenodo.org/record/3489793/files/after_TM3030_16_0007.tif	false
	/	XVI	H	3.20863309352518	N/A	0.139	/	0.446	B	1927	C	P	/		TM3030_16_0007	/	M3		https://zenodo.org/record/3489793/files/after_TM3030_16_0007.tif	false
	N	XVI	H	10.8421052631579	N/A	0.304	/	3.296	B	1928	N/A	S	M		TM3030_16_0007	S	M3		https://zenodo.org/record/3489793/files/after_TM3030_16_0007.tif	false
	N	XVI	H	13.6497890295359	N/A	0.237	/	3.235	B	1929	N/A	S	M		TM3030_16_0007	S	M3		https://zenodo.org/record/3489793/files/after_TM3030_16_0007.tif	false
	/	XVI	H	2.76969696969697	N/A	0.165	/	0.457	B	1930	E	P	/		TM3030_16_0008	/	M3		https://zenodo.org/record/3489793/files/after_TM3030_16_0008.tif	false
	/	XVI	H	2.51041666666667	N/A	0.192	/	0.482	B	1931	E	P	/		TM3030_16_0008	/	M3		https://zenodo.org/record/3489793/files/after_TM3030_16_0008.tif	false
	/	XVI	H	2.872	N/A	0.125	/	0.359	B	1932	C	P	/		TM3030_16_0008	/	M3		https://zenodo.org/record/3489793/files/after_TM3030_16_0008.tif	false
	/	XVI	H	1.01818181818182	N/A	0.385	/	0.392	B	1933	R	P	/		TM3030_16_0008	/	M3		https://zenodo.org/record/3489793/files/after_TM3030_16_0008.tif	false
	/	XVI	H	1.12043795620438	N/A	0.274	/	0.307	B	1934	E	P	/		TM3030_16_0008	/	M3		https://zenodo.org/record/3489793/files/after_TM3030_16_0008.tif	false
	N	XVI	H	8.63706563706564	N/A	0.259	/	2.237	B	1935	N/A	S	M		TM3030_16_0008	S	M3		https://zenodo.org/record/3489793/files/after_TM3030_16_0008.tif	false
	N	XVI	H	4.47508305647841	N/A	0.301	/	1.347	B	1936	N/A	S	M		TM3030_16_0008	C	M3		https://zenodo.org/record/3489793/files/after_TM3030_16_0008.tif	false
	N	XVI	H	6.11173184357542	N/A	0.358	/	2.188	B	1937	N/A	S	M		TM3030_16_0008	C	M3		https://zenodo.org/record/3489793/files/after_TM3030_16_0008.tif	false
	N	XVI	H	15.0181818181818	N/A	0.11	/	1.652	B	1938	N/A	S	M		TM3030_16_0008	S	M3		https://zenodo.org/record/3489793/files/after_TM3030_16_0008.tif	false
	N	XVI	H	8.91228070175439	N/A	0.057	/	0.508	B	1939	N/A	S	M		TM3030_16_0008	S	M3		https://zenodo.org/record/3489793/files/after_TM3030_16_0008.tif	false
	/	XVI	H	3.26119402985075	N/A	0.134	/	0.437	B	1940	C	P	/		TM3030_16_0009	/	M3		https://zenodo.org/record/3489793/files/after_TM3030_16_0009.tif	false
	/	XVI	H	3.00793650793651	N/A	0.126	/	0.379	B	1941	O	P	/		TM3030_16_0009	/	M3		https://zenodo.org/record/3489793/files/after_TM3030_16_0009.tif	false
	/	XVI	H	1.23151125401929	N/A	0.311	/	0.383	B	1942	E	P	/		TM3030_16_0009	/	M3		https://zenodo.org/record/3489793/files/after_TM3030_16_0009.tif	false
	/	XVI	H	1.59176029962547	N/A	0.267	/	0.425	B	1943	E	P	/		TM3030_16_0009	/	M3		https://zenodo.org/record/3489793/files/after_TM3030_16_0009.tif	false
	/	XVI	H	1.65555555555556	N/A	0.18	/	0.298	B	1944	E	P	/		TM3030_16_0009	/	M3		https://zenodo.org/record/3489793/files/after_TM3030_16_0009.tif	false
	N	XVI	H	7.21739130434783	N/A	0.161	/	1.162	B	1945	N/A	S	M		TM3030_16_0009	C	M3		https://zenodo.org/record/3489793/files/after_TM3030_16_0009.tif	false
	N	XVI	H	4.23134328358209	N/A	0.134	/	0.567	B	1946	N/A	S	M		TM3030_16_0009	C	M3		https://zenodo.org/record/3489793/files/after_TM3030_16_0009.tif	false
	/	XVI	H	1.03875968992248	N/A	0.258	/	0.268	B	1947	E	P	/		TM3030_16_0009	/	M3		https://zenodo.org/record/3489793/files/after_TM3030_16_0009.tif	false
	/	XVI	H	1.12574850299401	N/A	0.167	/	0.188	B	1948	E	P	/		TM3030_16_0009	/	M3		https://zenodo.org/record/3489793/files/after_TM3030_16_0009.tif	false
	/	XVI	H	1.08421052631579	N/A	0.285	/	0.309	B	1949	E	P	/		TM3030_16_0009	/	M3		https://zenodo.org/record/3489793/files/after_TM3030_16_0009.tif	false
	/	XVI	H	1.21086261980831	N/A	0.313	/	0.379	B	1950	E	P	/		TM3030_16_0009	/	M3		https://zenodo.org/record/3489793/files/after_TM3030_16_0009.tif	false
	/	XVI	H	3.86467889908257	N/A	0.436	/	1.685	B	1951	O	P	/		TM3030_16_0009	/	M3		https://zenodo.org/record/3489793/files/after_TM3030_16_0009.tif	false
	/	XVI	H	1.2092050209205	N/A	0.239	/	0.289	B	1952	E	P	/		TM3030_16_0010	/	M3		https://zenodo.org/record/3489793/files/after_TM3030_16_0010.tif	false
	/	XVI	H	2.16666666666667	N/A	0.102	/	0.221	B	1953	C	P	/		TM3030_16_0010	/	M3		https://zenodo.org/record/3489793/files/after_TM3030_16_0010.tif	false
	/	XVI	H	1.416	N/A	0.375	/	0.531	B	1954	O	P	/		TM3030_16_0010	/	M3		https://zenodo.org/record/3489793/files/after_TM3030_16_0010.tif	false
	N	XVI	H	5.17948717948718	N/A	0.312	/	1.616	B	1955	N/A	S	M		TM3030_16_0010	S	M3		https://zenodo.org/record/3489793/files/after_TM3030_16_0010.tif	false
	N	XVI	H	4.91441441441441	N/A	0.444	/	2.182	B	1956	N/A	S	M		TM3030_16_0010	C	M3		https://zenodo.org/record/3489793/files/after_TM3030_16_0010.tif	false
	N	XVI	H	7.44647519582245	N/A	0.383	/	2.852	B	1957	N/A	S	M		TM3030_16_0010	C	M3		https://zenodo.org/record/3489793/files/after_TM3030_16_0010.tif	false
	N	XVI	H	7.51882845188285	N/A	0.239	/	1.797	B	1958	N/A	S	M		TM3030_16_0010	S	M3		https://zenodo.org/record/3489793/files/after_TM3030_16_0010.tif	false
	/	XVI	H	1.00974025974026	N/A	0.924	/	0.933	B	1959	R	P	/		TM3030_16_0011	/	M3		https://zenodo.org/record/3489793/files/after_TM3030_16_0011.tif	false
	/	XVI	H	1.07142857142857	N/A	0.308	/	0.33	B	1960	R	P	/		TM3030_16_0011	/	M3		https://zenodo.org/record/3489793/files/after_TM3030_16_0011.tif	false
	/	XVI	H	1.22131147540984	N/A	0.366	/	0.447	B	1961	E	P	/		TM3030_16_0011	/	M3		https://zenodo.org/record/3489793/files/after_TM3030_16_0011.tif	false
	N	XVI	H	6.87131367292225	N/A	0.373	/	2.563	B	1962	N/A	S	M		TM3030_16_0011	C	M3		https://zenodo.org/record/3489793/files/after_TM3030_16_0011.tif	false
	N	XVI	H	7.19387755102041	N/A	0.196	/	1.41	B	1963	N/A	S	M		TM3030_16_0011	S	M3		https://zenodo.org/record/3489793/files/after_TM3030_16_0011.tif	false
	N	XVI	H	9.15533980582524	N/A	0.103	/	0.943	B	1964	N/A	S	M		TM3030_16_0012	S	M3		https://zenodo.org/record/3489793/files/after_TM3030_16_0012.tif	false
	N	XVI	H	25.2736842105263	N/A	0.095	/	2.401	B	1965	N/A	S	M		TM3030_16_0012	S	M3		https://zenodo.org/record/3489793/files/after_TM3030_16_0012.tif	false
	/	XVI	H	1.27791563275434	N/A	0.403	/	0.515	B	1966	E	P	/		TM3030_16_0013	/	M3		https://zenodo.org/record/3489793/files/after_TM3030_16_0013.tif	false
	/	XVI	H	1.38148984198646	N/A	0.443	/	0.612	B	1967	E	P	/		TM3030_16_0013	/	M3		https://zenodo.org/record/3489793/files/after_TM3030_16_0013.tif	false
	/	XVI	H	1.04750593824228	N/A	0.421	/	0.441	B	1968	E	P	/		TM3030_16_0013	/	M3		https://zenodo.org/record/3489793/files/after_TM3030_16_0013.tif	false
	/	XVI	H	2.57142857142857	N/A	0.063	/	0.162	B	1969	C	P	/		TM3030_16_0013	/	M3		https://zenodo.org/record/3489793/files/after_TM3030_16_0013.tif	false
	/	XVI	H	2.1588785046729	N/A	0.107	/	0.231	B	1970	C	P	/		TM3030_16_0013	/	M3		https://zenodo.org/record/3489793/files/after_TM3030_16_0013.tif	false
	/	XVI	H	1.6952380952381	N/A	0.105	/	0.178	B	1971	E	P	/		TM3030_16_0013	/	M3		https://zenodo.org/record/3489793/files/after_TM3030_16_0013.tif	false
	/	XVI	H	3.92758620689655	N/A	0.29	/	1.139	B	1972	O	P	/		TM3030_16_0013	/	M3		https://zenodo.org/record/3489793/files/after_TM3030_16_0013.tif	false
	N	XVI	H	12.7047619047619	N/A	0.315	/	4.002	B	1973	N/A	S	M		TM3030_16_0013	C	M3		https://zenodo.org/record/3489793/files/after_TM3030_16_0013.tif	false
	N	XVI	H	19.1792452830189	N/A	0.106	/	2.033	B	1974	N/A	S	M		TM3030_16_0013	S	M3		https://zenodo.org/record/3489793/files/after_TM3030_16_0013.tif	false
	/	XVI	H	2.92178770949721	N/A	0.179	/	0.523	B	1975	C	P	/		TM3030_16_0013	/	M3		https://zenodo.org/record/3489793/files/after_TM3030_16_0013.tif	false
	/	XVI	H	1.48295454545455	N/A	0.176	/	0.261	B	1976	E	P	/		TM3030_16_0013	/	M3		https://zenodo.org/record/3489793/files/after_TM3030_16_0013.tif	false
	/	XVI	H	1.60200668896321	N/A	0.299	/	0.479	B	1977	E	P	/		TM3030_16_0014	/	M3		https://zenodo.org/record/3489793/files/after_TM3030_16_0014.tif	false
	/	XVI	H	1.18672199170124	N/A	0.241	/	0.286	B	1978	O	P	/		TM3030_16_0014	/	M3		https://zenodo.org/record/3489793/files/after_TM3030_16_0014.tif	false
	N	XVI	H	16.125	N/A	0.04	/	0.645	B	1979	N/A	S	M		TM3030_16_0014	C	M3		https://zenodo.org/record/3489793/files/after_TM3030_16_0014.tif	false
	N	XVI	H	10.88	N/A	0.075	/	0.816	B	1980	N/A	S	M		TM3030_16_0014	C	M3		https://zenodo.org/record/3489793/files/after_TM3030_16_0014.tif	false
	/	XVI	H	1.51111111111111	N/A	0.225	/	0.34	B	1981	E	P	/		TM3030_16_0014	/	M3		https://zenodo.org/record/3489793/files/after_TM3030_16_0014.tif	false
	/	XVI	H	1.45669291338583	N/A	0.254	/	0.37	B	1982	E	P	/		TM3030_16_0014	/	M3		https://zenodo.org/record/3489793/files/after_TM3030_16_0014.tif	false
	/	XVI	H	1.52671755725191	N/A	0.131	/	0.2	B	1983	E	P	/		TM3030_16_0014	/	M3		https://zenodo.org/record/3489793/files/after_TM3030_16_0014.tif	false
	/	XVI	H	3.58185840707965	N/A	0.452	/	1.619	B	1984	O	P	/		TM3030_16_0014	/	M3		https://zenodo.org/record/3489793/files/after_TM3030_16_0014.tif	false
	N	XVI	H	5.42441860465116	N/A	0.344	/	1.866	B	1985	N/A	S	M		TM3030_16_0014	C	M3		https://zenodo.org/record/3489793/files/after_TM3030_16_0014.tif	false
	N	XVI	H	8.93162393162393	N/A	0.351	/	3.135	B	1986	N/A	S	M		TM3030_16_0015	S	M3		https://zenodo.org/record/3489793/files/after_TM3030_16_0015.tif	false
	N	XVI	H	8	N/A	0.323	/	2.584	B	1987	N/A	S	M		TM3030_16_0015	S	M3		https://zenodo.org/record/3489793/files/after_TM3030_16_0015.tif	false
	/	XVI	H	3.03846153846154	N/A	0.312	/	0.948	B	1988	O	P	/		TM3030_16_0015	/	M3		https://zenodo.org/record/3489793/files/after_TM3030_16_0015.tif	false
	/	XVI	H	1.28497409326425	N/A	0.386	/	0.496	B	1989	E	P	/		TM3030_16_0015	/	M3		https://zenodo.org/record/3489793/files/after_TM3030_16_0015.tif	false
	/	XVI	H	1.30285714285714	N/A	0.35	/	0.456	B	1990	E	P	/		TM3030_16_0015	/	M3		https://zenodo.org/record/3489793/files/after_TM3030_16_0015.tif	false
	/	XVI	H	1.85714285714286	N/A	0.154	/	0.286	B	1991	E	P	/		TM3030_16_0015	/	M3		https://zenodo.org/record/3489793/files/after_TM3030_16_0015.tif	false
	/	XVI	H	1.61038961038961	N/A	0.154	/	0.248	B	1992	O	P	/		TM3030_16_0015	/	M3		https://zenodo.org/record/3489793/files/after_TM3030_16_0015.tif	false
	/	XVI	H	2.87155963302752	N/A	0.109	/	0.313	B	1993	E	P	/		TM3030_16_0015	/	M3		https://zenodo.org/record/3489793/files/after_TM3030_16_0015.tif	false
	N	XVI	H	9.70437956204379	N/A	0.274	/	2.659	B	1994	N/A	S	M		TM3030_16_0016	S	M3		https://zenodo.org/record/3489793/files/after_TM3030_16_0016.tif	false
	/	XVI	H	1.09195402298851	N/A	0.261	/	0.285	B	1995	R	P	/		TM3030_16_0016	/	M3		https://zenodo.org/record/3489793/files/after_TM3030_16_0016.tif	false
	N	XVI	H	8.84444444444444	N/A	0.405	/	3.582	B	1996	N/A	S	M		TM3030_16_0016	S	M3		https://zenodo.org/record/3489793/files/after_TM3030_16_0016.tif	false
	/	XVI	H	3.03092783505155	N/A	0.388	/	1.176	B	1997	O	P	/		TM3030_16_0016	/	M3		https://zenodo.org/record/3489793/files/after_TM3030_16_0016.tif	false
	/	XVI	H	1.75477707006369	N/A	0.314	/	0.551	B	1998	O	P	/		TM3030_16_0016	/	M3		https://zenodo.org/record/3489793/files/after_TM3030_16_0016.tif	false
	N	XVI	H	5.46315789473684	N/A	0.095	/	0.519	B	1999	N/A	S	M		TM3030_16_0016	C	M3		https://zenodo.org/record/3489793/files/after_TM3030_16_0016.tif	false
	N	XVI	H	4.17456359102244	N/A	0.401	/	1.674	B	2000	N/A	S	M		TM3030_16_0016	C	M3		https://zenodo.org/record/3489793/files/after_TM3030_16_0016.tif	false
[truncated: 1,152 more rows]
