# Supplementary material for: Bone spoons for prehistoric babies: Detection of human teeth marks on the Neolithic artefacts from the site Grad-Starčevo (Serbia)
Source: PLoS One. 2019 Dec 19;14(12):e0225713. doi: 10.1371/journal.pone.0225713 (PMC6922321; doi:10.1371/journal.pone.0225713)
Supplement: S2 Dataset — (XLSX) [file pone.0225713.s005.xlsx]

## Sheet: Sheet 1
Branching	Colour	Intensity Level	L/B ratio	Mark Bredth	Mark Depth	Mark Length	Mark No.	Mark No. On Snap	Mark Shape	Mark Type	Multipl vs. Single	Note:	Overlap	Quadrant	Ref. Image	Spoon N	Spoon side	Straight or Curve	file_after_link	file_before_link	file_missing	file_samerama_link	img. Without measurments
/	L		1.536210892	0.3452	S	0.5303	1	2370/1-2	E	P	/		N	B1	2370	6901	FF	/		https://zenodo.org/record/3492140/files/Snap-2370.tif	false	https://zenodo.org/record/3492140/files/SAMERAMASnap-2370.tif	2370/1-38
/	L		1.645283019	0.318	S	0.5232	2	2370/3-4	E	P	/		N	B1	2370	6901	FF	/		https://zenodo.org/record/3492140/files/Snap-2370.tif	false	https://zenodo.org/record/3492140/files/SAMERAMASnap-2370.tif	2370/1-38
/	L		2.906719717	0.2262	S	0.6575	3	2370/5-6	O	P	/		N	B1	2370	6901	FF	/		https://zenodo.org/record/3492140/files/Snap-2370.tif	false	https://zenodo.org/record/3492140/files/SAMERAMASnap-2370.tif	2370/1-38
/	L		1.959174617	0.4507	M	0.883	4	2370/7-8	C	P	/		N	B1 C1	2370	6901	FF	/		https://zenodo.org/record/3492140/files/Snap-2370.tif	false	https://zenodo.org/record/3492140/files/SAMERAMASnap-2370.tif	2370/1-38
/	S		1.875182127	0.4118	S	0.7722	5	2370/9-10	C	P	/		N	C1	2370	6901	FF	/		https://zenodo.org/record/3492140/files/Snap-2370.tif	false	https://zenodo.org/record/3492140/files/SAMERAMASnap-2370.tif	2370/1-38
/	S		1.860411237	0.3453	S	0.6424	6	2370/11-12	C	P	/		N	C1	2370	6901	FF	/		https://zenodo.org/record/3492140/files/Snap-2370.tif	false	https://zenodo.org/record/3492140/files/SAMERAMASnap-2370.tif	2370/1-38
/	S		1.584867076	0.2934	S	0.465	7	2370/13-14	C	P	/		N	C1	2370	6901	FF	/		https://zenodo.org/record/3492140/files/Snap-2370.tif	false	https://zenodo.org/record/3492140/files/SAMERAMASnap-2370.tif	2370/1-38
/	S		2.169412607	0.2792	S	0.6057	8	2370/15-16	C	P	/		N	D1	2370	6901	FF	/		https://zenodo.org/record/3492140/files/Snap-2370.tif	false	https://zenodo.org/record/3492140/files/SAMERAMASnap-2370.tif	2370/1-38
/	S		1.779398631	0.3359	S	0.5977	9	2370/17-18	E	P	/		N	D1	2370	6901	FF	/		https://zenodo.org/record/3492140/files/Snap-2370.tif	false	https://zenodo.org/record/3492140/files/SAMERAMASnap-2370.tif	2370/1-38
/	S		1.304672897	0.214	S	0.2792	10	2370/19-20	E	P	/		N	D1	2370	6901	FF	/		https://zenodo.org/record/3492140/files/Snap-2370.tif	false	https://zenodo.org/record/3492140/files/SAMERAMASnap-2370.tif	2370/1-38
/	S		1.199029126	0.206	S	0.247	11	2370/21-22	E	P	/		N	D1	2370	6901	FF	/		https://zenodo.org/record/3492140/files/Snap-2370.tif	false	https://zenodo.org/record/3492140/files/SAMERAMASnap-2370.tif	2370/1-38
/	S		1.142857143	0.308	S	0.352	12	2370/23-24	O	P	/		N	D1	2370	6901	FF	/		https://zenodo.org/record/3492140/files/Snap-2370.tif	false	https://zenodo.org/record/3492140/files/SAMERAMASnap-2370.tif	2370/1-38
/	L		1.766738661	0.463	M	0.818	13	2370/25-26	E	P	/		N	D2	2370	6901	FF	/		https://zenodo.org/record/3492140/files/Snap-2370.tif	false	https://zenodo.org/record/3492140/files/SAMERAMASnap-2370.tif	2370/1-38
/	L		1.846153846	0.377	S	0.696	14	2370/27-28	E	P	/		N	D2	2370	6901	FF	/		https://zenodo.org/record/3492140/files/Snap-2370.tif	false	https://zenodo.org/record/3492140/files/SAMERAMASnap-2370.tif	2370/1-38
/	L		1.943786982	0.338	S	0.657	15	2370/29-30	C	P	/		Y	C2	2370	6901	FF	/		https://zenodo.org/record/3492140/files/Snap-2370.tif	false	https://zenodo.org/record/3492140/files/SAMERAMASnap-2370.tif	2370/1-38
/	L		1.008438819	0.474	S	0.478	16	2370/31-32	O	P	/		Y	C2	2370	6901	FF	/		https://zenodo.org/record/3492140/files/Snap-2370.tif	false	https://zenodo.org/record/3492140/files/SAMERAMASnap-2370.tif	2370/1-38
N	L		15.89075342	0.292	S	4.6401	17	2370/33-34	N/A	S	M		Y	C2D2	2370	6901	FF	C		https://zenodo.org/record/3492140/files/Snap-2370.tif	false	https://zenodo.org/record/3492140/files/SAMERAMASnap-2370.tif	2370/1-38
/	S		1.289962825	0.538	M	0.694	18	2370/35-36	E	P	/		N	C2	2370	6901	FF	/		https://zenodo.org/record/3492140/files/Snap-2370.tif	false	https://zenodo.org/record/3492140/files/SAMERAMASnap-2370.tif	2370/1-38
/	S		3.393271462	0.3448	S	1.17	19	2370/37-38	E	P	/		N	C2	2370	6901	FF	/		https://zenodo.org/record/3492140/files/Snap-2370.tif	false	https://zenodo.org/record/3492140/files/SAMERAMASnap-2370.tif	2370/1-38
N	S		7.015062762	0.239	M	1.6766	20	2371/1-2	N/A	S	M		N	B2	2371	6901	FF	C		https://zenodo.org/record/3492140/files/Snap-2371.tif	false	https://zenodo.org/record/3492140/files/SAMERAMASnap-2371.tif	2371/1-18
/	S		1.785366983	0.4319	S	0.7711	21	2371/3-4	E	P	/		N	B2	2371	6901	FF	/		https://zenodo.org/record/3492140/files/Snap-2371.tif	false	https://zenodo.org/record/3492140/files/SAMERAMASnap-2371.tif	2371/1-18
N	S		11.25	0.1772	S	1.9935	22	2371/5-6	N/A	S	M		N	B2	2371	6901	FF	C		https://zenodo.org/record/3492140/files/Snap-2371.tif	false	https://zenodo.org/record/3492140/files/SAMERAMASnap-2371.tif	2371/1-18
/	S		1.858944418	0.2141	S	0.398	23	2371/7-8	E	P	/		N	B2	2371	6901	FF	/		https://zenodo.org/record/3492140/files/Snap-2371.tif	false	https://zenodo.org/record/3492140/files/SAMERAMASnap-2371.tif	2371/1-18
/	S		1.499608457	0.2554	S	0.383	24	2371/9-10	O	P	/		N	B2	2371	6901	FF	/		https://zenodo.org/record/3492140/files/Snap-2371.tif	false	https://zenodo.org/record/3492140/files/SAMERAMASnap-2371.tif	2371/1-18
/	S		1.079207921	0.303	S	0.327	25	2371/11-12	E	P	/		N	B2	2371	6901	FF	/		https://zenodo.org/record/3492140/files/Snap-2371.tif	false	https://zenodo.org/record/3492140/files/SAMERAMASnap-2371.tif	2371/1-18
/	S		2.141065831	0.319	S	0.683	26	2371/13-14	O	P	/		N	B2	2371	6901	FF	/		https://zenodo.org/record/3492140/files/Snap-2371.tif	false	https://zenodo.org/record/3492140/files/SAMERAMASnap-2371.tif	2371/1-18
N	S		4.075799087	0.219	S	0.8926	27	2371/15-16	N/A	S	M		N	B2	2371	6901	FF	C		https://zenodo.org/record/3492140/files/Snap-2371.tif	false	https://zenodo.org/record/3492140/files/SAMERAMASnap-2371.tif	2371/1-18
/	S		2.644303295	0.2519	S	0.6661	28	2371/17-18	O	P	/		N	B2	2371	6901	FF	/		https://zenodo.org/record/3492140/files/Snap-2371.tif	false	https://zenodo.org/record/3492140/files/SAMERAMASnap-2371.tif	2371/1-18
/	S		3.296043656	0.2199	S	0.7248	29	2372/1-2	C	P	/		N	A3	2372	6901	FF	/		https://zenodo.org/record/3492140/files/Snap-2372.tif	false	https://zenodo.org/record/3492140/files/SAMERAMASnap-2372.tif	2372/1-48
/	S		1.923228346	0.2032	S	0.3908	30	2372/3-4	O	P	/		N	A3	2372	6901	FF	/		https://zenodo.org/record/3492140/files/Snap-2372.tif	false	https://zenodo.org/record/3492140/files/SAMERAMASnap-2372.tif	2372/1-48
/	S		2.520491803	0.244	S	0.615	31	2372/5-6	C	P	/		N	A3	2372	6901	FF	/		https://zenodo.org/record/3492140/files/Snap-2372.tif	false	https://zenodo.org/record/3492140/files/SAMERAMASnap-2372.tif	2372/1-48
/	S		2.192410885	0.2609	S	0.572	32	2372/7-8	E	P	/		N	A3	2372	6901	FF	/		https://zenodo.org/record/3492140/files/Snap-2372.tif	false	https://zenodo.org/record/3492140/files/SAMERAMASnap-2372.tif	2372/1-48
/	S		1.490853659	0.328	S	0.489	33	2372/9-10	E	P	/		N	A3	2372	6901	FF	/		https://zenodo.org/record/3492140/files/Snap-2372.tif	false	https://zenodo.org/record/3492140/files/SAMERAMASnap-2372.tif	2372/1-48
/	S		1.307377049	0.244	S	0.319	34	2372/11-12	O	P	/		N	A3	2372	6901	FF	/		https://zenodo.org/record/3492140/files/Snap-2372.tif	false	https://zenodo.org/record/3492140/files/SAMERAMASnap-2372.tif	2372/1-48
N	S		24.04545455	0.132	S	3.174	35	2372/13-14	N/A	S	S		N	B3	2372	6901	FF	S		https://zenodo.org/record/3492140/files/Snap-2372.tif	false	https://zenodo.org/record/3492140/files/SAMERAMASnap-2372.tif	2372/1-48
/	S		2.070707071	0.297	S	0.615	36	2372/15-16	E	P	/		N	B3	2372	6901	FF	/		https://zenodo.org/record/3492140/files/Snap-2372.tif	false	https://zenodo.org/record/3492140/files/SAMERAMASnap-2372.tif	2372/1-48
/	S		2.235444114	0.2353	S	0.526	37	2372/17-18	O	P	/		N	B3	2372	6901	FF	/		https://zenodo.org/record/3492140/files/Snap-2372.tif	false	https://zenodo.org/record/3492140/files/SAMERAMASnap-2372.tif	2372/1-48
/	S		1.4	0.318	S	0.4452	38	2372/19-20	E	P	/		N	B3	2372	6901	FF	/		https://zenodo.org/record/3492140/files/Snap-2372.tif	false	https://zenodo.org/record/3492140/files/SAMERAMASnap-2372.tif	2372/1-48
/	S		2.050075301	0.2656	S	0.5445	39	2372/21-22	E	P	/		N	B3	2372	6901	FF	/		https://zenodo.org/record/3492140/files/Snap-2372.tif	false	https://zenodo.org/record/3492140/files/SAMERAMASnap-2372.tif	2372/1-48
/	S		2.13559322	0.354	S	0.756	40	2372/23-24	E	P	/		N	B3	2372	6901	FF	/		https://zenodo.org/record/3492140/files/Snap-2372.tif	false	https://zenodo.org/record/3492140/files/SAMERAMASnap-2372.tif	2372/1-48
/	S		3.716719607	0.3463	S	1.2871	41	2372/25-26	C	P	/		N	B3	2372	6901	FF	/		https://zenodo.org/record/3492140/files/Snap-2372.tif	false	https://zenodo.org/record/3492140/files/SAMERAMASnap-2372.tif	2372/1-48
/	L		2.192670481	0.6467	M	1.418	42	2372/27-28	E	P	/		N	B3	2372	6901	FF	/		https://zenodo.org/record/3492140/files/Snap-2372.tif	false	https://zenodo.org/record/3492140/files/SAMERAMASnap-2372.tif	2372/1-48
/	L		2.572317263	0.3215	M	0.827	43	2372/29-30	E	P	/		N	B3	2372	6901	FF	/		https://zenodo.org/record/3492140/files/Snap-2372.tif	false	https://zenodo.org/record/3492140/files/SAMERAMASnap-2372.tif	2372/1-48
/	S		2.415841584	0.303	S	0.732	44	2372/31-32	E	P	/		N	C3	2372	6901	FF	/		https://zenodo.org/record/3492140/files/Snap-2372.tif	false	https://zenodo.org/record/3492140/files/SAMERAMASnap-2372.tif	2372/1-48
N	L		7.857142857	0.1701	S	1.3365	45	2372/33-34	N/A	S	S		N	C3	2372	6901	FF	S		https://zenodo.org/record/3492140/files/Snap-2372.tif	false	https://zenodo.org/record/3492140/files/SAMERAMASnap-2372.tif	2372/1-48
/	S		1.704142012	0.2873	S	0.4896	46	2372/35-36	E	P	/		N	C3	2372	6901	FF	/		https://zenodo.org/record/3492140/files/Snap-2372.tif	false	https://zenodo.org/record/3492140/files/SAMERAMASnap-2372.tif	2372/1-48
/	S		1.828472565	0.2023	S	0.3699	47	2372/37-38	E	P	/		N	C3	2372	6901	FF	/		https://zenodo.org/record/3492140/files/Snap-2372.tif	false	https://zenodo.org/record/3492140/files/SAMERAMASnap-2372.tif	2372/1-48
N	S		7.623292868	0.2636	S	2.0095	48	2372/39-40	N/A	S	S		N	C3	2372	6901	FF	S		https://zenodo.org/record/3492140/files/Snap-2372.tif	false	https://zenodo.org/record/3492140/files/SAMERAMASnap-2372.tif	2372/1-48
/	S		3.585720996	0.4258	S	1.5268	49	2372/41-42	C	P	/		N	C3	2372	6901	FF	/		https://zenodo.org/record/3492140/files/Snap-2372.tif	false	https://zenodo.org/record/3492140/files/SAMERAMASnap-2372.tif	2372/1-48
/	L		2.729448743	0.4136	S	1.1289	50	2372/43-44	C	P	/		N	A4	2372	6901	FF	/		https://zenodo.org/record/3492140/files/Snap-2372.tif	false	https://zenodo.org/record/3492140/files/SAMERAMASnap-2372.tif	2372/1-48
/	L		3.204655674	1.4434	D	4.6256	51	2372/45-46	E	P	/		N	A4	2372	6901	FF	/		https://zenodo.org/record/3492140/files/Snap-2372.tif	false	https://zenodo.org/record/3492140/files/SAMERAMASnap-2372.tif	2372/1-48
/	L		1.745553643	0.6972	S	1.217	52	2372/47-48	C	P	/		N	A4	2372	6901	FF	/		https://zenodo.org/record/3492140/files/Snap-2372.tif	false	https://zenodo.org/record/3492140/files/SAMERAMASnap-2372.tif	2372/1-48
/	S		1.593607306	0.438	M	0.698	53	2373/1-2	E	P	/		N	D3	2373	6901	FF	/		https://zenodo.org/record/3492140/files/Snap-2373.tif	false	https://zenodo.org/record/3492140/files/SAMERAMAnap-2373.tif	2373/1-40
/	S		1.195273264	0.3385	S	0.4046	54	2373/3-4	E	P	/		N	D3	2373	6901	FF	/		https://zenodo.org/record/3492140/files/Snap-2373.tif	false	https://zenodo.org/record/3492140/files/SAMERAMAnap-2373.tif	2373/1-40
/	S		1.97436966	0.4799	M	0.9475	55	2373/5-6	C	P	/		N	D3	2373	6901	FF	/		https://zenodo.org/record/3492140/files/Snap-2373.tif	false	https://zenodo.org/record/3492140/files/SAMERAMAnap-2373.tif	2373/1-40
/	S		1.231884058	0.345	S	0.425	56	2373/7-8	E	P	/		N	D3	2373	6901	FF	/		https://zenodo.org/record/3492140/files/Snap-2373.tif	false	https://zenodo.org/record/3492140/files/SAMERAMAnap-2373.tif	2373/1-40
/	L		2.132363378	0.2818	S	0.6009	57	2373/9-10	O	P	/		N	D3	2373	6901	FF	/		https://zenodo.org/record/3492140/files/Snap-2373.tif	false	https://zenodo.org/record/3492140/files/SAMERAMAnap-2373.tif	2373/1-40
/	D		2.704845815	0.227	S	0.614	58	2373/11-12	C	P	/		N	D3	2373	6901	FF	/		https://zenodo.org/record/3492140/files/Snap-2373.tif	false	https://zenodo.org/record/3492140/files/SAMERAMAnap-2373.tif	2373/1-40
/	S		1.646464646	0.297	S	0.489	59	2373/13-14	C	P	/		N	D4	2373	6901	FF	/		https://zenodo.org/record/3492140/files/Snap-2373.tif	false	https://zenodo.org/record/3492140/files/SAMERAMAnap-2373.tif	2373/1-40
/	S		1.678010966	0.5289	S	0.8875	60	2373/15-16	O	P	/		N	D4	2373	6901	FF	/		https://zenodo.org/record/3492140/files/Snap-2373.tif	false	https://zenodo.org/record/3492140/files/SAMERAMAnap-2373.tif	2373/1-40
N	L		4.075880759	0.369	M	1.504	61	2373/17-18	N/A	S	M		N	D4	2373	6901	FF	S		https://zenodo.org/record/3492140/files/Snap-2373.tif	false	https://zenodo.org/record/3492140/files/SAMERAMAnap-2373.tif	2373/1-40
/	S		1.686368477	0.3756	S	0.6334	62	2373/19-20	E	P	/		N	D4	2373	6901	FF	/		https://zenodo.org/record/3492140/files/Snap-2373.tif	false	https://zenodo.org/record/3492140/files/SAMERAMAnap-2373.tif	2373/1-40
/	S		1.360273973	0.511	S	0.6951	63	2373/21-22	E	P	/		N	D4	2373	6901	FF	/		https://zenodo.org/record/3492140/files/Snap-2373.tif	false	https://zenodo.org/record/3492140/files/SAMERAMAnap-2373.tif	2373/1-40
N	S		9.122204473	0.3756	S	3.4263	64	2373/23-24	N/A	S	M		N	D4C4	2373	6901	FF	C		https://zenodo.org/record/3492140/files/Snap-2373.tif	false	https://zenodo.org/record/3492140/files/SAMERAMAnap-2373.tif	2373/1-40
/	S		1.183462532	0.387	S	0.458	65	2373/25-26	C	P	/		N	C4	2373	6901	FF	/		https://zenodo.org/record/3492140/files/Snap-2373.tif	false	https://zenodo.org/record/3492140/files/SAMERAMAnap-2373.tif	2373/1-40
/	S		1.551136364	0.352	S	0.546	66	2373/27-28	E	P	/		N	C4	2373	6901	FF	/		https://zenodo.org/record/3492140/files/Snap-2373.tif	false	https://zenodo.org/record/3492140/files/SAMERAMAnap-2373.tif	2373/1-40
/	S		1.354054054	0.37	S	0.501	67	2373/29-30	E	P	/		N	B4	2373	6901	FF	/		https://zenodo.org/record/3492140/files/Snap-2373.tif	false	https://zenodo.org/record/3492140/files/SAMERAMAnap-2373.tif	2373/1-40
N	S		4.104562738	0.526	S	2.159	68	2373/31-32	N/A	S	M		N	B4 B3	2373	6901	FF	C		https://zenodo.org/record/3492140/files/Snap-2373.tif	false	https://zenodo.org/record/3492140/files/SAMERAMAnap-2373.tif	2373/1-40
/	S		1.349063533	0.5446	M	0.7347	69	2373/33-34	E	P	/		N	D4	2373	6901	FF	/		https://zenodo.org/record/3492140/files/Snap-2373.tif	false	https://zenodo.org/record/3492140/files/SAMERAMAnap-2373.tif	2373/1-40
/	S		1.057882955	0.6254	M	0.6616	70	2373/35-36	O	P	/		N	D4	2373	6901	FF	/		https://zenodo.org/record/3492140/files/Snap-2373.tif	false	https://zenodo.org/record/3492140/files/SAMERAMAnap-2373.tif	2373/1-40
/	S		1.077784212	0.5181	S	0.5584	71	2373/37-38	C	P	/		N	C4	2373	6901	FF	/		https://zenodo.org/record/3492140/files/Snap-2373.tif	false	https://zenodo.org/record/3492140/files/SAMERAMAnap-2373.tif	2373/1-40
/	S		1.132748217	0.3646	S	0.413	72	2373/39-40	O	P	/		N	B4	2373	6901	FF	/		https://zenodo.org/record/3492140/files/Snap-2373.tif	false	https://zenodo.org/record/3492140/files/SAMERAMAnap-2373.tif	2373/1-40
N	L		5.137766625	0.3985		2.0474	73	2374/1-2	N/A	S	M			B5	2374	6901	FF	S		https://zenodo.org/record/3492140/files/Snap-2374.tif	false	https://zenodo.org/record/3492140/files/SAMERAMASnap-2374.tif	2374/1-72
N	L		9.003466205	0.1731		1.5585	74	2374/3-4	N/A	S	M			B5	2374	6901	FF	S		https://zenodo.org/record/3492140/files/Snap-2374.tif	false	https://zenodo.org/record/3492140/files/SAMERAMASnap-2374.tif	2374/1-72
N	L		11.98714286	0.21		2.5173	75	2374/5-6	N/A	S	M			B5	2374	6901	FF	C		https://zenodo.org/record/3492140/files/Snap-2374.tif	false	https://zenodo.org/record/3492140/files/SAMERAMASnap-2374.tif	2374/1-72
/	L		2.306495883	0.3279		0.7563	76	2374/7-8	E	P	/			B5	2374	6901	FF	/		https://zenodo.org/record/3492140/files/Snap-2374.tif	false	https://zenodo.org/record/3492140/files/SAMERAMASnap-2374.tif	2374/1-72
/	S		1.886190476	0.21		0.3961	77	2374/9-10	E	P	/			C5	2374	6901	FF	/		https://zenodo.org/record/3492140/files/Snap-2374.tif	false	https://zenodo.org/record/3492140/files/SAMERAMASnap-2374.tif	2374/1-72
/	S		1.188087774	0.319		0.379	78	2374/11-12	R	P	/			C5	2374	6901	FF	/		https://zenodo.org/record/3492140/files/Snap-2374.tif	false	https://zenodo.org/record/3492140/files/SAMERAMASnap-2374.tif	2374/1-72
/	S		1.105232216	0.3402		0.376	79	2374/13-14	E	P	/			C5	2374	6901	FF	/		https://zenodo.org/record/3492140/files/Snap-2374.tif	false	https://zenodo.org/record/3492140/files/SAMERAMASnap-2374.tif	2374/1-72
/	S		1.428504673	0.214		0.3057	80	2374/15-16	O	P	/			C5	2374	6901	FF	/		https://zenodo.org/record/3492140/files/Snap-2374.tif	false	https://zenodo.org/record/3492140/files/SAMERAMASnap-2374.tif	2374/1-72
N	S		4.322905895	0.3868		1.6721	81	2374/17-18	N/A	S	M			C5	2374	6901	FF	S		https://zenodo.org/record/3492140/files/Snap-2374.tif	false	https://zenodo.org/record/3492140/files/SAMERAMASnap-2374.tif	2374/1-72
/	S		0.965517241	0.261		0.252	82	2374/19-20	C	P	/			D5	2374	6901	FF	/		https://zenodo.org/record/3492140/files/Snap-2374.tif	false	https://zenodo.org/record/3492140/files/SAMERAMASnap-2374.tif	2374/1-72
/	S		3.617647059	0.136		0.492	83	2374/21-22	C	P	/			D5	2374	6901	FF	/		https://zenodo.org/record/3492140/files/Snap-2374.tif	false	https://zenodo.org/record/3492140/files/SAMERAMASnap-2374.tif	2374/1-72
/	S		1.652439024	0.328		0.542	84	2374/23-24	C	P	/			D5	2374	6901	FF	/		https://zenodo.org/record/3492140/files/Snap-2374.tif	false	https://zenodo.org/record/3492140/files/SAMERAMASnap-2374.tif	2374/1-72
/	S		1.945205479	0.2555		0.497	85	2374/25-26	C	P	/			D5	2374	6901	FF	/		https://zenodo.org/record/3492140/files/Snap-2374.tif	false	https://zenodo.org/record/3492140/files/SAMERAMASnap-2374.tif	2374/1-72
/	S		1.486010073	0.3574		0.5311	86	2374/27-28	C	P	/			D5	2374	6901	FF	/		https://zenodo.org/record/3492140/files/Snap-2374.tif	false	https://zenodo.org/record/3492140/files/SAMERAMASnap-2374.tif	2374/1-72
/	SS		1.047297297	0.296		0.31	87	2374/29-30	E	P	/			D5	2374	6901	FF	/		https://zenodo.org/record/3492140/files/Snap-2374.tif	false	https://zenodo.org/record/3492140/files/SAMERAMASnap-2374.tif	2374/1-72
/			1.771186441	0.354		0.627	88	2374/31-32	O	P	/			D5	2374	6901	FF	/		https://zenodo.org/record/3492140/files/Snap-2374.tif	false	https://zenodo.org/record/3492140/files/SAMERAMASnap-2374.tif	2374/1-72
/			1.437106918	0.318		0.457	89	2374/33-34	C	P	/			D5	2374	6901	FF	/		https://zenodo.org/record/3492140/files/Snap-2374.tif	false	https://zenodo.org/record/3492140/files/SAMERAMASnap-2374.tif	2374/1-72
/			1.631979695	0.394		0.643	90	2374/35-36	E	P	/			D6	2374	6901	FF	/		https://zenodo.org/record/3492140/files/Snap-2374.tif	false	https://zenodo.org/record/3492140/files/SAMERAMASnap-2374.tif	2374/1-72
N			5.61937917	0.3447		1.937	91	2374/37-38	N/A	S	M			D6	2374	6901	FF	C		https://zenodo.org/record/3492140/files/Snap-2374.tif	false	https://zenodo.org/record/3492140/files/SAMERAMASnap-2374.tif	2374/1-72
/			2.781485116	0.3057		0.8503	92	2374/39-40	C	P	/			D6	2374	6901	FF	/		https://zenodo.org/record/3492140/files/Snap-2374.tif	false	https://zenodo.org/record/3492140/files/SAMERAMASnap-2374.tif	2374/1-72
/			1.395738204	0.657		0.917	93	2374/41-42	C	P	/			D6	2374	6901	FF	/		https://zenodo.org/record/3492140/files/Snap-2374.tif	false	https://zenodo.org/record/3492140/files/SAMERAMASnap-2374.tif	2374/1-72
N			4.672405432	0.4124		1.9269	94	2374/43-44	N/A	S	M			D6	2374	6901	FF	C		https://zenodo.org/record/3492140/files/Snap-2374.tif	false	https://zenodo.org/record/3492140/files/SAMERAMASnap-2374.tif	2374/1-72
/			2.743529412	0.425		1.166	95	2374/45-46	E	P	/			D6	2374	6901	FF	/		https://zenodo.org/record/3492140/files/Snap-2374.tif	false	https://zenodo.org/record/3492140/files/SAMERAMASnap-2374.tif	2374/1-72
/			1.692198329	0.5627		0.9522	96	2374/47-48	E	P	/			D6	2374	6901	FF	/		https://zenodo.org/record/3492140/files/Snap-2374.tif	false	https://zenodo.org/record/3492140/files/SAMERAMASnap-2374.tif	2374/1-72
/			1.05479886	0.6314		0.666	97	2374/49-50	E	P	/			D6	2374	6901	FF	/		https://zenodo.org/record/3492140/files/Snap-2374.tif	false	https://zenodo.org/record/3492140/files/SAMERAMASnap-2374.tif	2374/1-72
/			1.253393665	0.4199		0.5263	98	2374/51-52	C	P	/			C6	2374	6901	FF	/		https://zenodo.org/record/3492140/files/Snap-2374.tif	false	https://zenodo.org/record/3492140/files/SAMERAMASnap-2374.tif	2374/1-72
/			1.136957536	0.4286		0.4873	99	2374/53-54	E	P	/			C6	2374	6901	FF	/		https://zenodo.org/record/3492140/files/Snap-2374.tif	false	https://zenodo.org/record/3492140/files/SAMERAMASnap-2374.tif	2374/1-72
/			2.969756098	0.5125		1.522	100	2374/55-56	C	P	/			C6	2374	6901	FF	/		https://zenodo.org/record/3492140/files/Snap-2374.tif	false	https://zenodo.org/record/3492140/files/SAMERAMASnap-2374.tif	2374/1-72
/			1.316261764	0.4569		0.6014	101	2374/57-58	E	P	/			C6	2374	6901	FF	/		https://zenodo.org/record/3492140/files/Snap-2374.tif	false	https://zenodo.org/record/3492140/files/SAMERAMASnap-2374.tif	2374/1-72
/			1.123306866	0.2141		0.2405	102	2374/59-60	O	P	/			C6	2374	6901	FF	/		https://zenodo.org/record/3492140/files/Snap-2374.tif	false	https://zenodo.org/record/3492140/files/SAMERAMASnap-2374.tif	2374/1-72
/			1.096645367	0.3756		0.4119	103	2374/61-62	E	P	/			C6	2374	6901	FF	/		https://zenodo.org/record/3492140/files/Snap-2374.tif	false	https://zenodo.org/record/3492140/files/SAMERAMASnap-2374.tif	2374/1-72
/			1.990992718	0.5218		1.0389	104	2374/63-64	C	P	/			C6	2374	6901	FF	/		https://zenodo.org/record/3492140/files/Snap-2374.tif	false	https://zenodo.org/record/3492140/files/SAMERAMASnap-2374.tif	2374/1-72
/			1.196667508	0.3961		0.474	105	2374/65-66	E	P	/			C6	2374	6901	FF	/		https://zenodo.org/record/3492140/files/Snap-2374.tif	false	https://zenodo.org/record/3492140/files/SAMERAMASnap-2374.tif	2374/1-72
/			3.468245865	0.4897		1.6984	106	2374/67-68	C	P	/			C6	2374	6901	FF	/		https://zenodo.org/record/3492140/files/Snap-2374.tif	false	https://zenodo.org/record/3492140/files/SAMERAMASnap-2374.tif	2374/1-72
/			3.110076207	0.3543		1.1019	107	2374/69-70	C	P	/			C6B6	2374	6901	FF	/		https://zenodo.org/record/3492140/files/Snap-2374.tif	false	https://zenodo.org/record/3492140/files/SAMERAMASnap-2374.tif	2374/1-72
/			1.240136054	0.294		0.3646	108	2374/71-72	E	P	/			B6	2374	6901	FF	/		https://zenodo.org/record/3492140/files/Snap-2374.tif	false	https://zenodo.org/record/3492140/files/SAMERAMASnap-2374.tif	2374/1-72
/			1.09491404	0.2792		0.3057	109	2375/1-2	E	P	/			A5	2375	6901	FF	/		https://zenodo.org/record/3492140/files/Snap-2375.tif	false	https://zenodo.org/record/3492140/files/SAMERAMASnap-2375.tif	2375/1-6
/			1.181510165	0.4132		0.4882	110	2375/3-4	O	P	/			A5	2375	6901	FF	/		https://zenodo.org/record/3492140/files/Snap-2375.tif	false	https://zenodo.org/record/3492140/files/SAMERAMASnap-2375.tif	2375/1-6
/			1.911270983	0.417		0.797	111	2375/5-6	E	P	/			A5	2375	6901	FF	/		https://zenodo.org/record/3492140/files/Snap-2375.tif	false	https://zenodo.org/record/3492140/files/SAMERAMASnap-2375.tif	2375/1-6
/			1.59137577	0.2922		0.465	112	2376/1-2	O	P	/			B7	2376	6901	FF	/		https://zenodo.org/record/3492140/files/Snap-2376.tif	false	https://zenodo.org/record/3492140/files/SAMERAMASnap-2376.tif	2376/1-30
/			1.828924162	0.3402		0.6222	113	2376/3-4	O	P	/			B7	2376	6901	FF	/		https://zenodo.org/record/3492140/files/Snap-2376.tif	false	https://zenodo.org/record/3492140/files/SAMERAMASnap-2376.tif	2376/1-30
/			3.095118613	0.4384		1.3569	114	2376/5-6	C	P	/			C7	2376	6901	FF	/		https://zenodo.org/record/3492140/files/Snap-2376.tif	false	https://zenodo.org/record/3492140/files/SAMERAMASnap-2376.tif	2376/1-30
/			1.231039189	0.5129		0.6314	115	2376/7-8	E	P	/			C7	2376	6901	FF	/		https://zenodo.org/record/3492140/files/Snap-2376.tif	false	https://zenodo.org/record/3492140/files/SAMERAMASnap-2376.tif	2376/1-30
/			1.111170119	0.5649		0.6277	116	2376/9-10	O	P	/			C7	2376	6901	FF	/		https://zenodo.org/record/3492140/files/Snap-2376.tif	false	https://zenodo.org/record/3492140/files/SAMERAMASnap-2376.tif	2376/1-30
/			3.979205054	0.3799		1.5117	117	2376/11-12	O	P	/			D7	2376	6901	FF	/		https://zenodo.org/record/3492140/files/Snap-2376.tif	false	https://zenodo.org/record/3492140/files/SAMERAMASnap-2376.tif	2376/1-30
/			1.341150966	0.5074		0.6805	118	2376/13-14	R	P	/			D7	2376	6901	FF	/		https://zenodo.org/record/3492140/files/Snap-2376.tif	false	https://zenodo.org/record/3492140/files/SAMERAMASnap-2376.tif	2376/1-30
/			1.824388695	0.3149		0.5745	119	2376/15-16	C	P	/			D8	2376	6901	FF	/		https://zenodo.org/record/3492140/files/Snap-2376.tif	false	https://zenodo.org/record/3492140/files/SAMERAMASnap-2376.tif	2376/1-30
/			1.014218009	0.422		0.428	120	2376/17-18	C	P	/			D8	2376	6901	FF	/		https://zenodo.org/record/3492140/files/Snap-2376.tif	false	https://zenodo.org/record/3492140/files/SAMERAMASnap-2376.tif	2376/1-30
/			1.134371221	0.6616		0.7505	121	2376/19-20	C	P	/			C8	2376	6901	FF	/		https://zenodo.org/record/3492140/files/Snap-2376.tif	false	https://zenodo.org/record/3492140/files/SAMERAMASnap-2376.tif	2376/1-30
/			1.124	0.475		0.5339	122	2376/21-22	E	P	/			C8	2376	6901	FF	/		https://zenodo.org/record/3492140/files/Snap-2376.tif	false	https://zenodo.org/record/3492140/files/SAMERAMASnap-2376.tif	2376/1-30
/			2.353060632	0.3447		0.8111	123	2376/23-24	C	P	/			C8	2376	6901	FF	/		https://zenodo.org/record/3492140/files/Snap-2376.tif	false	https://zenodo.org/record/3492140/files/SAMERAMASnap-2376.tif	2376/1-30
N			4.684801892	0.1691		0.7922	124	2376/25-26	N/A	S	S			C8	2376	6901	FF	C		https://zenodo.org/record/3492140/files/Snap-2376.tif	false	https://zenodo.org/record/3492140/files/SAMERAMASnap-2376.tif	2376/1-30
/			2.009375	0.448		0.9002	125	2376/27-28	E	P	/			B8	2376	6901	FF	/		https://zenodo.org/record/3492140/files/Snap-2376.tif	false	https://zenodo.org/record/3492140/files/SAMERAMASnap-2376.tif	2376/1-30
/			2.715470268	0.4221		1.1462	126	2376/29-30	E	P	/			B8	2376	6901	FF	/		https://zenodo.org/record/3492140/files/Snap-2376.tif	false	https://zenodo.org/record/3492140/files/SAMERAMASnap-2376.tif	2376/1-30
/			1.603814884	0.3198		0.5129	127	2377/1-2	O	P	/			B9	2377	6901	FF	/		https://zenodo.org/record/3492140/files/Snap-2377.tif	false	https://zenodo.org/record/3492140/files/SAMERAMASnap-2377.tif	2377/1-48
/			1.844865259	0.4119		0.7599	128	2377/3-4	O	P	/			B9	2377	6901	FF	/		https://zenodo.org/record/3492140/files/Snap-2377.tif	false	https://zenodo.org/record/3492140/files/SAMERAMASnap-2377.tif	2377/1-48
N			7.604135894	0.1354		1.0296	129	2377/5-6	N/A	S	M			B9C9	2377	6901	FF	C		https://zenodo.org/record/3492140/files/Snap-2377.tif	false	https://zenodo.org/record/3492140/files/SAMERAMASnap-2377.tif	2377/1-48
N			4.422547847	0.3344		1.4789	130	2377/7-8	N/A	S	M			C9	2377	6901	FF	C		https://zenodo.org/record/3492140/files/Snap-2377.tif	false	https://zenodo.org/record/3492140/files/SAMERAMASnap-2377.tif	2377/1-48
/			2.071172249	0.3344		0.6926	131	2377/9-10	O	P	/			C9	2377	6901	FF	/		https://zenodo.org/record/3492140/files/Snap-2377.tif	false	https://zenodo.org/record/3492140/files/SAMERAMASnap-2377.tif	2377/1-48
N			4.738503156	0.3327		1.5765	132	2377/11-12	N/A	S	M			C9	2377	6901	FF	S		https://zenodo.org/record/3492140/files/Snap-2377.tif	false	https://zenodo.org/record/3492140/files/SAMERAMASnap-2377.tif	2377/1-48
N			6.09122085	0.2916		1.7762	133	2377/13-14	N/A	S	M			C9	2377	6901	FF	S		https://zenodo.org/record/3492140/files/Snap-2377.tif	false	https://zenodo.org/record/3492140/files/SAMERAMASnap-2377.tif	2377/1-48
/			2.862801143	0.2449		0.7011	134	2377/15-16	O	P	/			C9	2377	6901	FF	/		https://zenodo.org/record/3492140/files/Snap-2377.tif	false	https://zenodo.org/record/3492140/files/SAMERAMASnap-2377.tif	2377/1-48
/			1.122650841	0.2022		0.227	135	2377/17-18	C	P	/			C9	2377	6901	FF	/		https://zenodo.org/record/3492140/files/Snap-2377.tif	false	https://zenodo.org/record/3492140/files/SAMERAMASnap-2377.tif	2377/1-48
N			6.845580405	0.1878		1.2856	136	2377/19-20	N/A	S	M			D9	2377	6901	FF	S		https://zenodo.org/record/3492140/files/Snap-2377.tif	false	https://zenodo.org/record/3492140/files/SAMERAMASnap-2377.tif	2377/1-48
/			1.314606742	0.5785		0.7605	137	2377/21-22	C	P	/			D9	2377	6901	FF	/		https://zenodo.org/record/3492140/files/Snap-2377.tif	false	https://zenodo.org/record/3492140/files/SAMERAMASnap-2377.tif	2377/1-48
/			3.054330285	0.3718		1.1356	138	2377/23-24	E	P	/			D9	2377	6901	FF	/		https://zenodo.org/record/3492140/files/Snap-2377.tif	false	https://zenodo.org/record/3492140/files/SAMERAMASnap-2377.tif	2377/1-48
/			1.306500116	0.4323		0.5648	139	2377/25-26	E	P	/			D10	2377	6901	FF	/		https://zenodo.org/record/3492140/files/Snap-2377.tif	false	https://zenodo.org/record/3492140/files/SAMERAMASnap-2377.tif	2377/1-48
/			2.046914839	0.1961		0.4014	140	2377/27-28	E	P	/			D10	2377	6901	FF	/		https://zenodo.org/record/3492140/files/Snap-2377.tif	false	https://zenodo.org/record/3492140/files/SAMERAMASnap-2377.tif	2377/1-48
/			1.390726521	0.3386		0.4709	141	2377/29-30	E	P	/			D10	2377	6901	FF	/		https://zenodo.org/record/3492140/files/Snap-2377.tif	false	https://zenodo.org/record/3492140/files/SAMERAMASnap-2377.tif	2377/1-48
/			2.653198653	0.1782		0.4728	142	2377/31-32	C	P	/			D10	2377	6901	FF	/		https://zenodo.org/record/3492140/files/Snap-2377.tif	false	https://zenodo.org/record/3492140/files/SAMERAMASnap-2377.tif	2377/1-48
N			10.94509044	0.1548		1.6943	143	2377/33-34	N/A	S	M			C10	2377	6901	FF	S		https://zenodo.org/record/3492140/files/Snap-2377.tif	false	https://zenodo.org/record/3492140/files/SAMERAMASnap-2377.tif	2377/1-48
N			13.47289157	0.1328		1.7892	144	2377/35-36	N/A	S	M			C10	2377	6901	FF	S		https://zenodo.org/record/3492140/files/Snap-2377.tif	false	https://zenodo.org/record/3492140/files/SAMERAMASnap-2377.tif	2377/1-48
N			11.34875847	0.1772		2.011	145	2377/37-38	N/A	S	M			C10	2377	6901	FF	S		https://zenodo.org/record/3492140/files/Snap-2377.tif	false	https://zenodo.org/record/3492140/files/SAMERAMASnap-2377.tif	2377/1-48
N			7.751083591	0.1615		1.2518	146	2377/39-40	N/A	S	M			C10	2377	6901	FF	S		https://zenodo.org/record/3492140/files/Snap-2377.tif	false	https://zenodo.org/record/3492140/files/SAMERAMASnap-2377.tif	2377/1-48
N			19.69755059	0.0939		1.8496	147	2377/41-42	N/A	S	M			C10	2377	6901	FF	S		https://zenodo.org/record/3492140/files/Snap-2377.tif	false	https://zenodo.org/record/3492140/files/SAMERAMASnap-2377.tif	2377/1-48
N			4.463562753	0.247		1.1025	148	2377/43-44	N/A	S	M			C10	2377	6901	FF	S		https://zenodo.org/record/3492140/files/Snap-2377.tif	false	https://zenodo.org/record/3492140/files/SAMERAMASnap-2377.tif	2377/1-48
/			3.395764706	0.2125		0.7216	149	2377/45-46	O	P	/			B10	2377	6901	FF	/		https://zenodo.org/record/3492140/files/Snap-2377.tif	false	https://zenodo.org/record/3492140/files/SAMERAMASnap-2377.tif	2377/1-48
/			3.451272016	0.2555		0.8818	150	2377/47-48	O	P	/			B10	2377	6901	FF	/		https://zenodo.org/record/3492140/files/Snap-2377.tif	false	https://zenodo.org/record/3492140/files/SAMERAMASnap-2377.tif	2377/1-48
N			9.603273138	0.1772		1.7017	151	2379/1-2	N/A	S	M			B11	2379	6901	FF	S		https://zenodo.org/record/3492140/files/Snap-2379.tif	false	https://zenodo.org/record/3492140/files/SAMERAMASnap-2379.tif	2379/1-76
N			12.0041958	0.143		1.7166	152	2379/3-4	N/A	S	M			B11	2379	6901	FF	S		https://zenodo.org/record/3492140/files/Snap-2379.tif	false	https://zenodo.org/record/3492140/files/SAMERAMASnap-2379.tif	2379/1-76
N			8.986706056	0.2031		1.8252	153	2379/5-6	N/A	S	M			B11	2379	6901	FF	S		https://zenodo.org/record/3492140/files/Snap-2379.tif	false	https://zenodo.org/record/3492140/files/SAMERAMASnap-2379.tif	2379/1-76
N			6.500631579	0.2375		1.5439	154	2379/7-8	N/A	S	M			B11	2379	6901	FF	C		https://zenodo.org/record/3492140/files/Snap-2379.tif	false	https://zenodo.org/record/3492140/files/SAMERAMASnap-2379.tif	2379/1-76
N			8.008099095	0.2099		1.6809	155	2379/9-10	N/A	S	M			B11	2379	6901	FF	S		https://zenodo.org/record/3492140/files/Snap-2379.tif	false	https://zenodo.org/record/3492140/files/SAMERAMASnap-2379.tif	2379/1-76
N			18.0803653	0.1095		1.9798	156	2379/11-12	N/A	S	M			B11	2379	6901	FF	S		https://zenodo.org/record/3492140/files/Snap-2379.tif	false	https://zenodo.org/record/3492140/files/SAMERAMASnap-2379.tif	2379/1-76
/			1.42815759	0.3452		0.493	157	2379/13-14	E	P	/			B11	2379	6901	FF	/		https://zenodo.org/record/3492140/files/Snap-2379.tif	false	https://zenodo.org/record/3492140/files/SAMERAMASnap-2379.tif	2379/1-76
/			1.507980569	0.4323		0.6519	158	2379/15-16	C	P	/			B11	2379	6901	FF	/		https://zenodo.org/record/3492140/files/Snap-2379.tif	false	https://zenodo.org/record/3492140/files/SAMERAMASnap-2379.tif	2379/1-76
/			1.334203655	0.1915		0.2555	159	2379/17-18	O	P	/			B11	2379	6901	FF	/		https://zenodo.org/record/3492140/files/Snap-2379.tif	false	https://zenodo.org/record/3492140/files/SAMERAMASnap-2379.tif	2379/1-76
N			4.574712644	0.2262		1.0348	160	2379/19-20	N/A	S	M			B11	2379	6901	FF	C		https://zenodo.org/record/3492140/files/Snap-2379.tif	false	https://zenodo.org/record/3492140/files/SAMERAMASnap-2379.tif	2379/1-76
/			1.458823529	0.425		0.62	161	2379/21-22	C	P	/			B11	2379	6901	FF	/		https://zenodo.org/record/3492140/files/Snap-2379.tif	false	https://zenodo.org/record/3492140/files/SAMERAMASnap-2379.tif	2379/1-76
/			1.727051836	0.3704		0.6397	162	2379/23-24	O	P	/			C11	2379	6901	FF	/		https://zenodo.org/record/3492140/files/Snap-2379.tif	false	https://zenodo.org/record/3492140/files/SAMERAMASnap-2379.tif	2379/1-76
/			3.018315018	0.6552		1.9776	163	2379/25-26	C	P	/			C11	2379	6901	FF	/		https://zenodo.org/record/3492140/files/Snap-2379.tif	false	https://zenodo.org/record/3492140/files/SAMERAMASnap-2379.tif	2379/1-76
/			1.400214209	0.5602		0.7844	164	2379/27-28	C	P	/			C11	2379	6901	FF	/		https://zenodo.org/record/3492140/files/Snap-2379.tif	false	https://zenodo.org/record/3492140/files/SAMERAMASnap-2379.tif	2379/1-76
/			2.078341634	0.7429		1.544	165	2379/29-30	E	P	/			C11	2379	6901	FF	/		https://zenodo.org/record/3492140/files/Snap-2379.tif	false	https://zenodo.org/record/3492140/files/SAMERAMASnap-2379.tif	2379/1-76
/			1.219505569	0.7362		0.8978	166	2379/31-32	O	P	/			C11	2379	6901	FF	/		https://zenodo.org/record/3492140/files/Snap-2379.tif	false	https://zenodo.org/record/3492140/files/SAMERAMASnap-2379.tif	2379/1-76
N			4.192865106	0.3588		1.5044	167	2379/33-34	N/A	S	M			C11	2379	6901	FF	C		https://zenodo.org/record/3492140/files/Snap-2379.tif	false	https://zenodo.org/record/3492140/files/SAMERAMASnap-2379.tif	2379/1-76
/			2.130941166	1.1677		2.4883	168	2379/35-36	O	P	/			C11	2379	6901	FF	/		https://zenodo.org/record/3492140/files/Snap-2379.tif	false	https://zenodo.org/record/3492140/files/SAMERAMASnap-2379.tif	2379/1-76
/			1.048368794	0.705		0.7391	169	2379/37-38	E	P	/			C11	2379	6901	FF	/		https://zenodo.org/record/3492140/files/Snap-2379.tif	false	https://zenodo.org/record/3492140/files/SAMERAMASnap-2379.tif	2379/1-76
/			2.195906433	0.4788		1.0514	170	2379/39-40	E	P	/			C11	2379	6901	FF	/		https://zenodo.org/record/3492140/files/Snap-2379.tif	false	https://zenodo.org/record/3492140/files/SAMERAMASnap-2379.tif	2379/1-76
/			2.366854637	0.3192		0.7555	171	2379/41-42	E	P	/			D11	2379	6901	FF	/		https://zenodo.org/record/3492140/files/Snap-2379.tif	false	https://zenodo.org/record/3492140/files/SAMERAMASnap-2379.tif	2379/1-76
/			1.738683128	0.2916		0.507	172	2379/43-44	C	P	/			D12	2379	6901	FF	/		https://zenodo.org/record/3492140/files/Snap-2379.tif	false	https://zenodo.org/record/3492140/files/SAMERAMASnap-2379.tif	2379/1-76
/			2.575368421	0.475		1.2233	173	2379/45-46	C	P	/			D12	2379	6901	FF	/		https://zenodo.org/record/3492140/files/Snap-2379.tif	false	https://zenodo.org/record/3492140/files/SAMERAMASnap-2379.tif	2379/1-76
/			1.351029662	0.5293		0.7151	174	2379/47-48	E	P	/			D12	2379	6901	FF	/		https://zenodo.org/record/3492140/files/Snap-2379.tif	false	https://zenodo.org/record/3492140/files/SAMERAMASnap-2379.tif	2379/1-76
/			2.107282694	0.2554		0.5382	175	2379/49-50	C	P	/			D12	2379	6901	FF	/		https://zenodo.org/record/3492140/files/Snap-2379.tif	false	https://zenodo.org/record/3492140/files/SAMERAMASnap-2379.tif	2379/1-76
N			7.484298674	0.2866		2.145	176	2379/51-52	N/A	S	M			D12	2379	6901	FF	C		https://zenodo.org/record/3492140/files/Snap-2379.tif	false	https://zenodo.org/record/3492140/files/SAMERAMASnap-2379.tif	2379/1-76
N			4.493727236	0.2471		1.1104	177	2379/53-54	N/A	S	M			C12	2379	6901	FF	C		https://zenodo.org/record/3492140/files/Snap-2379.tif	false	https://zenodo.org/record/3492140/files/SAMERAMASnap-2379.tif	2379/1-76
/			2.792492918	0.2824		0.7886	178	2379/55-56	C	P	/			C12	2379	6901	FF	/		https://zenodo.org/record/3492140/files/Snap-2379.tif	false	https://zenodo.org/record/3492140/files/SAMERAMASnap-2379.tif	2379/1-76
/			2.682402302	0.4171		1.11883	179	2379/57-58	E	P	/			C12	2379	6901	FF	/		https://zenodo.org/record/3492140/files/Snap-2379.tif	false	https://zenodo.org/record/3492140/files/SAMERAMASnap-2379.tif	2379/1-76
/			2.135410543	0.5103		1.0897	180	2379/59-60	C	P	/			C12	2379	6901	FF	/		https://zenodo.org/record/3492140/files/Snap-2379.tif	false	https://zenodo.org/record/3492140/files/SAMERAMASnap-2379.tif	2379/1-76
/			2.65760389	0.4524		1.2023	181	2379/61-62	C	P	/			B12	2379	6901	FF	/		https://zenodo.org/record/3492140/files/Snap-2379.tif	false	https://zenodo.org/record/3492140/files/SAMERAMASnap-2379.tif	2379/1-76
/			1.78336714	0.493		0.8792	182	2379/63-64	E	P	/			B12	2379	6901	FF	/		https://zenodo.org/record/3492140/files/Snap-2379.tif	false	https://zenodo.org/record/3492140/files/SAMERAMASnap-2379.tif	2379/1-76
N			4.585441633	0.2253		1.0331	183	2379/65-66	N/A	S	M			B12	2379	6901	FF	C		https://zenodo.org/record/3492140/files/Snap-2379.tif	false	https://zenodo.org/record/3492140/files/SAMERAMASnap-2379.tif	2379/1-76
N			4.787493376	0.1887		0.9034	184	2379/67-68	N/A	S	M			B12	2379	6901	FF	C		https://zenodo.org/record/3492140/files/Snap-2379.tif	false	https://zenodo.org/record/3492140/files/SAMERAMASnap-2379.tif	2379/1-76
/			1.169174797	0.6047		0.707	185	2379/69-70	C	P	/			B12	2379	6901	FF	/		https://zenodo.org/record/3492140/files/Snap-2379.tif	false	https://zenodo.org/record/3492140/files/SAMERAMASnap-2379.tif	2379/1-76
N			34.95488722	0.0266		0.9298	186	2379/71-72	N/A	S	M			B12	2379	6901	FF	C		https://zenodo.org/record/3492140/files/Snap-2379.tif	false	https://zenodo.org/record/3492140/files/SAMERAMASnap-2379.tif	2379/1-76
/			2.339263024	0.3148		0.7364	187	2379/73-74	E	P	/			B12	2379	6901	FF	/		https://zenodo.org/record/3492140/files/Snap-2379.tif	false	https://zenodo.org/record/3492140/files/SAMERAMASnap-2379.tif	2379/1-76
/			1.414215686	0.2448		0.3462	188	2379/75-76	E	P	/			B12	2379	6901	FF	/		https://zenodo.org/record/3492140/files/Snap-2379.tif	false	https://zenodo.org/record/3492140/files/SAMERAMASnap-2379.tif	2379/1-76
/			1.685270806	0.3028		0.5103	189	2380/1-2	E	P	/			B13	2380	6901	FF	/		https://zenodo.org/record/3492140/files/Snap-2380.tif	false	https://zenodo.org/record/3492140/files/SAMERAMASnap-2380.tif	2380/1-86
/			1.724436742	0.3462		0.597	190	2380/3-4	E	P	/			B13	2380	6901	FF	/		https://zenodo.org/record/3492140/files/Snap-2380.tif	false	https://zenodo.org/record/3492140/files/SAMERAMASnap-2380.tif	2380/1-86
/			1.744510978	0.501		0.874	191	2380/5-6	O	P	/			B13	2380	6901	FF	/		https://zenodo.org/record/3492140/files/Snap-2380.tif	false	https://zenodo.org/record/3492140/files/SAMERAMASnap-2380.tif	2380/1-86
N			5.210352091	0.3323		1.7314	192	2380/7-8	N/A	S	S			B13	2380	6901	FF	C		https://zenodo.org/record/3492140/files/Snap-2380.tif	false	https://zenodo.org/record/3492140/files/SAMERAMASnap-2380.tif	2380/1-86
/			2.549224666	0.2773		0.7069	193	2380/9-10	E	P	/			B13	2380	6901	FF	/		https://zenodo.org/record/3492140/files/Snap-2380.tif	false	https://zenodo.org/record/3492140/files/SAMERAMASnap-2380.tif	2380/1-86
/			2.495184324	0.3011		0.7513	194	2380/11-12	C	P	/			B13	2380	6901	FF	/		https://zenodo.org/record/3492140/files/Snap-2380.tif	false	https://zenodo.org/record/3492140/files/SAMERAMASnap-2380.tif	2380/1-86
/			1.643459916	0.474		0.779	195	2380/13-14	C	P	/			B13	2380	6901	FF	/		https://zenodo.org/record/3492140/files/Snap-2380.tif	false	https://zenodo.org/record/3492140/files/SAMERAMASnap-2380.tif	2380/1-86
/			2.146305779	0.1367		0.2934	196	2380/15-16	E	P	/			B13	2380	6901	FF	/		https://zenodo.org/record/3492140/files/Snap-2380.tif	false	https://zenodo.org/record/3492140/files/SAMERAMASnap-2380.tif	2380/1-86
N			11.92544024	0.2669		3.1829	197	2380/17-18	N/A	S	M			B13	2380	6901	FF	C		https://zenodo.org/record/3492140/files/Snap-2380.tif	false	https://zenodo.org/record/3492140/files/SAMERAMASnap-2380.tif	2380/1-86
/			3.32003012	0.2656		0.8818	198	2380/19-20	C	P	/			B13	2380	6901	FF	/		https://zenodo.org/record/3492140/files/Snap-2380.tif	false	https://zenodo.org/record/3492140/files/SAMERAMASnap-2380.tif	2380/1-86
/			1.499422633	0.3464		0.5194	199	2380/21-22	E	P	/			C13	2380	6901	FF	/		https://zenodo.org/record/3492140/files/Snap-2380.tif	false	https://zenodo.org/record/3492140/files/SAMERAMASnap-2380.tif	2380/1-86
/			3.157591057	0.2773		0.8756	200	2380/23-24	C	P	/			C13	2380	6901	FF	/		https://zenodo.org/record/3492140/files/Snap-2380.tif	false	https://zenodo.org/record/3492140/files/SAMERAMASnap-2380.tif	2380/1-86
N			4.180310133	0.2773		1.1592	201	2380/25-26	N/A	S	M			C13	2380	6901	FF	C		https://zenodo.org/record/3492140/files/Snap-2380.tif	false	https://zenodo.org/record/3492140/files/SAMERAMASnap-2380.tif	2380/1-86
/			3.56170336	0.3452		1.2295	202	2380/27-28	C	P	/			C13	2380	6901	FF	/		https://zenodo.org/record/3492140/files/Snap-2380.tif	false	https://zenodo.org/record/3492140/files/SAMERAMASnap-2380.tif	2380/1-86
N			5.1	0.21		1.071	203	2380/29-30	N/A	S	M			C13	2380	6901	FF	C		https://zenodo.org/record/3492140/files/Snap-2380.tif	false	https://zenodo.org/record/3492140/files/SAMERAMASnap-2380.tif	2380/1-86
/			3.75231731	0.4639		1.7407	204	2380/31-32	C	P	/			C13	2380	6901	FF	/		https://zenodo.org/record/3492140/files/Snap-2380.tif	false	https://zenodo.org/record/3492140/files/SAMERAMASnap-2380.tif	2380/1-86
N			5.004810846	0.4573		2.2887	205	2380/33-34	N/A	S	M			D13	2380	6901	FF	C		https://zenodo.org/record/3492140/files/Snap-2380.tif	false	https://zenodo.org/record/3492140/files/SAMERAMASnap-2380.tif	2380/1-86
N			5.386662851	0.3494		1.8821	206	2380/35-36	N/A	S	M			D13	2380	6901	FF	C		https://zenodo.org/record/3492140/files/Snap-2380.tif	false	https://zenodo.org/record/3492140/files/SAMERAMASnap-2380.tif	2380/1-86
/			3.025084044	0.3867		1.1698	207	2380/37-38	C	P	/			D13	2380	6901	FF	/		https://zenodo.org/record/3492140/files/Snap-2380.tif	false	https://zenodo.org/record/3492140/files/SAMERAMASnap-2380.tif	2380/1-86
/			1.563429914	0.2554		0.3993	208	2380/39-40	E	P	/			D13	2380	6901	FF	/		https://zenodo.org/record/3492140/files/Snap-2380.tif	false	https://zenodo.org/record/3492140/files/SAMERAMASnap-2380.tif	2380/1-86
N			7.574412533	0.3447		2.6109	209	2380/41-42	N/A	S	M			D14	2380	6901	FF	C		https://zenodo.org/record/3492140/files/Snap-2380.tif	false	https://zenodo.org/record/3492140/files/SAMERAMASnap-2380.tif	2380/1-86
N			13.87346939	0.196		2.7192	210	2380/43-44	N/A	S	M			D14	2380	6901	FF	C		https://zenodo.org/record/3492140/files/Snap-2380.tif	false	https://zenodo.org/record/3492140/files/SAMERAMASnap-2380.tif	2380/1-86
N			10.15890523	0.2448		2.4869	211	2380/45-46	N/A	S	M			D14	2380	6901	FF	C		https://zenodo.org/record/3492140/files/Snap-2380.tif	false	https://zenodo.org/record/3492140/files/SAMERAMASnap-2380.tif	2380/1-86
N			4.079162578	0.3057		1.247	212	2380/47-48	N/A	S	M			D14	2380	6901	FF	C		https://zenodo.org/record/3492140/files/Snap-2380.tif	false	https://zenodo.org/record/3492140/files/SAMERAMASnap-2380.tif	2380/1-86
N			9	0.3385		3.0465	213	2380/49-50	N/A	S	M			D14	2380	6901	FF	C		https://zenodo.org/record/3492140/files/Snap-2380.tif	false	https://zenodo.org/record/3492140/files/SAMERAMASnap-2380.tif	2380/1-86
N			12.13077525	0.2554		3.0982	214	2380/51-52	N/A	S	M			D14	2380	6901	FF	C		https://zenodo.org/record/3492140/files/Snap-2380.tif	false	https://zenodo.org/record/3492140/files/SAMERAMASnap-2380.tif	2380/1-86
/			3.137363966	0.4135		1.2973	215	2380/53-54	O	P	/			D14	2380	6901	FF	/		https://zenodo.org/record/3492140/files/Snap-2380.tif	false	https://zenodo.org/record/3492140/files/SAMERAMASnap-2380.tif	2380/1-86
N			17.31806708	0.2773		4.8023	216	2380/55-56	N/A	S	M			D14	2380	6901	FF	C		https://zenodo.org/record/3492140/files/Snap-2380.tif	false	https://zenodo.org/record/3492140/files/SAMERAMASnap-2380.tif	2380/1-86
N			5.180764774	0.3452		1.7884	217	2380/57-58	N/A	S	M			D14	2380	6901	FF	C		https://zenodo.org/record/3492140/files/Snap-2380.tif	false	https://zenodo.org/record/3492140/files/SAMERAMASnap-2380.tif	2380/1-86
/			1.996077816	0.6374		1.2723	218	2380/59-60	E	P	/			D14	2380	6901	FF	/		https://zenodo.org/record/3492140/files/Snap-2380.tif	false	https://zenodo.org/record/3492140/files/SAMERAMASnap-2380.tif	2380/1-86
/			2.35344589	0.3613		0.8503	219	2380/61-62	D	P	/			C14	2380	6901	FF	/		https://zenodo.org/record/3492140/files/Snap-2380.tif	false	https://zenodo.org/record/3492140/files/SAMERAMASnap-2380.tif	2380/1-86
/			1.329037349	0.3802		0.5053	220	2380/63-64	E	P	/			C14	2380	6901	FF	/		https://zenodo.org/record/3492140/files/Snap-2380.tif	false	https://zenodo.org/record/3492140/files/SAMERAMASnap-2380.tif	2380/1-86
/			1.681406685	0.2872		0.4829	221	2380/65-66	E	P	/			C14	2380	6901	FF	/		https://zenodo.org/record/3492140/files/Snap-2380.tif	false	https://zenodo.org/record/3492140/files/SAMERAMASnap-2380.tif	2380/1-86
/			3.448308271	0.3192		1.1007	222	2380/67-68	C	P	/			C14	2380	6901	FF	/		https://zenodo.org/record/3492140/files/Snap-2380.tif	false	https://zenodo.org/record/3492140/files/SAMERAMASnap-2380.tif	2380/1-86
/			1.630765683	0.4336		0.7071	223	2380/69-70	E	P	/			C14	2380	6901	FF	/		https://zenodo.org/record/3492140/files/Snap-2380.tif	false	https://zenodo.org/record/3492140/files/SAMERAMASnap-2380.tif	2380/1-86
N			4.682258511	0.3613		1.6917	224	2380/71-72	N/A	S	M			C14	2380	6901	FF	S		https://zenodo.org/record/3492140/files/Snap-2380.tif	false	https://zenodo.org/record/3492140/files/SAMERAMASnap-2380.tif	2380/1-86
/			2.206425318	0.4171		0.9203	225	2380/73-74	C	P	/			C14	2380	6901	FF	/		https://zenodo.org/record/3492140/files/Snap-2380.tif	false	https://zenodo.org/record/3492140/files/SAMERAMASnap-2380.tif	2380/1-86
/			1.547986832	0.3949		0.6113	226	2380/75-76	E	P	/			C14	2380	6901	FF	/		https://zenodo.org/record/3492140/files/Snap-2380.tif	false	https://zenodo.org/record/3492140/files/SAMERAMASnap-2380.tif	2380/1-86
/			1.698074679	0.3428		0.5821	227	2380/77-78	O	P	/			C14	2380	6901	FF	/		https://zenodo.org/record/3492140/files/Snap-2380.tif	false	https://zenodo.org/record/3492140/files/SAMERAMASnap-2380.tif	2380/1-86
/			2.513990034	0.2609		0.6559	228	2380/79-80	O	P	/			B14	2380	6901	FF	/		https://zenodo.org/record/3492140/files/Snap-2380.tif	false	https://zenodo.org/record/3492140/files/SAMERAMASnap-2380.tif	2380/1-86
/			3.574666127	0.2471		0.8833	229	2380/81-82	C	P	/			B14	2380	6901	FF	/		https://zenodo.org/record/3492140/files/Snap-2380.tif	false	https://zenodo.org/record/3492140/files/SAMERAMASnap-2380.tif	2380/1-86
N			4.066745422	0.3386		1.377	230	2380/83-84	N/A	S	M			B14	2380	6901	FF	S		https://zenodo.org/record/3492140/files/Snap-2380.tif	false	https://zenodo.org/record/3492140/files/SAMERAMASnap-2380.tif	2380/1-86
N			8.334713187	0.1691		1.4094	231	2380/85-86	N/A	S	M			B14	2380	6901	FF	C		https://zenodo.org/record/3492140/files/Snap-2380.tif	false	https://zenodo.org/record/3492140/files/SAMERAMASnap-2380.tif	2380/1-86
N			6.926418787	0.2555		1.7697	232	2381/1-2	N/A	S	M			B15	2381	6901	FF	S		https://zenodo.org/record/3492140/files/Snap-2381.tif	false	https://zenodo.org/record/3492140/files/SAMERAMASnap-2381.tif	2381/1-84
N			6.112328767	0.2555		1.5617	233	2381/3-4	N/A	S	M			B15	2381	6901	FF	C		https://zenodo.org/record/3492140/files/Snap-2381.tif	false	https://zenodo.org/record/3492140/files/SAMERAMASnap-2381.tif	2381/1-84
N			9.221259388	0.1731		1.5962	234	2381/5-6	N/A	S	M			B15	2381	6901	FF	S		https://zenodo.org/record/3492140/files/Snap-2381.tif	false	https://zenodo.org/record/3492140/files/SAMERAMASnap-2381.tif	2381/1-84
/			1.508235294	0.425		0.641	235	2381/7-8	C	P	/			B15	2381	6901	FF	/		https://zenodo.org/record/3492140/files/Snap-2381.tif	false	https://zenodo.org/record/3492140/files/SAMERAMASnap-2381.tif	2381/1-84
/			3.636076718	0.4119		1.4977	236	2381/9-10	D	P	/			B15	2381	6901	FF	/		https://zenodo.org/record/3492140/files/Snap-2381.tif	false	https://zenodo.org/record/3492140/files/SAMERAMASnap-2381.tif	2381/1-84
N			6.196737519	0.2023		1.2536	237	2381/11-12	N/A	S	M			B15	2381	6901	FF	S		https://zenodo.org/record/3492140/files/Snap-2381.tif	false	https://zenodo.org/record/3492140/files/SAMERAMASnap-2381.tif	2381/1-84
N			5.58431248	0.3149		1.7585	238	2381/13-14	N/A	S	M			B15	2381	6901	FF	S		https://zenodo.org/record/3492140/files/Snap-2381.tif	false	https://zenodo.org/record/3492140/files/SAMERAMASnap-2381.tif	2381/1-84
N			13.94650602	0.2075		2.8939	239	2381/15-16	N/A	S	M			B15	2381	6901	FF	S		https://zenodo.org/record/3492140/files/Snap-2381.tif	false	https://zenodo.org/record/3492140/files/SAMERAMASnap-2381.tif	2381/1-84
/			2.208965063	0.3034		0.6702	240	2381/17-18	E	P	/			B15	2381	6901	FF	/		https://zenodo.org/record/3492140/files/Snap-2381.tif	false	https://zenodo.org/record/3492140/files/SAMERAMASnap-2381.tif	2381/1-84
N			6.638511518	0.3386		2.2478	241	2381/19-20	N/A	S	M			C15	2381	6901	FF	C		https://zenodo.org/record/3492140/files/Snap-2381.tif	false	https://zenodo.org/record/3492140/files/SAMERAMASnap-2381.tif	2381/1-84
N			8.103413655	0.3984		3.2284	242	2381/21-22	N/A	S	M			C15	2381	6901	FF	C		https://zenodo.org/record/3492140/files/Snap-2381.tif	false	https://zenodo.org/record/3492140/files/SAMERAMASnap-2381.tif	2381/1-84
/			3.135386819	0.2792		0.8754	243	2381/23-24	O	P	/			C15	2381	6901	FF	/		https://zenodo.org/record/3492140/files/Snap-2381.tif	false	https://zenodo.org/record/3492140/files/SAMERAMASnap-2381.tif	2381/1-84
/			2.182135193	0.3728		0.8135	244	2381/25-26	C	P	/			C15	2381	6901	FF	/		https://zenodo.org/record/3492140/files/Snap-2381.tif	false	https://zenodo.org/record/3492140/files/SAMERAMASnap-2381.tif	2381/1-84
/			1.002206045	0.4533		0.4543	245	2381/27-28	E	P	/			C15	2381	6901	FF	/		https://zenodo.org/record/3492140/files/Snap-2381.tif	false	https://zenodo.org/record/3492140/files/SAMERAMASnap-2381.tif	2381/1-84
/			2.231663223	0.3872		0.8641	246	2381/29-30	C	P	/			C15	2381	6901	FF	/		https://zenodo.org/record/3492140/files/Snap-2381.tif	false	https://zenodo.org/record/3492140/files/SAMERAMASnap-2381.tif	2381/1-84
/			2.095134494	0.5056		1.0593	247	2381/31-32	O	P	/			C15	2381	6901	FF	/		https://zenodo.org/record/3492140/files/Snap-2381.tif	false	https://zenodo.org/record/3492140/files/SAMERAMASnap-2381.tif	2381/1-84
/			2.652806653	0.2405		0.638	248	2381/33-34	C	P	/			C15	2381	6901	FF	/		https://zenodo.org/record/3492140/files/Snap-2381.tif	false	https://zenodo.org/record/3492140/files/SAMERAMASnap-2381.tif	2381/1-84
/			1.057277628	0.4452		0.4707	249	2381/35-36	R	P	/			C15	2381	6901	FF	/		https://zenodo.org/record/3492140/files/Snap-2381.tif	false	https://zenodo.org/record/3492140/files/SAMERAMASnap-2381.tif	2381/1-84
N			8.223446452	0.2269		1.8659	250	2381/37-38	N/A	S	M			C15	2381	6901	FF	C		https://zenodo.org/record/3492140/files/Snap-2381.tif	false	https://zenodo.org/record/3492140/files/SAMERAMASnap-2381.tif	2381/1-84
/			3.413645353	0.3034		1.0357	251	2381/39-40	D	P	/			D15	2381	6901	FF	/		https://zenodo.org/record/3492140/files/Snap-2381.tif	false	https://zenodo.org/record/3492140/files/SAMERAMASnap-2381.tif	2381/1-84
N			12.59334764	0.3728		4.6948	252	2381/41-42	N/A	S	M			D15	2381	6901	FF	C		https://zenodo.org/record/3492140/files/Snap-2381.tif	false	https://zenodo.org/record/3492140/files/SAMERAMASnap-2381.tif	2381/1-84
/			3.142733937	0.4638		1.4576	253	2381/43-44	C	P	/			D15	2381	6901	FF	/		https://zenodo.org/record/3492140/files/Snap-2381.tif	false	https://zenodo.org/record/3492140/files/SAMERAMASnap-2381.tif	2381/1-84
N			4.855247572	0.4221		2.0494	254	2381/45-46	N/A	S	M			D15	2381	6901	FF	S		https://zenodo.org/record/3492140/files/Snap-2381.tif	false	https://zenodo.org/record/3492140/files/SAMERAMASnap-2381.tif	2381/1-84
/			1.04068996	0.2261		0.2353	255	2381/47-48	R	P	/			D15	2381	6901	FF	/		https://zenodo.org/record/3492140/files/Snap-2381.tif	false	https://zenodo.org/record/3492140/files/SAMERAMASnap-2381.tif	2381/1-84
/			3.851436118	0.3029		1.1666	256	2381/49-50	E	P	/			D15	2381	6901	FF	/		https://zenodo.org/record/3492140/files/Snap-2381.tif	false	https://zenodo.org/record/3492140/files/SAMERAMASnap-2381.tif	2381/1-84
N			4.472479722	0.3452		1.5439	257	2381/51-52	N/A	S	M			D15	2381	6901	FF	S		https://zenodo.org/record/3492140/files/Snap-2381.tif	false	https://zenodo.org/record/3492140/files/SAMERAMASnap-2381.tif	2381/1-84
/			1.3734319	0.4464		0.6131	258	2381/53-54	E	P	/			D16	2381	6901	FF	/		https://zenodo.org/record/3492140/files/Snap-2381.tif	false	https://zenodo.org/record/3492140/files/SAMERAMASnap-2381.tif	2381/1-84
/			1.876623377	0.616		1.156	259	2381/55-56	C	P	/			D16	2381	6901	FF	/		https://zenodo.org/record/3492140/files/Snap-2381.tif	false	https://zenodo.org/record/3492140/files/SAMERAMASnap-2381.tif	2381/1-84
/			1.1165786	0.3028		0.3381	260	2381/57-58	R	P	/			D16	2381	6901	FF	/		https://zenodo.org/record/3492140/files/Snap-2381.tif	false	https://zenodo.org/record/3492140/files/SAMERAMASnap-2381.tif	2381/1-84
/			1.119269341	0.2792		0.3125	261	2381/59-60	D	P	/			D16	2381	6901	FF	/		https://zenodo.org/record/3492140/files/Snap-2381.tif	false	https://zenodo.org/record/3492140/files/SAMERAMASnap-2381.tif	2381/1-84
/			1.222180404	0.7971		0.9742	262	2381/61-62	E	P	/			D16	2381	6901	FF	/		https://zenodo.org/record/3492140/files/Snap-2381.tif	false	https://zenodo.org/record/3492140/files/SAMERAMASnap-2381.tif	2381/1-84
/			1.471043324	0.4524		0.6655	263	2381/63-64	E	P	/			D16	2381	6901	FF	/		https://zenodo.org/record/3492140/files/Snap-2381.tif	false	https://zenodo.org/record/3492140/files/SAMERAMASnap-2381.tif	2381/1-84
/			3.163973559	0.5446		1.7231	264	2381/65-66	C	P	/			D16	2381	6901	FF	/		https://zenodo.org/record/3492140/files/Snap-2381.tif	false	https://zenodo.org/record/3492140/files/SAMERAMASnap-2381.tif	2381/1-84
/			3.913368392	0.3613		1.4139	265	2381/67-68	C	P	/			D16	2381	6901	FF	/		https://zenodo.org/record/3492140/files/Snap-2381.tif	false	https://zenodo.org/record/3492140/files/SAMERAMASnap-2381.tif	2381/1-84
/			1.1590607	0.4514		0.5232	266	2381/69-70	E	P	/			C16	2381	6901	FF	/		https://zenodo.org/record/3492140/files/Snap-2381.tif	false	https://zenodo.org/record/3492140/files/SAMERAMASnap-2381.tif	2381/1-84
/			1.21238232	0.6267		0.7598	267	2381/71-72	E	P	/			C16	2381	6901	FF	/		https://zenodo.org/record/3492140/files/Snap-2381.tif	false	https://zenodo.org/record/3492140/files/SAMERAMASnap-2381.tif	2381/1-84
/			3.150385946	0.3757		1.1836	268	2381/73-74	C	P	/			C16	2381	6901	FF	/		https://zenodo.org/record/3492140/files/Snap-2381.tif	false	https://zenodo.org/record/3492140/files/SAMERAMASnap-2381.tif	2381/1-84
/			2.014697237	0.1701		0.3427	269	2381/75-76	E	P	/			C16	2381	6901	FF	/		https://zenodo.org/record/3492140/files/Snap-2381.tif	false	https://zenodo.org/record/3492140/files/SAMERAMASnap-2381.tif	2381/1-84
N			4.5	0.3428		1.5426	270	2381/77-78	N/A	S	M			C16	2381	6901	FF	S		https://zenodo.org/record/3492140/files/Snap-2381.tif	false	https://zenodo.org/record/3492140/files/SAMERAMASnap-2381.tif	2381/1-84
/			1.602794411	0.2505		0.4015	271	2381/79-80	E	P	/			C16	2381	6901	FF	/		https://zenodo.org/record/3492140/files/Snap-2381.tif	false	https://zenodo.org/record/3492140/files/SAMERAMASnap-2381.tif	2381/1-84
/			1.43554007	0.287		0.412	272	2381/81-82	E	P	/			B16	2381	6901	FF	/		https://zenodo.org/record/3492140/files/Snap-2381.tif	false	https://zenodo.org/record/3492140/files/SAMERAMASnap-2381.tif	2381/1-84
/			1.38956229	0.297		0.4127	273	2381/83-84	E	P	/			B16	2381	6901	FF	/		https://zenodo.org/record/3492140/files/Snap-2381.tif	false	https://zenodo.org/record/3492140/files/SAMERAMASnap-2381.tif	2381/1-84
/			1.646694215	0.3872		0.6376	274	2382/1-2	E	P	/			B17	2382	6901	FF	/		https://zenodo.org/record/3492140/files/Snap-2382.tif	false	https://zenodo.org/record/3492140/files/SAMERAMASnap-2382.tif	2382/1-80
/			1.716262073	0.3831		0.6575	275	2382/3-4	E	P	/			B17	2382	6901	FF	/		https://zenodo.org/record/3492140/files/Snap-2382.tif	false	https://zenodo.org/record/3492140/files/SAMERAMASnap-2382.tif	2382/1-80
/			2.497492837	0.2792		0.6973	276	2382/5-6	C	P	/			B17	2382	6901	FF	/		https://zenodo.org/record/3492140/files/Snap-2382.tif	false	https://zenodo.org/record/3492140/files/SAMERAMASnap-2382.tif	2382/1-80
/			1.210894705	0.3286		0.3979	277	2382/7-8	O	P	/			B17	2382	6901	FF	/		https://zenodo.org/record/3492140/files/Snap-2382.tif	false	https://zenodo.org/record/3492140/files/SAMERAMASnap-2382.tif	2382/1-80
N			4.565032587	0.3529		1.611	278	2380/9-10	N/A	S	S			B17	2382	6901	FF	C		https://zenodo.org/record/3492140/files/Snap-2382.tif	false	https://zenodo.org/record/3492140/files/SAMERAMASnap-2382.tif	2382/1-80
/			2.182069847	0.4696		1.0247	279	2382/11-12	O	P	/			C17	2382	6901	FF	/		https://zenodo.org/record/3492140/files/Snap-2382.tif	false	https://zenodo.org/record/3492140/files/SAMERAMASnap-2382.tif	2382/1-80
/			2.415714286	0.21		0.5073	280	2382/13-14	E	P	/			C17	2382	6901	FF	/		https://zenodo.org/record/3492140/files/Snap-2382.tif	false	https://zenodo.org/record/3492140/files/SAMERAMASnap-2382.tif	2382/1-80
/			1.188767187	0.4291		0.5101	281	2382/15-16	E	P	/			C17	2382	6901	FF	/		https://zenodo.org/record/3492140/files/Snap-2382.tif	false	https://zenodo.org/record/3492140/files/SAMERAMASnap-2382.tif	2382/1-80
N			7.821991404	0.2792		2.1839	282	2382/17-18	N/A	S	M			C17	2382	6901	FF	S		https://zenodo.org/record/3492140/files/Snap-2382.tif	false	https://zenodo.org/record/3492140/files/SAMERAMASnap-2382.tif	2382/1-80
N			5.733355307	0.3034		1.7395	283	2382/19-20	N/A	S	M			C17	2382	6901	FF	S		https://zenodo.org/record/3492140/files/Snap-2382.tif	false	https://zenodo.org/record/3492140/files/SAMERAMASnap-2382.tif	2382/1-80
/			1.421287267	0.3589		0.5101	284	2382/21-22	E	P	/			C17	2382	6901	FF	/		https://zenodo.org/record/3492140/files/Snap-2382.tif	false	https://zenodo.org/record/3492140/files/SAMERAMASnap-2382.tif	2382/1-80
/			2.189519925	0.3187		0.6978	285	2382/23-24	C	P	/			C17	2382	6901	FF	/		https://zenodo.org/record/3492140/files/Snap-2382.tif	false	https://zenodo.org/record/3492140/files/SAMERAMASnap-2382.tif	2382/1-80
/			0.928350287	0.2261		0.2099	286	2382/25-26	E	P	/			D17	2382	6901	FF	/		https://zenodo.org/record/3492140/files/Snap-2382.tif	false	https://zenodo.org/record/3492140/files/SAMERAMASnap-2382.tif	2382/1-80
/			1.348038585	0.7775		1.0481	287	2382/27-28	C	P	/			D17	2382	6901	FF	/		https://zenodo.org/record/3492140/files/Snap-2382.tif	false	https://zenodo.org/record/3492140/files/SAMERAMASnap-2382.tif	2382/1-80
/			1.42496	0.3125		0.4453	288	2382/29-30	O	P	/			D17	2382	6901	FF	/		https://zenodo.org/record/3492140/files/Snap-2382.tif	false	https://zenodo.org/record/3492140/files/SAMERAMASnap-2382.tif	2382/1-80
N			4.94486532	0.2376		1.1749	289	2382/31-32	N/A	S	M			D18	2382	6901	FF	C		https://zenodo.org/record/3492140/files/Snap-2382.tif	false	https://zenodo.org/record/3492140/files/SAMERAMASnap-2382.tif	2382/1-80
N			4.802929892	0.2867		1.377	290	2382/33-34	N/A	S	M			D18	2382	6901	FF	C		https://zenodo.org/record/3492140/files/Snap-2382.tif	false	https://zenodo.org/record/3492140/files/SAMERAMASnap-2382.tif	2382/1-80
/			2.405700211	0.2842		0.6837	291	2382/35-36	E	P	/			D18	2382	6901	FF	/		https://zenodo.org/record/3492140/files/Snap-2382.tif	false	https://zenodo.org/record/3492140/files/SAMERAMASnap-2382.tif	2382/1-80
/			1.000832178	0.3605		0.3608	292	2382/37-38	C	P	/			D18	2382	6901	FF	/		https://zenodo.org/record/3492140/files/Snap-2382.tif	false	https://zenodo.org/record/3492140/files/SAMERAMASnap-2382.tif	2382/1-80
/			1.331385281	0.462		0.6151	293	2382/39-40	D	P	/			D18	2382	6901	FF	/		https://zenodo.org/record/3492140/files/Snap-2382.tif	false	https://zenodo.org/record/3492140/files/SAMERAMASnap-2382.tif	2382/1-80
/			1.446607501	0.3493		0.5053	294	2382/41-42	E	P	/			D18	2382	6901	FF	/		https://zenodo.org/record/3492140/files/Snap-2382.tif	false	https://zenodo.org/record/3492140/files/SAMERAMASnap-2382.tif	2382/1-80
/			2.113160363	0.3199		0.676	295	2382/43-44	O	P	/			D18	2382	6901	FF	/		https://zenodo.org/record/3492140/files/Snap-2382.tif	false	https://zenodo.org/record/3492140/files/SAMERAMASnap-2382.tif	2382/1-80
/			2.522964984	0.2199		0.5548	296	2382/45-46	O	P	/			D18	2382	6901	FF	/		https://zenodo.org/record/3492140/files/Snap-2382.tif	false	https://zenodo.org/record/3492140/files/SAMERAMASnap-2382.tif	2382/1-80
/			1.302721088	0.294		0.383	297	2382/47-48	E	P	/			D18	2382	6901	FF	/		https://zenodo.org/record/3492140/files/Snap-2382.tif	false	https://zenodo.org/record/3492140/files/SAMERAMASnap-2382.tif	2382/1-80
N			5.141050211	0.2609		1.3413	298	2382/49-50	N/A	S	M			D18	2382	6901	FF	S		https://zenodo.org/record/3492140/files/Snap-2382.tif	false	https://zenodo.org/record/3492140/files/SAMERAMASnap-2382.tif	2382/1-80
/			2.888359631	0.3359		0.9702	299	2382/51-52	C	P	/			D18	2382	6901	FF	/		https://zenodo.org/record/3492140/files/Snap-2382.tif	false	https://zenodo.org/record/3492140/files/SAMERAMASnap-2382.tif	2382/1-80
N			5.469369895	0.3428		1.8749	300	2382/53-54	N/A	S	M			D18	2382	6901	FF	S		https://zenodo.org/record/3492140/files/Snap-2382.tif	false	https://zenodo.org/record/3492140/files/SAMERAMASnap-2382.tif	2382/1-80
/			3.493303571	0.2688		0.939	301	2382/55-56	C	P	/			C18	2382	6901	FF	/		https://zenodo.org/record/3492140/files/Snap-2382.tif	false	https://zenodo.org/record/3492140/files/SAMERAMASnap-2382.tif	2382/1-80
N			9.372798801	0.2669		2.5016	302	2382/57-58	N/A	S	M			C18	2382	6901	FF	S		https://zenodo.org/record/3492140/files/Snap-2382.tif	false	https://zenodo.org/record/3492140/files/SAMERAMASnap-2382.tif	2382/1-80
N			9.319509556	0.2773		2.5843	303	2382/59-60	N/A	S	M			C18	2382	6901	FF	S		https://zenodo.org/record/3492140/files/Snap-2382.tif	false	https://zenodo.org/record/3492140/files/SAMERAMASnap-2382.tif	2382/1-80
N			14.28414669	0.3463		4.9466	304	2382/61-62	N/A	S	M			C18	2382	6901	FF	S		https://zenodo.org/record/3492140/files/Snap-2382.tif	false	https://zenodo.org/record/3492140/files/SAMERAMASnap-2382.tif	2382/1-80
N			16.43043312	0.2609		4.2867	305	2382/63-64	N/A	S	M			C18	2382	6901	FF	S		https://zenodo.org/record/3492140/files/Snap-2382.tif	false	https://zenodo.org/record/3492140/files/SAMERAMASnap-2382.tif	2382/1-80
N			5.702659786	0.2519		1.4365	306	2382/65-66	N/A	S	M			C18	2382	6901	FF	S		https://zenodo.org/record/3492140/files/Snap-2382.tif	false	https://zenodo.org/record/3492140/files/SAMERAMASnap-2382.tif	2382/1-80
/			2.566132001	0.3803		0.9759	307	2382/67-68	E	P	/			C18	2382	6901	FF	/		https://zenodo.org/record/3492140/files/Snap-2382.tif	false	https://zenodo.org/record/3492140/files/SAMERAMASnap-2382.tif	2382/1-80
/			3.116216216	0.481		1.4989	308	2382/69-70	E	P	/			C18	2382	6901	FF	/		https://zenodo.org/record/3492140/files/Snap-2382.tif	false	https://zenodo.org/record/3492140/files/SAMERAMASnap-2382.tif	2382/1-80
/			3.412987013	0.308		1.0512	309	2382/71-72	O	P	/			C18	2382	6901	FF	/		https://zenodo.org/record/3492140/files/Snap-2382.tif	false	https://zenodo.org/record/3492140/files/SAMERAMASnap-2382.tif	2382/1-80
N			5.364614722	0.2323		1.2462	310	2382/73-74	N/A	S	M			C18	2382	6901	FF	C		https://zenodo.org/record/3492140/files/Snap-2382.tif	false	https://zenodo.org/record/3492140/files/SAMERAMASnap-2382.tif	2382/1-80
N			9.98747495	0.1996		1.9935	311	2382/75-76	N/A	S	M			B18	2382	6901	FF	S		https://zenodo.org/record/3492140/files/Snap-2382.tif	false	https://zenodo.org/record/3492140/files/SAMERAMASnap-2382.tif	2382/1-80
/			2.678378378	0.481		1.2883	312	2382/77-78	O	P	/			B18	2382	6901	FF	/		https://zenodo.org/record/3492140/files/Snap-2382.tif	false	https://zenodo.org/record/3492140/files/SAMERAMASnap-2382.tif	2382/1-80
/			1.849248453	0.4524		0.8366	313	2382/79-80	E	P	/			B18	2382	6901	FF	/		https://zenodo.org/record/3492140/files/Snap-2382.tif	false	https://zenodo.org/record/3492140/files/SAMERAMASnap-2382.tif	2382/1-80
N			6.100278552	0.3949		2.409	314	2383/1-2	N/A	S	M			B19	2383	6901	FF	C		https://zenodo.org/record/3492140/files/Snap-2383.tif	false	https://zenodo.org/record/3492140/files/SAMERAMASnap-2383.tif	2383/1-80
N			5.728482161	0.4961		2.8419	315	2383/3-4	N/A	S	M			B19	2383	6901	FF	S		https://zenodo.org/record/3492140/files/Snap-2383.tif	false	https://zenodo.org/record/3492140/files/SAMERAMASnap-2383.tif	2383/1-80
/			2.236541971	0.4384		0.9805	316	2383/5-6	C	P	/			B19	2383	6901	FF	/		https://zenodo.org/record/3492140/files/Snap-2383.tif	false	https://zenodo.org/record/3492140/files/SAMERAMASnap-2383.tif	2383/1-80
/			1.896718147	0.3108		0.5895	317	2383/7-8	O	P	/			B19	2383	6901	FF	/		https://zenodo.org/record/3492140/files/Snap-2383.tif	false	https://zenodo.org/record/3492140/files/SAMERAMASnap-2383.tif	2383/1-80
/			1.940738904	0.4033		0.7827	318	2383/9-10	C	P	/			B19	2383	6901	FF	/		https://zenodo.org/record/3492140/files/Snap-2383.tif	false	https://zenodo.org/record/3492140/files/SAMERAMASnap-2383.tif	2383/1-80
/			2.062702165	0.4019		0.829	319	2383/11-12	O	P	/			B19	2383	6901	FF	/		https://zenodo.org/record/3492140/files/Snap-2383.tif	false	https://zenodo.org/record/3492140/files/SAMERAMASnap-2383.tif	2383/1-80
/			2.551596825	0.5417		1.3822	320	2383/13-14	C	P	/			C19	2383	6901	FF	/		https://zenodo.org/record/3492140/files/Snap-2383.tif	false	https://zenodo.org/record/3492140/files/SAMERAMASnap-2383.tif	2383/1-80
/			1.356855463	0.3231		0.4384	321	2383/15-16	E	P	/			C19	2383	6901	FF	/		https://zenodo.org/record/3492140/files/Snap-2383.tif	false	https://zenodo.org/record/3492140/files/SAMERAMASnap-2383.tif	2383/1-80
/			2.000654236	0.3057		0.6116	322	2383/17-18	D	P	/			C19	2383	6901	FF	/		https://zenodo.org/record/3492140/files/Snap-2383.tif	false	https://zenodo.org/record/3492140/files/SAMERAMASnap-2383.tif	2383/1-80
/			1.003846894	0.5199		0.5219	323	2383/19-20	D	P	/			C19	2383	6901	FF	/		https://zenodo.org/record/3492140/files/Snap-2383.tif	false	https://zenodo.org/record/3492140/files/SAMERAMASnap-2383.tif	2383/1-80
/			1.256851997	0.2554		0.321	324	2383/21-22	E	P	/			C19	2383	6901	FF	/		https://zenodo.org/record/3492140/files/Snap-2383.tif	false	https://zenodo.org/record/3492140/files/SAMERAMASnap-2383.tif	2383/1-80
/			2.052766752	0.4283		0.8792	325	2383/23-24	O	P	/			C19	2383	6901	FF	/		https://zenodo.org/record/3492140/files/Snap-2383.tif	false	https://zenodo.org/record/3492140/files/SAMERAMASnap-2383.tif	2383/1-80
/			1.007594937	0.395		0.398	326	2383/25-26	R	P	/			C19	2383	6901	FF	/		https://zenodo.org/record/3492140/files/Snap-2383.tif	false	https://zenodo.org/record/3492140/files/SAMERAMASnap-2383.tif	2383/1-80
/			1.245437956	0.4384		0.546	327	2383/27-28	E	P	/			C19	2383	6901	FF	/		https://zenodo.org/record/3492140/files/Snap-2383.tif	false	https://zenodo.org/record/3492140/files/SAMERAMASnap-2383.tif	2383/1-80
/			1.190361446	0.2075		0.247	328	2383/29-30	E	P	/			C19	2383	6901	FF	/		https://zenodo.org/record/3492140/files/Snap-2383.tif	false	https://zenodo.org/record/3492140/files/SAMERAMASnap-2383.tif	2383/1-80
N			7.310969116	0.1878		1.373	329	2383/31-32	N/A	S	M			C19	2383	6901	FF	S		https://zenodo.org/record/3492140/files/Snap-2383.tif	false	https://zenodo.org/record/3492140/files/SAMERAMASnap-2383.tif	2383/1-80
/			1.041795666	0.4522		0.4711	330	2383/33-34	C	P	/			D19	2383	6901	FF	/		https://zenodo.org/record/3492140/files/Snap-2383.tif	false	https://zenodo.org/record/3492140/files/SAMERAMASnap-2383.tif	2383/1-80
N			31.36712329	0.1095		3.4347	331	2383/35-36	N/A	S	M			D19	2383	6901	FF	S		https://zenodo.org/record/3492140/files/Snap-2383.tif	false	https://zenodo.org/record/3492140/files/SAMERAMASnap-2383.tif	2383/1-80
N			17.65263994	0.2519		4.4467	332	2383/37-38	N/A	S	M			D19	2383	6901	FF	S		https://zenodo.org/record/3492140/files/Snap-2383.tif	false	https://zenodo.org/record/3492140/files/SAMERAMASnap-2383.tif	2383/1-80
N			20.46181243	0.2527		5.1707	333	2383/39-40	N/A	S	M			D19	2383	6901	FF	S		https://zenodo.org/record/3492140/files/Snap-2383.tif	false	https://zenodo.org/record/3492140/files/SAMERAMASnap-2383.tif	2383/1-80
N			8.688425672	0.3646		3.1678	334	2383/41-42	N/A	S	M			D19	2383	6901	FF	S		https://zenodo.org/record/3492140/files/Snap-2383.tif	false	https://zenodo.org/record/3492140/files/SAMERAMASnap-2383.tif	2383/1-80
N			13.79521724	0.2969		4.0958	335	2383/43-44	N/A	S	M			D19	2383	6901	FF	S		https://zenodo.org/record/3492140/files/Snap-2383.tif	false	https://zenodo.org/record/3492140/files/SAMERAMASnap-2383.tif	2383/1-80
N			6.654761905	0.3612		2.4037	336	2383/45-46	N/A	S	M			D19	2383	6901	FF	S		https://zenodo.org/record/3492140/files/Snap-2383.tif	false	https://zenodo.org/record/3492140/files/SAMERAMASnap-2383.tif	2383/1-80
N			9.740407204	0.2554		2.4877	337	2383/47-48	N/A	S	M			D19	2383	6901	FF	S		https://zenodo.org/record/3492140/files/Snap-2383.tif	false	https://zenodo.org/record/3492140/files/SAMERAMASnap-2383.tif	2383/1-80
N			10.26528	0.3125		3.2079	338	2383/49-50	N/A	S	M			D20	2383	6901	FF	S		https://zenodo.org/record/3492140/files/Snap-2383.tif	false	https://zenodo.org/record/3492140/files/SAMERAMASnap-2383.tif	2383/1-80
N			12.64084928	0.3344		4.2271	339	2383/51-52	N/A	S	M			D20	2383	6901	FF	S		https://zenodo.org/record/3492140/files/Snap-2383.tif	false	https://zenodo.org/record/3492140/files/SAMERAMASnap-2383.tif	2383/1-80
N			12.36296006	0.2554		3.1575	340	2383/53-54	N/A	S	M			D20	2383	6901	FF	S		https://zenodo.org/record/3492140/files/Snap-2383.tif	false	https://zenodo.org/record/3492140/files/SAMERAMASnap-2383.tif	2383/1-80
N			13.56866121	0.2323		3.152	341	2383/55-56	N/A	S	M			D20	2383	6901	FF	S		https://zenodo.org/record/3492140/files/Snap-2383.tif	false	https://zenodo.org/record/3492140/files/SAMERAMASnap-2383.tif	2383/1-80
N			29.46969697	0.1188		3.501	342	2383/57-58	N/A	S	M			D20	2383	6901	FF	C		https://zenodo.org/record/3492140/files/Snap-2383.tif	false	https://zenodo.org/record/3492140/files/SAMERAMASnap-2383.tif	2383/1-80
N			13.34283045	0.2141		2.8567	343	2383/59-60	N/A	S	M			D20	2383	6901	FF	C		https://zenodo.org/record/3492140/files/Snap-2383.tif	false	https://zenodo.org/record/3492140/files/SAMERAMASnap-2383.tif	2383/1-80
N			10.00306631	0.2609		2.6098	344	2383/61-62	N/A	S	M			C20	2383	6901	FF	S		https://zenodo.org/record/3492140/files/Snap-2383.tif	false	https://zenodo.org/record/3492140/files/SAMERAMASnap-2383.tif	2383/1-80
/			1.307408319	0.4063		0.5312	345	2383/63-64	O	P	/			C20	2383	6901	FF	/		https://zenodo.org/record/3492140/files/Snap-2383.tif	false	https://zenodo.org/record/3492140/files/SAMERAMASnap-2383.tif	2383/1-80
N			4.336073274	0.4258		1.8463	346	2383/65-66	N/A	S	M			C20	2383	6901	FF	S		https://zenodo.org/record/3492140/files/Snap-2383.tif	false	https://zenodo.org/record/3492140/files/SAMERAMASnap-2383.tif	2383/1-80
N			7.955667789	0.3564		2.8354	347	2383/67-68	N/A	S	M			C20	2383	6901	FF	S		https://zenodo.org/record/3492140/files/Snap-2383.tif	false	https://zenodo.org/record/3492140/files/SAMERAMASnap-2383.tif	2383/1-80
N			9.100037189	0.2689		2.447	348	2383/69-70	N/A	S	M			B20	2383	6901	FF	C		https://zenodo.org/record/3492140/files/Snap-2383.tif	false	https://zenodo.org/record/3492140/files/SAMERAMASnap-2383.tif	2383/1-80
N			5.326854067	0.3344		1.7813	349	2383/71-72	N/A	S	M			B20	2383	6901	FF	S		https://zenodo.org/record/3492140/files/Snap-2383.tif	false	https://zenodo.org/record/3492140/files/SAMERAMASnap-2383.tif	2383/1-80
/			1.918559123	0.5108		0.98	350	2383/73-74	C	P	/			B20	2383	6901	FF	/		https://zenodo.org/record/3492140/files/Snap-2383.tif	false	https://zenodo.org/record/3492140/files/SAMERAMASnap-2383.tif	2383/1-80
N			9.589497892	0.2609		2.5019	351	2383/75-76	N/A	S	M			B20	2383	6901	FF	C		https://zenodo.org/record/3492140/files/Snap-2383.tif	false	https://zenodo.org/record/3492140/files/SAMERAMASnap-2383.tif	2383/1-80
N			9.816021464	0.2609		2.561	352	2383/77-78	N/A	S	M			B20	2383	6901	FF	C		https://zenodo.org/record/3492140/files/Snap-2383.tif	false	https://zenodo.org/record/3492140/files/SAMERAMASnap-2383.tif	2383/1-80
/			3.954025517	0.4546		1.7975	353	2383/79-80	D	P	/			B20	2383	6901	FF	/		https://zenodo.org/record/3492140/files/Snap-2383.tif	false	https://zenodo.org/record/3492140/files/SAMERAMASnap-2383.tif	2383/1-80
/			2.387104478	0.8375		1.9992	354	2385/1-2	E	P	/			C21	2385	6901	FF	/		https://zenodo.org/record/3492140/files/Snap-2385.tif	false	https://zenodo.org/record/3492140/files/SAMERAMASnap-2385.tif	2385/1-14
/			2.628354978	0.462		1.2143	355	2385/3-4	C	P	/			C21	2385	6901	FF	/		https://zenodo.org/record/3492140/files/Snap-2385.tif	false	https://zenodo.org/record/3492140/files/SAMERAMASnap-2385.tif	2385/1-14
N			7.222514466	0.3802		2.746	356	2385/5-6	N/A	S	M			C21	2385	6901	FF	C		https://zenodo.org/record/3492140/files/Snap-2385.tif	false	https://zenodo.org/record/3492140/files/SAMERAMASnap-2385.tif	2385/1-14
/			3.412608158	0.4045		1.3804	357	2385/7-8	O	P	/			C21	2385	6901	FF	/		https://zenodo.org/record/3492140/files/Snap-2385.tif	false	https://zenodo.org/record/3492140/files/SAMERAMASnap-2385.tif	2385/1-14
/			1.889772517	0.5407		1.0218	358	2385/9-10	C	P	/			D21	2385	6901	FF	/		https://zenodo.org/record/3492140/files/Snap-2385.tif	false	https://zenodo.org/record/3492140/files/SAMERAMASnap-2385.tif	2385/1-14
/			2.421283598	0.3646		0.8828	359	2385/11-12	O	P	/			D21	2385	6901	FF	/		https://zenodo.org/record/3492140/files/Snap-2385.tif	false	https://zenodo.org/record/3492140/files/SAMERAMASnap-2385.tif	2385/1-14
/			3.536267996	0.3612		1.2773	360	2385/13-14	C	P	/			D21	2385	6901	FF	/		https://zenodo.org/record/3492140/files/Snap-2385.tif	false	https://zenodo.org/record/3492140/files/SAMERAMASnap-2385.tif	2385/1-14
N			4.710349462	0.4464		2.1027	361	2388/1-2	N/A	S	M			C27	2388	6901	FF	C		https://zenodo.org/record/3492140/files/Snap-2388.tif	false	https://zenodo.org/record/3492140/files/SAMERAMASnap-2388.tif	2388/1-8
/			1.694394859	0.5602		0.9492	362	2388/3-4	O	P	/			C27	2388	6901	FF	/		https://zenodo.org/record/3492140/files/Snap-2388.tif	false	https://zenodo.org/record/3492140/files/SAMERAMASnap-2388.tif	2388/1-8
/			1.578642715	0.501		0.7909	363	2388/5-6	O	P	/			C27	2388	6901	FF	/		https://zenodo.org/record/3492140/files/Snap-2388.tif	false	https://zenodo.org/record/3492140/files/SAMERAMASnap-2388.tif	2388/1-8
N			7.836047165	0.1781		1.3956	364	2388/7-8	N/A	S	M			D27	2388	6901	FF	C		https://zenodo.org/record/3492140/files/Snap-2388.tif	false	https://zenodo.org/record/3492140/files/SAMERAMASnap-2388.tif	2388/1-8
/			1.144022592	0.3187		0.3646	365	2389/1-2	E	P	/			D1	2389	6901	BF	/		https://zenodo.org/record/3492140/files/Snap-2389.tif	false	https://zenodo.org/record/3492140/files/SAMERAMASnap-2389.tif	2389/1-28
/			1.2081055	0.3109		0.3756	366	2389/3-4	E	P	/			D1	2389	6901	BF	/		https://zenodo.org/record/3492140/files/Snap-2389.tif	false	https://zenodo.org/record/3492140/files/SAMERAMASnap-2389.tif	2389/1-28
/			2.373873874	0.2442		0.5797	367	2389/5-6	C	P	/			D1	2389	6901	BF	/		https://zenodo.org/record/3492140/files/Snap-2389.tif	false	https://zenodo.org/record/3492140/files/SAMERAMASnap-2389.tif	2389/1-28
/			1.25727793	0.4019		0.5053	368	2389/7-8	D	P	/			C1	2389	6901	BF	/		https://zenodo.org/record/3492140/files/Snap-2389.tif	false	https://zenodo.org/record/3492140/files/SAMERAMASnap-2389.tif	2389/1-28
/			1.628771038	0.3149		0.5129	369	2389/9-10	E	P	/			C1	2389	6901	BF	/		https://zenodo.org/record/3492140/files/Snap-2389.tif	false	https://zenodo.org/record/3492140/files/SAMERAMASnap-2389.tif	2389/1-28
/			1.015609432	0.3011		0.3058	370	2389/11-12	R	P	/			C1	2389	6901	BF	/		https://zenodo.org/record/3492140/files/Snap-2389.tif	false	https://zenodo.org/record/3492140/files/SAMERAMASnap-2389.tif	2389/1-28
/			1.265364988	0.4507		0.5703	371	2389/13-14	E	P	/			C1	2389	6901	BF	/		https://zenodo.org/record/3492140/files/Snap-2389.tif	false	https://zenodo.org/record/3492140/files/SAMERAMASnap-2389.tif	2389/1-28
/			2.240506329	0.3871		0.8673	372	2389/15-16	E	P	/			C1	2389	6901	BF	/		https://zenodo.org/record/3492140/files/Snap-2389.tif	false	https://zenodo.org/record/3492140/files/SAMERAMASnap-2389.tif	2389/1-28
/			1.526544822	0.5745		0.877	373	2389/17-18	E	P	/			C1	2389	6901	BF	/		https://zenodo.org/record/3492140/files/Snap-2389.tif	false	https://zenodo.org/record/3492140/files/SAMERAMASnap-2389.tif	2389/1-28
N			16.56362628	0.3607		5.9745	374	2389/19-20	N/A	S	M			B2	2389	6901	BF	S		https://zenodo.org/record/3492140/files/Snap-2389.tif	false	https://zenodo.org/record/3492140/files/SAMERAMASnap-2389.tif	2389/1-28
/			0.81441526	0.6396		0.5209	375	2389/21-22	E	P	/			C2	2389	6901	BF	/		https://zenodo.org/record/3492140/files/Snap-2389.tif	false	https://zenodo.org/record/3492140/files/SAMERAMASnap-2389.tif	2389/1-28
N			7.881896313	0.3607		2.843	376	2389/23-24	N/A	S	M			C2	2389	6901	BF	S		https://zenodo.org/record/3492140/files/Snap-2389.tif	false	https://zenodo.org/record/3492140/files/SAMERAMASnap-2389.tif	2389/1-28
/			1.227620632	0.3005		0.3689	377	2389/25-26	R	P	/			D2	2389	6901	BF	/		https://zenodo.org/record/3492140/files/Snap-2389.tif	false	https://zenodo.org/record/3492140/files/SAMERAMASnap-2389.tif	2389/1-28
/			1.32340635	0.4063		0.5377	378	2389/27-28	O	P	/			D2	2389	6901	BF	/		https://zenodo.org/record/3492140/files/Snap-2389.tif	false	https://zenodo.org/record/3492140/files/SAMERAMASnap-2389.tif	2389/1-28
/			2.206352262	0.5195		1.1462	379	2390/1-2	C	P	/			C1	2390	6901	BF	/		https://zenodo.org/record/3492140/files/Snap-2390.tif	false	https://zenodo.org/record/3492140/files/SAMERAMASnap-2390.tif	2390/1-12
/			1.070869225	0.2554		0.2735	380	2390/3-4	E	P	/			A3	2390	6901	BF	/		https://zenodo.org/record/3492140/files/Snap-2390.tif	false	https://zenodo.org/record/3492140/files/SAMERAMASnap-2390.tif	2390/1-12
/			1.5574741	0.4054		0.6314	381	2390/5-6	O	P	/			A3	2390	6901	BF	/		https://zenodo.org/record/3492140/files/Snap-2390.tif	false	https://zenodo.org/record/3492140/files/SAMERAMASnap-2390.tif	2390/1-12
/			1.04762751	0.5627		0.5895	382	2390/7-8	O	P	/			A2	2390	6901	BF	/		https://zenodo.org/record/3492140/files/Snap-2390.tif	false	https://zenodo.org/record/3492140/files/SAMERAMASnap-2390.tif	2390/1-12
/			1.073581726	0.5341		0.5734	383	2390/9-10	D	P	/			A3	2390	6901	BF	/		https://zenodo.org/record/3492140/files/Snap-2390.tif	false	https://zenodo.org/record/3492140/files/SAMERAMASnap-2390.tif	2390/1-12
/			1.263617213	0.3323		0.4199	384	2390/11-12	E	P	/			A2	2390	6901	BF	/		https://zenodo.org/record/3492140/files/Snap-2390.tif	false	https://zenodo.org/record/3492140/files/SAMERAMASnap-2390.tif	2390/1-12
/			1.131061067	0.4929		0.5575	385	2391/1-2	E	P	/			C3	2391	6901	BF	/		https://zenodo.org/record/3492140/files/Snap-2391.tif	false	https://zenodo.org/record/3492140/files/SAMERAMASnap-2391.tif	2391/1-84
/			1.988857939	0.2872		0.5712	386	2391/3-4	C	P	/			C3	2391	6901	BF	/		https://zenodo.org/record/3492140/files/Snap-2391.tif	false	https://zenodo.org/record/3492140/files/SAMERAMASnap-2391.tif	2391/1-84
/			1.125374251	0.5344		0.6014	387	2391/5-6	E	P	/			C3	2391	6901	BF	/		https://zenodo.org/record/3492140/files/Snap-2391.tif	false	https://zenodo.org/record/3492140/files/SAMERAMASnap-2391.tif	2391/1-84
/			1.479597244	0.1887		0.2792	388	2391/7-8	D	P	/			C3	2391	6901	BF	/		https://zenodo.org/record/3492140/files/Snap-2391.tif	false	https://zenodo.org/record/3492140/files/SAMERAMASnap-2391.tif	2391/1-84
/			1.000274273	0.3646		0.3647	389	2391/9-10	R	P	/			C3	2391	6901	BF	/		https://zenodo.org/record/3492140/files/Snap-2391.tif	false	https://zenodo.org/record/3492140/files/SAMERAMASnap-2391.tif	2391/1-84
/			1.807114228	0.1996		0.3607	390	2391/11-12	C	P	/			C3	2391	6901	BF	/		https://zenodo.org/record/3492140/files/Snap-2391.tif	false	https://zenodo.org/record/3492140/files/SAMERAMASnap-2391.tif	2391/1-84
/			2.509433962	0.2915		0.7315	391	2391/13-14	E	P	/			C3	2391	6901	BF	/		https://zenodo.org/record/3492140/files/Snap-2391.tif	false	https://zenodo.org/record/3492140/files/SAMERAMASnap-2391.tif	2391/1-84
/			1.184381779	0.4149		0.4914	392	2391/15-16	O	P	/			C3	2391	6901	BF	/		https://zenodo.org/record/3492140/files/Snap-2391.tif	false	https://zenodo.org/record/3492140/files/SAMERAMASnap-2391.tif	2391/1-84
N			4.270558518	0.3563		1.5216	393	2391/17-18	N/A	S	M			C4	2391	6901	BF	C		https://zenodo.org/record/3492140/files/Snap-2391.tif	false	https://zenodo.org/record/3492140/files/SAMERAMASnap-2391.tif	2391/1-84
N			8.854341737	0.2142		1.8966	394	2391/19-20	N/A	S	M			C4	2391	6901	BF	C		https://zenodo.org/record/3492140/files/Snap-2391.tif	false	https://zenodo.org/record/3492140/files/SAMERAMASnap-2391.tif	2391/1-84
N			4.009884117	0.2934		1.1765	395	2391/21-22	N/A	S	M			C4	2391	6901	BF	C		https://zenodo.org/record/3492140/files/Snap-2391.tif	false	https://zenodo.org/record/3492140/files/SAMERAMASnap-2391.tif	2391/1-84
/			2.080581242	0.3028		0.63	396	2391/23-24	C	P	/			C4	2391	6901	BF	/		https://zenodo.org/record/3492140/files/Snap-2391.tif	false	https://zenodo.org/record/3492140/files/SAMERAMASnap-2391.tif	2391/1-84
/			1.191772152	0.474		0.5649	397	2391/25-26	E	P	/			C4	2391	6901	BF	/		https://zenodo.org/record/3492140/files/Snap-2391.tif	false	https://zenodo.org/record/3492140/files/SAMERAMASnap-2391.tif	2391/1-84
/			1.216611609	0.4238		0.5156	398	2391/27-28	C	P	/			C4	2391	6901	BF	/		https://zenodo.org/record/3492140/files/Snap-2391.tif	false	https://zenodo.org/record/3492140/files/SAMERAMASnap-2391.tif	2391/1-84
/			1.878770523	0.5238		0.9841	399	2391/29-30	E	P	/			C4	2391	6901	BF	/		https://zenodo.org/record/3492140/files/Snap-2391.tif	false	https://zenodo.org/record/3492140/files/SAMERAMASnap-2391.tif	2391/1-84
N			9.570140642	0.2773		2.6538	400	2391/31-32	N/A	S	M			C4	2391	6901	BF	C		https://zenodo.org/record/3492140/files/Snap-2391.tif	false	https://zenodo.org/record/3492140/files/SAMERAMASnap-2391.tif	2391/1-84
/			2.091102104	0.5181		1.0834	401	2391/33-34	E	P	/			C4	2391	6901	BF	/		https://zenodo.org/record/3492140/files/Snap-2391.tif	false	https://zenodo.org/record/3492140/files/SAMERAMASnap-2391.tif	2391/1-84
N			5.399268739	0.2735		1.4767	402	2391/35-36	N/A	S	M			B4	2391	6901	BF	C		https://zenodo.org/record/3492140/files/Snap-2391.tif	false	https://zenodo.org/record/3492140/files/SAMERAMASnap-2391.tif	2391/1-84
/			3.969296798	0.3029		1.2023	403	2391/37-38	E	P	/			B4	2391	6901	BF	/		https://zenodo.org/record/3492140/files/Snap-2391.tif	false	https://zenodo.org/record/3492140/files/SAMERAMASnap-2391.tif	2391/1-84
N			4.057110004	0.5218		2.117	404	2391/39-40	N/A	S	M			B4	2391	6901	BF	C		https://zenodo.org/record/3492140/files/Snap-2391.tif	false	https://zenodo.org/record/3492140/files/SAMERAMASnap-2391.tif	2391/1-84
N			15.02980808	0.2449		3.6808	405	2391/41-42	N/A	S	M			B4	2391	6901	BF	C		https://zenodo.org/record/3492140/files/Snap-2391.tif	false	https://zenodo.org/record/3492140/files/SAMERAMASnap-2391.tif	2391/1-84
N			9.747373336	0.4283		4.1748	406	2391/43-44	N/A	S	M			B4	2391	6901	BF	C		https://zenodo.org/record/3492140/files/Snap-2391.tif	false	https://zenodo.org/record/3492140/files/SAMERAMASnap-2391.tif	2391/1-84
/			2.180831826	0.3871		0.8442	407	2391/45-46	E	P	/			B4	2391	6901	BF	/		https://zenodo.org/record/3492140/files/Snap-2391.tif	false	https://zenodo.org/record/3492140/files/SAMERAMASnap-2391.tif	2391/1-84
/			1.332167017	0.4287		0.5711	408	2391/47-48	E	P	/			B4	2391	6901	BF	/		https://zenodo.org/record/3492140/files/Snap-2391.tif	false	https://zenodo.org/record/3492140/files/SAMERAMASnap-2391.tif	2391/1-84
N			16.59248269	0.2022		3.355	409	2391/49-50	N/A	S	M			B4	2391	6901	BF	S		https://zenodo.org/record/3492140/files/Snap-2391.tif	false	https://zenodo.org/record/3492140/files/SAMERAMASnap-2391.tif	2391/1-84
N			5.636495503	0.3447		1.9429	410	2391/51-52	N/A	S	M			B4	2391	6901	BF	C		https://zenodo.org/record/3492140/files/Snap-2391.tif	false	https://zenodo.org/record/3492140/files/SAMERAMASnap-2391.tif	2391/1-84
N			4.490007786	0.3853		1.73	411	2391/53-54	N/A	S	M			B3	2391	6901	BF	C		https://zenodo.org/record/3492140/files/Snap-2391.tif	false	https://zenodo.org/record/3492140/files/SAMERAMASnap-2391.tif	2391/1-84
/			1.282855374	0.4847		0.6218	412	2391/55-56	C	P	/			B3	2391	6901	BF	/		https://zenodo.org/record/3492140/files/Snap-2391.tif	false	https://zenodo.org/record/3492140/files/SAMERAMASnap-2391.tif	2391/1-84
/			2.303344867	0.4335		0.9985	413	2391/57-58	C	P	/			B3	2391	6901	BF	/		https://zenodo.org/record/3492140/files/Snap-2391.tif	false	https://zenodo.org/record/3492140/files/SAMERAMASnap-2391.tif	2391/1-84
N			7.611111111	0.297		2.2605	414	2391/59-60	N/A	S	M			B3	2391	6901	BF	C		https://zenodo.org/record/3492140/files/Snap-2391.tif	false	https://zenodo.org/record/3492140/files/SAMERAMASnap-2391.tif	2391/1-84
N			10.12555391	0.1354		1.371	415	2391/61-62	N/A	S	M			B3	2391	6901	BF	C		https://zenodo.org/record/3492140/files/Snap-2391.tif	false	https://zenodo.org/record/3492140/files/SAMERAMASnap-2391.tif	2391/1-84
/			1.150684932	0.219		0.252	416	2391/63-64	E	P	/			A3	2391	6901	BF	/		https://zenodo.org/record/3492140/files/Snap-2391.tif	false	https://zenodo.org/record/3492140/files/SAMERAMASnap-2391.tif	2391/1-84
/			1.645454545	0.143		0.2353	417	2391/65-66	E	P	/			A3	2391	6901	BF	/		https://zenodo.org/record/3492140/files/Snap-2391.tif	false	https://zenodo.org/record/3492140/files/SAMERAMASnap-2391.tif	2391/1-84
/			1.515823721	0.3381		0.5125	418	2391/67-68	O	P	/			A3	2391	6901	BF	/		https://zenodo.org/record/3492140/files/Snap-2391.tif	false	https://zenodo.org/record/3492140/files/SAMERAMASnap-2391.tif	2391/1-84
/			1.506145036	1.5541		2.3407	419	2391/69-70	C	P	/			A3	2391	6901	BF	/		https://zenodo.org/record/3492140/files/Snap-2391.tif	false	https://zenodo.org/record/3492140/files/SAMERAMASnap-2391.tif	2391/1-84
/			1.101190476	0.4368		0.481	420	2391/71-72	E	P	/			A3	2391	6901	BF	/		https://zenodo.org/record/3492140/files/Snap-2391.tif	false	https://zenodo.org/record/3492140/files/SAMERAMASnap-2391.tif	2391/1-84
/			1.193367585	0.4282		0.511	421	2391/73-74	C	P	/			A3	2391	6901	BF	/		https://zenodo.org/record/3492140/files/Snap-2391.tif	false	https://zenodo.org/record/3492140/files/SAMERAMASnap-2391.tif	2391/1-84
/			1.2250443	0.3386		0.4148	422	2391/75-76	E	P	/			A3	2391	6901	BF	/		https://zenodo.org/record/3492140/files/Snap-2391.tif	false	https://zenodo.org/record/3492140/files/SAMERAMASnap-2391.tif	2391/1-84
/			1.453375527	0.474		0.6889	423	2391/77-78	E	P	/			A4	2391	6901	BF	/		https://zenodo.org/record/3492140/files/Snap-2391.tif	false	https://zenodo.org/record/3492140/files/SAMERAMASnap-2391.tif	2391/1-84
/			1.032012195	0.328		0.3385	424	2391/79-80	E	P	/			A4	2391	6901	BF	/		https://zenodo.org/record/3492140/files/Snap-2391.tif	false	https://zenodo.org/record/3492140/files/SAMERAMASnap-2391.tif	2391/1-84
N			6.49071618	0.2262		1.4682	425	2391/81-82	N/A	S	M			A4	2391	6901	BF	C		https://zenodo.org/record/3492140/files/Snap-2391.tif	false	https://zenodo.org/record/3492140/files/SAMERAMASnap-2391.tif	2391/1-84
/			2.5230155	0.4258		1.0743	426	2391/83-84	C	P	/			A4	2391	6901	BF	/		https://zenodo.org/record/3492140/files/Snap-2391.tif	false	https://zenodo.org/record/3492140/files/SAMERAMASnap-2391.tif	2391/1-84
/			1.049610719	0.5523		0.5797	427	2392/1-2	E	P	/			D4	2392	6901	BF	/		https://zenodo.org/record/3492140/files/Snap-2392.tif	false	https://zenodo.org/record/3492140/files/SAMERAMASnap-2392.tif	2392/1-28
N			9.297770251	0.3543		3.2942	428	2392/3-4	N/A	S	M			D4	2392	6901	BF	C		https://zenodo.org/record/3492140/files/Snap-2392.tif	false	https://zenodo.org/record/3492140/files/SAMERAMASnap-2392.tif	2392/1-28
/			1.329219828	0.4781		0.6355	429	2392/5-6	E	P	/			D4	2392	6901	BF	/		https://zenodo.org/record/3492140/files/Snap-2392.tif	false	https://zenodo.org/record/3492140/files/SAMERAMASnap-2392.tif	2392/1-28
/			1.042382589	0.5238		0.546	430	2392/7-8	R	P	/			D4	2392	6901	BF	/		https://zenodo.org/record/3492140/files/Snap-2392.tif	false	https://zenodo.org/record/3492140/files/SAMERAMASnap-2392.tif	2392/1-28
N			5.148624402	0.3344		1.7217	431	2392/9-10	N/A	S	M			D4	2392	6901	BF	C		https://zenodo.org/record/3492140/files/Snap-2392.tif	false	https://zenodo.org/record/3492140/files/SAMERAMASnap-2392.tif	2392/1-28
/			1.454989532	0.2866		0.417	432	2392/11-12	E	P	/			D4	2392	6901	BF	/		https://zenodo.org/record/3492140/files/Snap-2392.tif	false	https://zenodo.org/record/3492140/files/SAMERAMASnap-2392.tif	2392/1-28
/			3.276578073	0.3612		1.1835	433	2392/13-14	C	P	/			D4	2392	6901	BF	/		https://zenodo.org/record/3492140/files/Snap-2392.tif	false	https://zenodo.org/record/3492140/files/SAMERAMASnap-2392.tif	2392/1-28
/			1.347372085	0.2873		0.3871	434	2392/15-16	O	P	/			C4	2392	6901	BF	/		https://zenodo.org/record/3492140/files/Snap-2392.tif	false	https://zenodo.org/record/3492140/files/SAMERAMASnap-2392.tif	2392/1-28
N			9.537115439	0.3543		3.379	435	2392/17-18	N/A	S	S			C4	2392	6901	BF	C		https://zenodo.org/record/3492140/files/Snap-2392.tif	false	https://zenodo.org/record/3492140/files/SAMERAMASnap-2392.tif	2392/1-28
/			3.52027027	0.3108		1.0941	436	2392/19-20	C	P	/			C4	2392	6901	BF	/		https://zenodo.org/record/3492140/files/Snap-2392.tif	false	https://zenodo.org/record/3492140/files/SAMERAMASnap-2392.tif	2392/1-28
/			2.22972973	0.2442		0.5445	437	2392/21-22	O	P	/			C4	2392	6901	BF	/		https://zenodo.org/record/3492140/files/Snap-2392.tif	false	https://zenodo.org/record/3492140/files/SAMERAMASnap-2392.tif	2392/1-28
/			2.65138154	0.1701		0.451	438	2392/23-24	C	P	/			C4	2392	6901	BF	/		https://zenodo.org/record/3492140/files/Snap-2392.tif	false	https://zenodo.org/record/3492140/files/SAMERAMASnap-2392.tif	2392/1-28
/			1.039381564	0.3428		0.3563	439	2392/25-26	E	P	/			C4	2392	6901	BF	/		https://zenodo.org/record/3492140/files/Snap-2392.tif	false	https://zenodo.org/record/3492140/files/SAMERAMASnap-2392.tif	2392/1-28
/			1.818795181	0.2075		0.3774	440	2392/27-28	O	P	/			C4	2392	6901	BF	/		https://zenodo.org/record/3492140/files/Snap-2392.tif	false	https://zenodo.org/record/3492140/files/SAMERAMASnap-2392.tif	2392/1-28
/			2.354268891	0.3057		0.7197	441	2393/1-2	C	P	/			D5	2393	6901	BF	/		https://zenodo.org/record/3492140/files/Snap-2393.tif	false	https://zenodo.org/record/3492140/files/SAMERAMASnap-2393.tif	2393/1-82
/			2.255295429	0.3588		0.8092	442	2393/3-4	C	P	/			D5	2393	6901	BF	/		https://zenodo.org/record/3492140/files/Snap-2393.tif	false	https://zenodo.org/record/3492140/files/SAMERAMASnap-2393.tif	2393/1-82
/			1.828009828	0.2442		0.4464	443	2393/5-6	C	P	/			D5	2393	6901	BF	/		https://zenodo.org/record/3492140/files/Snap-2393.tif	false	https://zenodo.org/record/3492140/files/SAMERAMASnap-2393.tif	2393/1-82
/			2.669250646	0.0774		0.2066	444	2393/7-8	O	P	/			D6	2393	6901	BF	/		https://zenodo.org/record/3492140/files/Snap-2393.tif	false	https://zenodo.org/record/3492140/files/SAMERAMASnap-2393.tif	2393/1-82
/			2.939182104	0.2861		0.8409	445	2393/9-10	C	P	/			D6	2393	6901	BF	/		https://zenodo.org/record/3492140/files/Snap-2393.tif	false	https://zenodo.org/record/3492140/files/SAMERAMASnap-2393.tif	2393/1-82
/			0.928571429	0.546		0.507	446	2393/11-12	C	P	/			D6	2393	6901	BF	/		https://zenodo.org/record/3492140/files/Snap-2393.tif	false	https://zenodo.org/record/3492140/files/SAMERAMASnap-2393.tif	2393/1-82
/			1.023583627	0.3689		0.3776	447	2393/13-14	R	P	/			D6	2393	6901	BF	/		https://zenodo.org/record/3492140/files/Snap-2393.tif	false	https://zenodo.org/record/3492140/files/SAMERAMASnap-2393.tif	2393/1-82
N			4.844465203	0.2141		1.0372	448	2393/15-16	N/A	S	M			C6	2393	6901	BF	C		https://zenodo.org/record/3492140/files/Snap-2393.tif	false	https://zenodo.org/record/3492140/files/SAMERAMASnap-2393.tif	2393/1-82
/			2.485239085	0.2405		0.5977	449	2393/17-18	C	P	/			C6	2393	6901	BF	/		https://zenodo.org/record/3492140/files/Snap-2393.tif	false	https://zenodo.org/record/3492140/files/SAMERAMASnap-2393.tif	2393/1-82
/			2.857142857	0.21		0.6	450	2393/19-20	C	P	/			C6	2393	6901	BF	/		https://zenodo.org/record/3492140/files/Snap-2393.tif	false	https://zenodo.org/record/3492140/files/SAMERAMASnap-2393.tif	2393/1-82
/			1.991762178	0.2792		0.5561	451	2393/21-22	O	P	/			C5	2393	6901	BF	/		https://zenodo.org/record/3492140/files/Snap-2393.tif	false	https://zenodo.org/record/3492140/files/SAMERAMASnap-2393.tif	2393/1-82
/			1.855912294	0.2554		0.474	452	2393/23-24	E	P	/			C5	2393	6901	BF	/		https://zenodo.org/record/3492140/files/Snap-2393.tif	false	https://zenodo.org/record/3492140/files/SAMERAMASnap-2393.tif	2393/1-82
/			2.87054735	0.3453		0.9912	453	2393/25-26	E	P	/			C5	2393	6901	BF	/		https://zenodo.org/record/3492140/files/Snap-2393.tif	false	https://zenodo.org/record/3492140/files/SAMERAMASnap-2393.tif	2393/1-82
/			2.38237739	0.1203		0.2866	454	2393/27-28	E	P	/			C5	2393	6901	BF	/		https://zenodo.org/record/3492140/files/Snap-2393.tif	false	https://zenodo.org/record/3492140/files/SAMERAMASnap-2393.tif	2393/1-82
/			1.398661212	0.2689		0.3761	455	2393/29-30	E	P	/			C5	2393	6901	BF	/		https://zenodo.org/record/3492140/files/Snap-2393.tif	false	https://zenodo.org/record/3492140/files/SAMERAMASnap-2393.tif	2393/1-82
N			7.624815362	0.2708		2.0648	456	2393/31-32	N/A	S	M			C5	2393	6901	BF	C		https://zenodo.org/record/3492140/files/Snap-2393.tif	false	https://zenodo.org/record/3492140/files/SAMERAMASnap-2393.tif	2393/1-82
/			1.442483262	0.3286		0.474	457	2393/33-34	O	P	/			C5	2393	6901	BF	/		https://zenodo.org/record/3492140/files/Snap-2393.tif	false	https://zenodo.org/record/3492140/files/SAMERAMASnap-2393.tif	2393/1-82
/			1.984181908	0.2023		0.4014	458	2393/35-36	E	P	/			B5	2393	6901	BF	/		https://zenodo.org/record/3492140/files/Snap-2393.tif	false	https://zenodo.org/record/3492140/files/SAMERAMASnap-2393.tif	2393/1-82
N			6.606459839	0.2353		1.5545	459	2393/37-38	N/A	S	M			B5	2393	6901	BF	C		https://zenodo.org/record/3492140/files/Snap-2393.tif	false	https://zenodo.org/record/3492140/files/SAMERAMASnap-2393.tif	2393/1-82
N			7.405309162	0.6178		4.575	460	2393/39-40	N/A	S	M			B5	2393	6901	BF	C		https://zenodo.org/record/3492140/files/Snap-2393.tif	false	https://zenodo.org/record/3492140/files/SAMERAMASnap-2393.tif	2393/1-82
/			1.548254122	0.4124		0.6385	461	2393/41-42	E	P	/			B5	2393	6901	BF	/		https://zenodo.org/record/3492140/files/Snap-2393.tif	false	https://zenodo.org/record/3492140/files/SAMERAMASnap-2393.tif	2393/1-82
/			1.530888506	0.4063		0.622	462	2393/43-44	O	P	/			B5	2393	6901	BF	/		https://zenodo.org/record/3492140/files/Snap-2393.tif	false	https://zenodo.org/record/3492140/files/SAMERAMASnap-2393.tif	2393/1-82
/			2.078810021	0.1916		0.3983	463	2393/45-46	C	P	/			B5	2393	6901	BF	/		https://zenodo.org/record/3492140/files/Snap-2393.tif	false	https://zenodo.org/record/3492140/files/SAMERAMASnap-2393.tif	2393/1-82
/			1.784313725	0.2448		0.4368	464	2393/47-48	O	P	/			B5	2393	6901	BF	/		https://zenodo.org/record/3492140/files/Snap-2393.tif	false	https://zenodo.org/record/3492140/files/SAMERAMASnap-2393.tif	2393/1-82
N			10.68168783	0.2441		2.6074	465	2393/49-50	N/A	S	M			B5	2393	6901	BF	C		https://zenodo.org/record/3492140/files/Snap-2393.tif	false	https://zenodo.org/record/3492140/files/SAMERAMASnap-2393.tif	2393/1-82
/			3.264072049	0.3109		1.0148	466	2393/51-52	C	P	/			B5	2393	6901	BF	/		https://zenodo.org/record/3492140/files/Snap-2393.tif	false	https://zenodo.org/record/3492140/files/SAMERAMASnap-2393.tif	2393/1-82
N			5.2048	0.3125		1.6265	467	2393/53-54	N/A	S	M			B5	2393	6901	BF	C		https://zenodo.org/record/3492140/files/Snap-2393.tif	false	https://zenodo.org/record/3492140/files/SAMERAMASnap-2393.tif	2393/1-82
/			2.622757848	0.3568		0.9358	468	2393/55-56	C	P	/			B6	2393	6901	BF	/		https://zenodo.org/record/3492140/files/Snap-2393.tif	false	https://zenodo.org/record/3492140/files/SAMERAMASnap-2393.tif	2393/1-82
/			3.404980658	0.4136		1.4083	469	2393/57-58	C	P	/			B6	2393	6901	BF	/		https://zenodo.org/record/3492140/files/Snap-2393.tif	false	https://zenodo.org/record/3492140/files/SAMERAMASnap-2393.tif	2393/1-82
N			10.77287582	0.2448		2.6372	470	2393/59-60	N/A	S	M			B6	2393	6901	BF	C		https://zenodo.org/record/3492140/files/Snap-2393.tif	false	https://zenodo.org/record/3492140/files/SAMERAMASnap-2393.tif	2393/1-82
N			11.0032695	0.2141		2.3558	471	2393/61-62	N/A	S	M			B6	2393	6901	BF	C		https://zenodo.org/record/3492140/files/Snap-2393.tif	false	https://zenodo.org/record/3492140/files/SAMERAMASnap-2393.tif	2393/1-82
/			1.014856082	0.3231		0.3279	472	2393/63-64	O	P	/			B6	2393	6901	BF	/		https://zenodo.org/record/3492140/files/Snap-2393.tif	false	https://zenodo.org/record/3492140/files/SAMERAMASnap-2393.tif	2393/1-82
/			1.331505295	0.5288		0.7041	473	2393/65-66	O	P	/			B6	2393	6901	BF	/		https://zenodo.org/record/3492140/files/Snap-2393.tif	false	https://zenodo.org/record/3492140/files/SAMERAMASnap-2393.tif	2393/1-82
/			3.95045045	0.3108		1.2278	474	2393/67-68	C	P	/			B6	2393	6901	BF	/		https://zenodo.org/record/3492140/files/Snap-2393.tif	false	https://zenodo.org/record/3492140/files/SAMERAMASnap-2393.tif	2393/1-82
/			1.810972089	0.5195		0.9408	475	2393/69-70	C	P	/			B6	2393	6901	BF	/		https://zenodo.org/record/3492140/files/Snap-2393.tif	false	https://zenodo.org/record/3492140/files/SAMERAMASnap-2393.tif	2393/1-82
/			1.743674367	0.4545		0.7925	476	2393/71-72	E	P	/			B6	2393	6901	BF	/		https://zenodo.org/record/3492140/files/Snap-2393.tif	false	https://zenodo.org/record/3492140/files/SAMERAMASnap-2393.tif	2393/1-82
N			5.854584527	0.2792		1.6346	477	2393/73-74	N/A	S	M			B6	2393	6901	BF	C		https://zenodo.org/record/3492140/files/Snap-2393.tif	false	https://zenodo.org/record/3492140/files/SAMERAMASnap-2393.tif	2393/1-82
/			1.297785839	1.5988		2.0749	478	2393/75-76	C	P	/			B6	2393	6901	BF	/		https://zenodo.org/record/3492140/files/Snap-2393.tif	false	https://zenodo.org/record/3492140/files/SAMERAMASnap-2393.tif	2393/1-82
/			1.172262397	0.3872		0.4539	479	2393/77-78	E	P	/			B6	2393	6901	BF	/		https://zenodo.org/record/3492140/files/Snap-2393.tif	false	https://zenodo.org/record/3492140/files/SAMERAMASnap-2393.tif	2393/1-82
/			2.208333333	0.4872		1.0759	480	2393/79-80	C	P	/			B6	2393	6901	BF	/		https://zenodo.org/record/3492140/files/Snap-2393.tif	false	https://zenodo.org/record/3492140/files/SAMERAMASnap-2393.tif	2393/1-82
/			2.449085517	0.4046		0.9909	481	2393/81-82	C	P	/			B6	2393	6901	BF	/		https://zenodo.org/record/3492140/files/Snap-2393.tif	false	https://zenodo.org/record/3492140/files/SAMERAMASnap-2393.tif	2393/1-82
/			1.978510029	0.2792		0.5524	482	2394/1-2	C	P	/			A5	2394	6901	BF	/		https://zenodo.org/record/3492140/files/Snap-2394.tif	false	https://zenodo.org/record/3492140/files/SAMERAMASnap-2394.tif	2394/1-32
/			3.54034797	0.6035		2.1366	483	2394/3-4	C	P	/			A5	2394	6901	BF	/		https://zenodo.org/record/3492140/files/Snap-2394.tif	false	https://zenodo.org/record/3492140/files/SAMERAMASnap-2394.tif	2394/1-32
N			7.188684504	0.3588		2.5793	484	2394/5-6	N/A	S	M			A5	2394	6901	BF	S		https://zenodo.org/record/3492140/files/Snap-2394.tif	false	https://zenodo.org/record/3492140/files/SAMERAMASnap-2394.tif	2394/1-32
/			1.537345513	0.5583		0.8583	485	2394/7-8	E	P	/			A5	2394	6901	BF	/		https://zenodo.org/record/3492140/files/Snap-2394.tif	false	https://zenodo.org/record/3492140/files/SAMERAMASnap-2394.tif	2394/1-32
N			5.79864532	0.4872		2.8251	486	2394/9-10	N/A	S	M			A5	2394	6901	BF	C		https://zenodo.org/record/3492140/files/Snap-2394.tif	false	https://zenodo.org/record/3492140/files/SAMERAMASnap-2394.tif	2394/1-32
N			4.550603528	0.3231		1.4703	487	2394/11-12	N/A	S	M			A5	2394	6901	BF	C		https://zenodo.org/record/3492140/files/Snap-2394.tif	false	https://zenodo.org/record/3492140/files/SAMERAMASnap-2394.tif	2394/1-32
/			2.78546471	0.5724		1.5944	488	2394/13-14	C	P	/			A5	2394	6901	BF	/		https://zenodo.org/record/3492140/files/Snap-2394.tif	false	https://zenodo.org/record/3492140/files/SAMERAMASnap-2394.tif	2394/1-32
/			1.734138038	0.3231		0.5603	489	2394/15-16	C	P	/			A5	2394	6901	BF	/		https://zenodo.org/record/3492140/files/Snap-2394.tif	false	https://zenodo.org/record/3492140/files/SAMERAMASnap-2394.tif	2394/1-32
/			1.667656587	0.3704		0.6177	490	2394/17-18	O	P	/			A5	2394	6901	BF	/		https://zenodo.org/record/3492140/files/Snap-2394.tif	false	https://zenodo.org/record/3492140/files/SAMERAMASnap-2394.tif	2394/1-32
/			2.961478234	0.3193		0.9456	491	2394/19-20	C	P	/			A5	2394	6901	BF	/		https://zenodo.org/record/3492140/files/Snap-2394.tif	false	https://zenodo.org/record/3492140/files/SAMERAMASnap-2394.tif	2394/1-32
/			3.080766432	0.4123		1.2702	492	2394/21-22	C	P	/			A6	2394	6901	BF	/		https://zenodo.org/record/3492140/files/Snap-2394.tif	false	https://zenodo.org/record/3492140/files/SAMERAMASnap-2394.tif	2394/1-32
/			2.347222222	0.4464		1.0478	493	2394/23-24	E	P	/			A6	2394	6901	BF	/		https://zenodo.org/record/3492140/files/Snap-2394.tif	false	https://zenodo.org/record/3492140/files/SAMERAMASnap-2394.tif	2394/1-32
/			1.636997835	0.4157		0.6805	494	2394/25-26	E	P	/			A6	2394	6901	BF	/		https://zenodo.org/record/3492140/files/Snap-2394.tif	false	https://zenodo.org/record/3492140/files/SAMERAMASnap-2394.tif	2394/1-32
/			2.481493002	0.3215		0.7978	495	2394/27-28	C	P	/			A6	2394	6901	BF	/		https://zenodo.org/record/3492140/files/Snap-2394.tif	false	https://zenodo.org/record/3492140/files/SAMERAMASnap-2394.tif	2394/1-32
/			1.350595238	0.168		0.2269	496	2394/29-30	O	P	/			A6	2394	6901	BF	/		https://zenodo.org/record/3492140/files/Snap-2394.tif	false	https://zenodo.org/record/3492140/files/SAMERAMASnap-2394.tif	2394/1-32
/			1.520715631	0.1062		0.1615	497	2394/31-32	O	P	/			A6	2394	6901	BF	/		https://zenodo.org/record/3492140/files/Snap-2394.tif	false	https://zenodo.org/record/3492140/files/SAMERAMASnap-2394.tif	2394/1-32
/			3.941285081	0.2708		1.0673	498	2395/1-2	E	P	/			C7	2395	6901	BF	/		https://zenodo.org/record/3492140/files/Snap-2395.tif	false	https://zenodo.org/record/3492140/files/SAMERAMASnap-2395.tif	2395/1-112
/			3.098356752	0.4199		1.301	499	2395/3-4	O	P	/			C7	2395	6901	BF	/		https://zenodo.org/record/3492140/files/Snap-2395.tif	false	https://zenodo.org/record/3492140/files/SAMERAMASnap-2395.tif	2395/1-112
/			1.494986326	0.5485		0.82	500	2395/5-6	O	P	/			C7	2395	6901	BF	/		https://zenodo.org/record/3492140/files/Snap-2395.tif	false	https://zenodo.org/record/3492140/files/SAMERAMASnap-2395.tif	2395/1-112
/			1.119157895	0.475		0.5316	501	2395/7-8	E	P	/			C7	2395	6901	BF	/		https://zenodo.org/record/3492140/files/Snap-2395.tif	false	https://zenodo.org/record/3492140/files/SAMERAMASnap-2395.tif	2395/1-112
/			1.610977702	0.2915		0.4696	502	2395/9-10	O	P	/			C7	2395	6901	BF	/		https://zenodo.org/record/3492140/files/Snap-2395.tif	false	https://zenodo.org/record/3492140/files/SAMERAMASnap-2395.tif	2395/1-112
/			1.15424	0.3125		0.3607	503	2395/11-12	E	P	/			C7	2395	6901	BF	/		https://zenodo.org/record/3492140/files/Snap-2395.tif	false	https://zenodo.org/record/3492140/files/SAMERAMASnap-2395.tif	2395/1-112
N			4.891835311	0.2866		1.402	504	2395/13-14	N/A	S	M			C7	2395	6901	BF	C		https://zenodo.org/record/3492140/files/Snap-2395.tif	false	https://zenodo.org/record/3492140/files/SAMERAMASnap-2395.tif	2395/1-112
N			4.648809524	0.4032		1.8744	505	2395/15-16	N/A	S	M			C8	2395	6901	BF	C		https://zenodo.org/record/3492140/files/Snap-2395.tif	false	https://zenodo.org/record/3492140/files/SAMERAMASnap-2395.tif	2395/1-112
N			8.073515982	0.219		1.7681	506	2395/17-18	N/A	S	M			C8	2395	6901	BF	C		https://zenodo.org/record/3492140/files/Snap-2395.tif	false	https://zenodo.org/record/3492140/files/SAMERAMASnap-2395.tif	2395/1-112
N			8.104127929	0.2689		2.1792	507	2395/19-20	N/A	S	M			C8	2395	6901	BF	C		https://zenodo.org/record/3492140/files/Snap-2395.tif	false	https://zenodo.org/record/3492140/files/SAMERAMASnap-2395.tif	2395/1-112
N			8.478549314	0.2261		1.917	508	2395/21-22	N/A	S	M			C8	2395	6901	BF	C		https://zenodo.org/record/3492140/files/Snap-2395.tif	false	https://zenodo.org/record/3492140/files/SAMERAMASnap-2395.tif	2395/1-112
N			15.52409639	0.1328		2.0616	509	2395/23-24	N/A	S	M			C8	2395	6901	BF	S		https://zenodo.org/record/3492140/files/Snap-2395.tif	false	https://zenodo.org/record/3492140/files/SAMERAMASnap-2395.tif	2395/1-112
N			12.2600349	0.2292		2.81	510	2395/25-26	N/A	S	M			C8	2395	6901	BF	C		https://zenodo.org/record/3492140/files/Snap-2395.tif	false	https://zenodo.org/record/3492140/files/SAMERAMASnap-2395.tif	2395/1-112
N			5.483682008	0.239		1.3106	511	2395/27-28	N/A	S	M			B8	2395	6901	BF	C		https://zenodo.org/record/3492140/files/Snap-2395.tif	false	https://zenodo.org/record/3492140/files/SAMERAMASnap-2395.tif	2395/1-112
N			5.673886139	0.1616		0.9169	512	2395/29-30	N/A	S	M			B8	2395	6901	BF	S		https://zenodo.org/record/3492140/files/Snap-2395.tif	false	https://zenodo.org/record/3492140/files/SAMERAMASnap-2395.tif	2395/1-112
/			2.617346939	0.196		0.513	513	2395/31-32	C	P	/			B8	2395	6901	BF	/		https://zenodo.org/record/3492140/files/Snap-2395.tif	false	https://zenodo.org/record/3492140/files/SAMERAMASnap-2395.tif	2395/1-112
N			15.91718946	0.1594		2.5372	514	2395/33-34	N/A	S	M			B8	2395	6901	BF	C		https://zenodo.org/record/3492140/files/Snap-2395.tif	false	https://zenodo.org/record/3492140/files/SAMERAMASnap-2395.tif	2395/1-112
N			7.092204195	0.2527		1.7922	515	2395/35-36	N/A	S	M			B8	2395	6901	BF	C		https://zenodo.org/record/3492140/files/Snap-2395.tif	false	https://zenodo.org/record/3492140/files/SAMERAMASnap-2395.tif	2395/1-112
N			5.622526636	0.3285		1.847	516	2395/37-38	N/A	S	M			B8	2395	6901	BF	C		https://zenodo.org/record/3492140/files/Snap-2395.tif	false	https://zenodo.org/record/3492140/files/SAMERAMASnap-2395.tif	2395/1-112
N			6.428611034	0.3607		2.3188	517	2395/39-40	N/A	S	M			B8	2395	6901	BF	S		https://zenodo.org/record/3492140/files/Snap-2395.tif	false	https://zenodo.org/record/3492140/files/SAMERAMASnap-2395.tif	2395/1-112
/			2.271825877	0.4135		0.9394	518	2395/41-42	E	P	/			B8	2395	6901	BF	/		https://zenodo.org/record/3492140/files/Snap-2395.tif	false	https://zenodo.org/record/3492140/files/SAMERAMASnap-2395.tif	2395/1-112
N			5.963839862	0.2323		1.3854	519	2395/43-44	N/A	S	M			B8	2395	6901	BF	C		https://zenodo.org/record/3492140/files/Snap-2395.tif	false	https://zenodo.org/record/3492140/files/SAMERAMASnap-2395.tif	2395/1-112
/			1.888301182	0.3214		0.6069	520	2395/45-46	O	P	/			B8	2395	6901	BF	/		https://zenodo.org/record/3492140/files/Snap-2395.tif	false	https://zenodo.org/record/3492140/files/SAMERAMASnap-2395.tif	2395/1-112
/			1.907310705	0.383		0.7305	521	2395/47-48	O	P	/			B8	2395	6901	BF	/		https://zenodo.org/record/3492140/files/Snap-2395.tif	false	https://zenodo.org/record/3492140/files/SAMERAMASnap-2395.tif	2395/1-112
/			2.605254294	0.2969		0.7735	522	2395/49-50	O	P	/			B8	2395	6901	BF	/		https://zenodo.org/record/3492140/files/Snap-2395.tif	false	https://zenodo.org/record/3492140/files/SAMERAMASnap-2395.tif	2395/1-112
N			4.0125	0.376		1.5087	523	2395/51-52	N/A	S	M			B8	2395	6901	BF	S		https://zenodo.org/record/3492140/files/Snap-2395.tif	false	https://zenodo.org/record/3492140/files/SAMERAMASnap-2395.tif	2395/1-112
N			6.57711556	0.4396		2.8913	524	2395/53-54	N/A	S	M			B8	2395	6901	BF	C		https://zenodo.org/record/3492140/files/Snap-2395.tif	false	https://zenodo.org/record/3492140/files/SAMERAMASnap-2395.tif	2395/1-112
N			5.006170119	0.4538		2.2718	525	2395/55-56	N/A	S	M			B8	2395	6901	BF	C		https://zenodo.org/record/3492140/files/Snap-2395.tif	false	https://zenodo.org/record/3492140/files/SAMERAMASnap-2395.tif	2395/1-112
N			4.317747078	0.2823		1.2189	526	2395/57-58	N/A	S	M			B8	2395	6901	BF	C		https://zenodo.org/record/3492140/files/Snap-2395.tif	false	https://zenodo.org/record/3492140/files/SAMERAMASnap-2395.tif	2395/1-112
/			1.486590909	0.44		0.6541	527	2395/59-60	E	P	/			B8	2395	6901	BF	/		https://zenodo.org/record/3492140/files/Snap-2395.tif	false	https://zenodo.org/record/3492140/files/SAMERAMASnap-2395.tif	2395/1-112
N			7.662207358	0.3588		2.7492	528	2395/61-62	O	S	M			B8	2395	6901	BF	S		https://zenodo.org/record/3492140/files/Snap-2395.tif	false	https://zenodo.org/record/3492140/files/SAMERAMASnap-2395.tif	2395/1-112
/			2.50901034	0.3385		0.8493	529	2395/63-64	E	P	/			B8	2395	6901	BF	/		https://zenodo.org/record/3492140/files/Snap-2395.tif	false	https://zenodo.org/record/3492140/files/SAMERAMASnap-2395.tif	2395/1-112
N			5.527367507	0.3453		1.9086	530	2395/65-66	N/A	S	M			B7	2395	6901	BF	C		https://zenodo.org/record/3492140/files/Snap-2395.tif	false	https://zenodo.org/record/3492140/files/SAMERAMASnap-2395.tif	2395/1-112
N			4.06263396	0.4199		1.7059	531	2395/67-68	N/A	S	M			B7	2395	6901	BF	S		https://zenodo.org/record/3492140/files/Snap-2395.tif	false	https://zenodo.org/record/3492140/files/SAMERAMASnap-2395.tif	2395/1-112
N			4.555428832	0.4384		1.9971	532	2395/69-70	N/A	S	M			B7	2395	6901	BF	C		https://zenodo.org/record/3492140/files/Snap-2395.tif	false	https://zenodo.org/record/3492140/files/SAMERAMASnap-2395.tif	2395/1-112
/			3.175921605	0.4286		1.3612	533	2395/71-72	C	P	/			B7	2395	6901	BF	/		https://zenodo.org/record/3492140/files/Snap-2395.tif	false	https://zenodo.org/record/3492140/files/SAMERAMASnap-2395.tif	2395/1-112
/			2.555785124	0.3872		0.9896	534	2395/73-74	E	P	/			B7	2395	6901	BF	/		https://zenodo.org/record/3492140/files/Snap-2395.tif	false	https://zenodo.org/record/3492140/files/SAMERAMASnap-2395.tif	2395/1-112
/			1.359385219	0.3058		0.4157	535	2395/75-76	E	P	/			B7	2395	6901	BF	/		https://zenodo.org/record/3492140/files/Snap-2395.tif	false	https://zenodo.org/record/3492140/files/SAMERAMASnap-2395.tif	2395/1-112
/			1.919476177	0.3589		0.6889	536	2395/77-78	E	P	/			B7	2395	6901	BF	/		https://zenodo.org/record/3492140/files/Snap-2395.tif	false	https://zenodo.org/record/3492140/files/SAMERAMASnap-2395.tif	2395/1-112
/			1.926516573	0.3198		0.6161	537	2395/79-80	O	P	/			B7	2395	6901	BF	/		https://zenodo.org/record/3492140/files/Snap-2395.tif	false	https://zenodo.org/record/3492140/files/SAMERAMASnap-2395.tif	2395/1-112
N			4.027900646	0.2939		1.1838	538	2395/81-82	N/A	S	M			B7	2395	6901	BF	C		https://zenodo.org/record/3492140/files/Snap-2395.tif	false	https://zenodo.org/record/3492140/files/SAMERAMASnap-2395.tif	2395/1-112
/			2.300331026	0.3323		0.7644	539	2395/83-84	C	P	/			B7	2395	6901	BF	/		https://zenodo.org/record/3492140/files/Snap-2395.tif	false	https://zenodo.org/record/3492140/files/SAMERAMASnap-2395.tif	2395/1-112
N			4.605659026	0.2792		1.2859	540	2395/85-86	N/A	S	M			B7	2395	6901	BF	S		https://zenodo.org/record/3492140/files/Snap-2395.tif	false	https://zenodo.org/record/3492140/files/SAMERAMASnap-2395.tif	2395/1-112
N			4.883805782	0.3563		1.7401	541	2395/87-88	N/A	S	M			B7	2395	6901	BF	C		https://zenodo.org/record/3492140/files/Snap-2395.tif	false	https://zenodo.org/record/3492140/files/SAMERAMASnap-2395.tif	2395/1-112
N			5.9320017	0.2353		1.3958	542	2395/89-90	N/A	S	M			B7	2395	6901	BF	C		https://zenodo.org/record/3492140/files/Snap-2395.tif	false	https://zenodo.org/record/3492140/files/SAMERAMASnap-2395.tif	2395/1-112
/			2.795610425	0.2916		0.8152	543	2395/91-92	E	P	/			B7	2395	6901	BF	/		https://zenodo.org/record/3492140/files/Snap-2395.tif	false	https://zenodo.org/record/3492140/files/SAMERAMASnap-2395.tif	2395/1-112
/			3.092198582	0.3948		1.2208	544	2395/93-94	C	P	/			B7	2395	6901	BF	/		https://zenodo.org/record/3492140/files/Snap-2395.tif	false	https://zenodo.org/record/3492140/files/SAMERAMASnap-2395.tif	2395/1-112
/			1.594778179	0.4711		0.7513	545	2395/95-96	E	P	/			B7	2395	6901	BF	/		https://zenodo.org/record/3492140/files/Snap-2395.tif	false	https://zenodo.org/record/3492140/files/SAMERAMASnap-2395.tif	2395/1-112
/			1.493704909	0.7069		1.0559	546	2395/97-98	O	P	/			B7	2395	6901	BF	/		https://zenodo.org/record/3492140/files/Snap-2395.tif	false	https://zenodo.org/record/3492140/files/SAMERAMASnap-2395.tif	2395/1-112
/			1.315687227	0.4118		0.5418	547	2395/99-100	O	P	/			B7	2395	6901	BF	/		https://zenodo.org/record/3492140/files/Snap-2395.tif	false	https://zenodo.org/record/3492140/files/SAMERAMASnap-2395.tif	2395/1-112
/			1.777822991	0.4915		0.8738	548	2395/101-102	E	P	/			B7	2395	6901	BF	/		https://zenodo.org/record/3492140/files/Snap-2395.tif	false	https://zenodo.org/record/3492140/files/SAMERAMASnap-2395.tif	2395/1-112
/			1.513038549	0.3528		0.5338	549	2395/103-104	O	P	/			B7	2395	6901	BF	/		https://zenodo.org/record/3492140/files/Snap-2395.tif	false	https://zenodo.org/record/3492140/files/SAMERAMASnap-2395.tif	2395/1-112
/			2.66888434	0.3908		1.043	550	2395/105-106	C	P	/			B7	2395	6901	BF	/		https://zenodo.org/record/3492140/files/Snap-2395.tif	false	https://zenodo.org/record/3492140/files/SAMERAMASnap-2395.tif	2395/1-112
/			1.297289973	0.369		0.4787	551	2395/107-108	E	P	/			B7	2395	6901	BF	/		https://zenodo.org/record/3492140/files/Snap-2395.tif	false	https://zenodo.org/record/3492140/files/SAMERAMASnap-2395.tif	2395/1-112
/			2.343323217	0.2636		0.6177	552	2395/109-110	C	P	/			B7	2395	6901	BF	/		https://zenodo.org/record/3492140/files/Snap-2395.tif	false	https://zenodo.org/record/3492140/files/SAMERAMASnap-2395.tif	2395/1-112
/			2.318150607	0.4369		1.0128	553	2395/111-112	C	P	/			B7	2395	6901	BF	/		https://zenodo.org/record/3492140/files/Snap-2395.tif	false	https://zenodo.org/record/3492140/files/SAMERAMASnap-2395.tif	2395/1-112
/			2.09491404	0.2792		0.5849	554	2396/1-2	C	P	/			A7	2396	6901	BF	/		https://zenodo.org/record/3492140/files/Snap-2396.tif	false	https://zenodo.org/record/3492140/files/SAMERAMASnap-2396.tif	2396/1-16
/			3.595807791	0.5057		1.8184	555	2396/3-4	C	P	/			A7	2396	6901	BF	/		https://zenodo.org/record/3492140/files/Snap-2396.tif	false	https://zenodo.org/record/3492140/files/SAMERAMASnap-2396.tif	2396/1-16
/			2.079655544	0.4645		0.966	556	2396/5-6	C	P	/			A7	2396	6901	BF	/		https://zenodo.org/record/3492140/files/Snap-2396.tif	false	https://zenodo.org/record/3492140/files/SAMERAMASnap-2396.tif	2396/1-16
/			1.815176559	0.3993		0.7248	557	2396/7-8	O	P	/			A7	2396	6901	BF	/		https://zenodo.org/record/3492140/files/Snap-2396.tif	false	https://zenodo.org/record/3492140/files/SAMERAMASnap-2396.tif	2396/1-16
/			1.92047619	0.42		0.8066	558	2396/9-10	C	P	/			A7	2396	6901	BF	/		https://zenodo.org/record/3492140/files/Snap-2396.tif	false	https://zenodo.org/record/3492140/files/SAMERAMASnap-2396.tif	2396/1-16
/			1.079372098	0.4523		0.4882	559	2396/11-12	E	P	/			A7	2396	6901	BF	/		https://zenodo.org/record/3492140/files/Snap-2396.tif	false	https://zenodo.org/record/3492140/files/SAMERAMASnap-2396.tif	2396/1-16
/			1.601572739	0.5341		0.8554	560	2396/13-14	O	P	/			A8	2396	6901	BF	/		https://zenodo.org/record/3492140/files/Snap-2396.tif	false	https://zenodo.org/record/3492140/files/SAMERAMASnap-2396.tif	2396/1-16
N			4.446797521	0.3872		1.7218	561	2396/15-16	N/A	S	S			A8	2396	6901	BF	C		https://zenodo.org/record/3492140/files/Snap-2396.tif	false	https://zenodo.org/record/3492140/files/SAMERAMASnap-2396.tif	2396/1-16
/			1.845256024	0.5312		0.9802	562	2397/1-2	C	P	/			D9	2397	6901	BF	/		https://zenodo.org/record/3492140/files/Snap-2397.tif	false	https://zenodo.org/record/3492140/files/SAMERAMASnap-2397.tif	2397/1-112
N			5.303571429	0.308		1.6335	563	2397/3-4	N/A	S	M			D10	2397	6901	BF	C		https://zenodo.org/record/3492140/files/Snap-2397.tif	false	https://zenodo.org/record/3492140/files/SAMERAMASnap-2397.tif	2397/1-112
N			4.387001477	0.2708		1.188	564	2397/5-6	N/A	S	M			C9	2397	6901	BF	C		https://zenodo.org/record/3492140/files/Snap-2397.tif	false	https://zenodo.org/record/3492140/files/SAMERAMASnap-2397.tif	2397/1-112
N			5.42881428	0.2353		1.2774	565	2397/7-8	N/A	S	M			C9	2397	6901	BF	S		https://zenodo.org/record/3492140/files/Snap-2397.tif	false	https://zenodo.org/record/3492140/files/SAMERAMASnap-2397.tif	2397/1-112
N			4.33821287	0.3279		1.4225	566	2397/9-10	N/A	S	M			C9	2397	6901	BF	C		https://zenodo.org/record/3492140/files/Snap-2397.tif	false	https://zenodo.org/record/3492140/files/SAMERAMASnap-2397.tif	2397/1-112
/			3.929665196	0.3853		1.5141	567	2397/11-12	C	P	/			C9	2397	6901	BF	/		https://zenodo.org/record/3492140/files/Snap-2397.tif	false	https://zenodo.org/record/3492140/files/SAMERAMASnap-2397.tif	2397/1-112
/			3.690450834	0.2817		1.0396	568	2397/13-14	C	P	/			C9	2397	6901	BF	/		https://zenodo.org/record/3492140/files/Snap-2397.tif	false	https://zenodo.org/record/3492140/files/SAMERAMASnap-2397.tif	2397/1-112
/			3.434186708	0.3867		1.328	569	2397/15-16	C	P	/			C9	2397	6901	BF	/		https://zenodo.org/record/3492140/files/Snap-2397.tif	false	https://zenodo.org/record/3492140/files/SAMERAMASnap-2397.tif	2397/1-112
/			2.411872146	0.3285		0.7923	570	2397/17-18	C	P	/			C9	2397	6901	BF	/		https://zenodo.org/record/3492140/files/Snap-2397.tif	false	https://zenodo.org/record/3492140/files/SAMERAMASnap-2397.tif	2397/1-112
/			1.386344941	0.3647		0.5056	571	2397/19-20	D	P	/			C9	2397	6901	BF	/		https://zenodo.org/record/3492140/files/Snap-2397.tif	false	https://zenodo.org/record/3492140/files/SAMERAMASnap-2397.tif	2397/1-112
/			2.969400765	0.2353		0.6987	572	2397/21-22	C	P	/			C9	2397	6901	BF	/		https://zenodo.org/record/3492140/files/Snap-2397.tif	false	https://zenodo.org/record/3492140/files/SAMERAMASnap-2397.tif	2397/1-112
/			1.218161683	0.3612		0.44	573	2397/23-24	E	P	/			C9	2397	6901	BF	/		https://zenodo.org/record/3492140/files/Snap-2397.tif	false	https://zenodo.org/record/3492140/files/SAMERAMASnap-2397.tif	2397/1-112
/			1.02490726	0.1887		0.1934	574	2397/25-26	R	P	/			C9	2397	6901	BF	/		https://zenodo.org/record/3492140/files/Snap-2397.tif	false	https://zenodo.org/record/3492140/files/SAMERAMASnap-2397.tif	2397/1-112
/			1.393905192	0.1772		0.247	575	2397/27-28	E	P	/			C9	2397	6901	BF	/		https://zenodo.org/record/3492140/files/Snap-2397.tif	false	https://zenodo.org/record/3492140/files/SAMERAMASnap-2397.tif	2397/1-112
/			1.497260274	0.219		0.3279	576	2397/29-30	O	P	/			C9	2397	6901	BF	/		https://zenodo.org/record/3492140/files/Snap-2397.tif	false	https://zenodo.org/record/3492140/files/SAMERAMASnap-2397.tif	2397/1-112
N			6.445938677	0.1859		1.1983	577	2397/31-32	N/A	S	M			C10	2397	6901	BF	C		https://zenodo.org/record/3492140/files/Snap-2397.tif	false	https://zenodo.org/record/3492140/files/SAMERAMASnap-2397.tif	2397/1-112
/			3.568554627	0.3231		1.153	578	2397/33-34	C	P	/			C10	2397	6901	BF	S		https://zenodo.org/record/3492140/files/Snap-2397.tif	false	https://zenodo.org/record/3492140/files/SAMERAMASnap-2397.tif	2397/1-112
N			7.250852079	0.1467		1.0637	579	2397/35-36	N/A	S	M			C10	2397	6901	BF	C		https://zenodo.org/record/3492140/files/Snap-2397.tif	false	https://zenodo.org/record/3492140/files/SAMERAMASnap-2397.tif	2397/1-112
/			2.90889905	0.2843		0.827	580	2397/37-38	C	P	/			C10	2397	6901	BF	/		https://zenodo.org/record/3492140/files/Snap-2397.tif	false	https://zenodo.org/record/3492140/files/SAMERAMASnap-2397.tif	2397/1-112
/			1.648568241	0.2689		0.4433	581	2397/39-40	E	P	/			C10	2397	6901	BF	/		https://zenodo.org/record/3492140/files/Snap-2397.tif	false	https://zenodo.org/record/3492140/files/SAMERAMASnap-2397.tif	2397/1-112
/			1.151005484	0.2735		0.3148	582	2397/41-42	O	P	/			C10	2397	6901	BF	/		https://zenodo.org/record/3492140/files/Snap-2397.tif	false	https://zenodo.org/record/3492140/files/SAMERAMASnap-2397.tif	2397/1-112
/			1.137214137	0.2405		0.2735	583	2397/43-44	E	P	/			C10	2397	6901	BF	/		https://zenodo.org/record/3492140/files/Snap-2397.tif	false	https://zenodo.org/record/3492140/files/SAMERAMASnap-2397.tif	2397/1-112
/			1.124211226	0.3011		0.3385	584	2397/45-46	O	P	/			C10	2397	6901	BF	/		https://zenodo.org/record/3492140/files/Snap-2397.tif	false	https://zenodo.org/record/3492140/files/SAMERAMASnap-2397.tif	2397/1-112
/			3.161891117	0.2792		0.8828	585	2397/47-48	D	P	/			C10	2397	6901	BF	/		https://zenodo.org/record/3492140/files/Snap-2397.tif	false	https://zenodo.org/record/3492140/files/SAMERAMASnap-2397.tif	2397/1-112
/			1.249889916	0.4542		0.5677	586	2397/49-50	E	P	/			C10	2397	6901	BF	/		https://zenodo.org/record/3492140/files/Snap-2397.tif	false	https://zenodo.org/record/3492140/files/SAMERAMASnap-2397.tif	2397/1-112
/			1.144421629	0.2922		0.3344	587	2397/51-52	E	P	/			C10	2397	6901	BF	/		https://zenodo.org/record/3492140/files/Snap-2397.tif	false	https://zenodo.org/record/3492140/files/SAMERAMASnap-2397.tif	2397/1-112
/			1.3920628	0.2293		0.3192	588	2397/53-54	E	P	/			C10	2397	6901	BF	/		https://zenodo.org/record/3492140/files/Snap-2397.tif	false	https://zenodo.org/record/3492140/files/SAMERAMASnap-2397.tif	2397/1-112
/			1.427837459	0.2141		0.3057	589	2397/55-56	O	P	/			C10	2397	6901	BF	/		https://zenodo.org/record/3492140/files/Snap-2397.tif	false	https://zenodo.org/record/3492140/files/SAMERAMASnap-2397.tif	2397/1-112
/			2.01547619	0.168		0.3386	590	2397/57-58	C	P	/			B10	2397	6901	BF	/		https://zenodo.org/record/3492140/files/Snap-2397.tif	false	https://zenodo.org/record/3492140/files/SAMERAMASnap-2397.tif	2397/1-112
/			1.053968254	0.252		0.2656	591	2397/59-60	R	P	/			B10	2397	6901	BF	/		https://zenodo.org/record/3492140/files/Snap-2397.tif	false	https://zenodo.org/record/3492140/files/SAMERAMASnap-2397.tif	2397/1-112
/			2.142096642	0.2442		0.5231	592	2397/61-62	D	P	/			B10	2397	6901	BF	/		https://zenodo.org/record/3492140/files/Snap-2397.tif	false	https://zenodo.org/record/3492140/files/SAMERAMASnap-2397.tif	2397/1-112
/			1.076943557	0.3756		0.4045	593	2397/63-64	E	P	/			B10	2397	6901	BF	/		https://zenodo.org/record/3492140/files/Snap-2397.tif	false	https://zenodo.org/record/3492140/files/SAMERAMASnap-2397.tif	2397/1-112
/			1.199498904	0.3193		0.383	594	2397/65-66	E	P	/			B10	2397	6901	BF	/		https://zenodo.org/record/3492140/files/Snap-2397.tif	false	https://zenodo.org/record/3492140/files/SAMERAMASnap-2397.tif	2397/1-112
/			2.602359473	0.4323		1.125	595	2397/67-68	C	P	/			B10	2397	6901	BF	/		https://zenodo.org/record/3492140/files/Snap-2397.tif	false	https://zenodo.org/record/3492140/files/SAMERAMASnap-2397.tif	2397/1-112
/			1.332009531	0.6295		0.8385	596	2397/69-70	E	P	/			B10	2397	6901	BF	/		https://zenodo.org/record/3492140/files/Snap-2397.tif	false	https://zenodo.org/record/3492140/files/SAMERAMASnap-2397.tif	2397/1-112
/			1.460559796	0.4323		0.6314	597	2397/71-72	O	P	/			B10	2397	6901	BF	/		https://zenodo.org/record/3492140/files/Snap-2397.tif	false	https://zenodo.org/record/3492140/files/SAMERAMASnap-2397.tif	2397/1-112
N			5.935464231	0.3285		1.9498	598	2397/73-74	N/A	S	M			B10	2397	6901	BF	C		https://zenodo.org/record/3492140/files/Snap-2397.tif	false	https://zenodo.org/record/3492140/files/SAMERAMASnap-2397.tif	2397/1-112
N			5.058858326	0.3381		1.7104	599	2397/75-76	N/A	S	M			B10	2397	6901	BF	S		https://zenodo.org/record/3492140/files/Snap-2397.tif	false	https://zenodo.org/record/3492140/files/SAMERAMASnap-2397.tif	2397/1-112
/			1.59504863	0.2262		0.3608	600	2397/77-78	E	P	/			B10	2397	6901	BF	/		https://zenodo.org/record/3492140/files/Snap-2397.tif	false	https://zenodo.org/record/3492140/files/SAMERAMASnap-2397.tif	2397/1-112
/			3.567340067	0.1188		0.4238	601	2397/79-80	O	P	/			B10	2397	6901	BF	/		https://zenodo.org/record/3492140/files/Snap-2397.tif	false	https://zenodo.org/record/3492140/files/SAMERAMASnap-2397.tif	2397/1-112
/			1.391324201	0.438		0.6094	602	2397/81-82	E	P	/			B10	2397	6901	BF	/		https://zenodo.org/record/3492140/files/Snap-2397.tif	false	https://zenodo.org/record/3492140/files/SAMERAMASnap-2397.tif	2397/1-112
/			2.331180573	0.3871		0.9024	603	2397/83-84	C	P	/			B10	2397	6901	BF	/		https://zenodo.org/record/3492140/files/Snap-2397.tif	false	https://zenodo.org/record/3492140/files/SAMERAMASnap-2397.tif	2397/1-112
/			2.327120578	0.2629		0.6118	604	2397/85-86	C	P	/			B10	2397	6901	BF	/		https://zenodo.org/record/3492140/files/Snap-2397.tif	false	https://zenodo.org/record/3492140/files/SAMERAMASnap-2397.tif	2397/1-112
/			1.324463963	0.3871		0.5127	605	2397/87-88	E	P	/			B9	2397	6901	BF	/		https://zenodo.org/record/3492140/files/Snap-2397.tif	false	https://zenodo.org/record/3492140/files/SAMERAMASnap-2397.tif	2397/1-112
N			4.352017448	0.4585		1.9954	606	2397/89-90	N/A	S	M			B9	2397	6901	BF	C		https://zenodo.org/record/3492140/files/Snap-2397.tif	false	https://zenodo.org/record/3492140/files/SAMERAMASnap-2397.tif	2397/1-112
N			6.736693961	0.3908		2.6327	607	2397/91-92	N/A	S	M			B9	2397	6901	BF	C		https://zenodo.org/record/3492140/files/Snap-2397.tif	false	https://zenodo.org/record/3492140/files/SAMERAMASnap-2397.tif	2397/1-112
/			1.921428571	0.294		0.5649	608	2397/93-94	C	P	/			B9	2397	6901	BF	/		https://zenodo.org/record/3492140/files/Snap-2397.tif	false	https://zenodo.org/record/3492140/files/SAMERAMASnap-2397.tif	2397/1-112
/			2.889187735	0.1859		0.5371	609	2397/95-96	O	P	/			B9	2397	6901	BF	/		https://zenodo.org/record/3492140/files/Snap-2397.tif	false	https://zenodo.org/record/3492140/files/SAMERAMASnap-2397.tif	2397/1-112
/			1.485005171	0.1934		0.2872	610	2397/97-98	E	P	/			B9	2397	6901	BF	/		https://zenodo.org/record/3492140/files/Snap-2397.tif	false	https://zenodo.org/record/3492140/files/SAMERAMASnap-2397.tif	2397/1-112
/			2.774767146	0.3543		0.9831	611	2397/99-100	D	P	/			B9	2397	6901	BF	/		https://zenodo.org/record/3492140/files/Snap-2397.tif	false	https://zenodo.org/record/3492140/files/SAMERAMASnap-2397.tif	2397/1-112
/			2.488817891	0.2817		0.7011	612	2397/101-102	E	P	/			B9	2397	6901	BF	/		https://zenodo.org/record/3492140/files/Snap-2397.tif	false	https://zenodo.org/record/3492140/files/SAMERAMASnap-2397.tif	2397/1-112
/			1.995858434	0.2656		0.5301	613	2397/103-104	E	P	/			B9	2397	6901	BF	/		https://zenodo.org/record/3492140/files/Snap-2397.tif	false	https://zenodo.org/record/3492140/files/SAMERAMASnap-2397.tif	2397/1-112
/			1.305537245	0.3034		0.3961	614	2397/105-106	E	P	/			B9	2397	6901	BF	/		https://zenodo.org/record/3492140/files/Snap-2397.tif	false	https://zenodo.org/record/3492140/files/SAMERAMASnap-2397.tif	2397/1-112
/			2.631229236	0.3612		0.9504	615	2397/107-108	C	P	/			B9	2397	6901	BF	/		https://zenodo.org/record/3492140/files/Snap-2397.tif	false	https://zenodo.org/record/3492140/files/SAMERAMASnap-2397.tif	2397/1-112
/			1.363375666	0.2441		0.3328	616	2397/109-110	E	P	/			B9	2397	6901	BF	/		https://zenodo.org/record/3492140/files/Snap-2397.tif	false	https://zenodo.org/record/3492140/files/SAMERAMASnap-2397.tif	2397/1-112
/			1.111598574	0.3647		0.4054	617	2397/111-112	E	P	/			B9	2397	6901	BF	/		https://zenodo.org/record/3492140/files/Snap-2397.tif	false	https://zenodo.org/record/3492140/files/SAMERAMASnap-2397.tif	2397/1-112
/			1.164851394	0.5417		0.631	618	2398/1-2	E	P	/			D11	2398	6901	BF	/		https://zenodo.org/record/3492140/files/Snap-2398.tif	false	https://zenodo.org/record/3492140/files/SAMERAMASnap-2398.tif	2398/1-78
N			4.717207792	0.308		1.4529	619	2398/3-4	N/A	S	M			D11	2398	6901	BF	C		https://zenodo.org/record/3492140/files/Snap-2398.tif	false	https://zenodo.org/record/3492140/files/SAMERAMASnap-2398.tif	2398/1-78
/			3.205405405	0.2405		0.7709	620	2398/5-6	C	P	/			D11	2398	6901	BF	/		https://zenodo.org/record/3492140/files/Snap-2398.tif	false	https://zenodo.org/record/3492140/files/SAMERAMASnap-2398.tif	2398/1-78
N			4.443280977	0.2292		1.0184	621	2398/7-8	N/A	S	M			D11	2398	6901	BF	C		https://zenodo.org/record/3492140/files/Snap-2398.tif	false	https://zenodo.org/record/3492140/files/SAMERAMASnap-2398.tif	2398/1-78
/			3.038951841	0.2824		0.8582	622	2398/9-10	C	P	/			D11	2398	6901	BF	/		https://zenodo.org/record/3492140/files/Snap-2398.tif	false	https://zenodo.org/record/3492140/files/SAMERAMASnap-2398.tif	2398/1-78
/			1.380044346	0.451		0.6224	623	2398/11-12	E	P	/			D12	2398	6901	BF	/		https://zenodo.org/record/3492140/files/Snap-2398.tif	false	https://zenodo.org/record/3492140/files/SAMERAMASnap-2398.tif	2398/1-78
/			3.553146853	0.429		1.5243	624	2398/13-14	C	P	/			D12	2398	6901	BF	/		https://zenodo.org/record/3492140/files/Snap-2398.tif	false	https://zenodo.org/record/3492140/files/SAMERAMASnap-2398.tif	2398/1-78
/			1.331128483	0.4989		0.6641	625	2398/15-16	E	P	/			D12	2398	6901	BF	/		https://zenodo.org/record/3492140/files/Snap-2398.tif	false	https://zenodo.org/record/3492140/files/SAMERAMASnap-2398.tif	2398/1-78
/			3.243243243	0.37		1.2	626	2398/17-18	C	P	/			D12	2398	6901	BF	/		https://zenodo.org/record/3492140/files/Snap-2398.tif	false	https://zenodo.org/record/3492140/files/SAMERAMASnap-2398.tif	2398/1-78
/			1.639687611	0.2817		0.4619	627	2398/19-20	O	P	/			D12	2398	6901	BF	/		https://zenodo.org/record/3492140/files/Snap-2398.tif	false	https://zenodo.org/record/3492140/files/SAMERAMASnap-2398.tif	2398/1-78
/			1.354460719	0.3755		0.5086	628	2398/21-22	O	P	/			C12	2398	6901	BF	/		https://zenodo.org/record/3492140/files/Snap-2398.tif	false	https://zenodo.org/record/3492140/files/SAMERAMASnap-2398.tif	2398/1-78
/			1.849748744	0.398		0.7362	629	2398/23-24	O	P	/			C12	2398	6901	BF	/		https://zenodo.org/record/3492140/files/Snap-2398.tif	false	https://zenodo.org/record/3492140/files/SAMERAMASnap-2398.tif	2398/1-78
/			1.982627007	0.3799		0.7532	630	2398/25-26	O	P	/			C12	2398	6901	BF	/		https://zenodo.org/record/3492140/files/Snap-2398.tif	false	https://zenodo.org/record/3492140/files/SAMERAMASnap-2398.tif	2398/1-78
/			1.964359504	0.3872		0.7606	631	2398/27-28	E	P	/			C12	2398	6901	BF	/		https://zenodo.org/record/3492140/files/Snap-2398.tif	false	https://zenodo.org/record/3492140/files/SAMERAMASnap-2398.tif	2398/1-78
/			1.109130792	0.3647		0.4045	632	2398/29-30	O	P	/			C12	2398	6901	BF	/		https://zenodo.org/record/3492140/files/Snap-2398.tif	false	https://zenodo.org/record/3492140/files/SAMERAMASnap-2398.tif	2398/1-78
/			1.221844935	0.5301		0.6477	633	2398/31-32	O	P	/			C12	2398	6901	BF	/		https://zenodo.org/record/3492140/files/Snap-2398.tif	false	https://zenodo.org/record/3492140/files/SAMERAMASnap-2398.tif	2398/1-78
/			1.173275862	0.58		0.6805	634	2398/33-34	E	P	/			C12	2398	6901	BF	/		https://zenodo.org/record/3492140/files/Snap-2398.tif	false	https://zenodo.org/record/3492140/files/SAMERAMASnap-2398.tif	2398/1-78
/			1.450315789	0.475		0.6889	635	2398/35-36	E	P	/			C12	2398	6901	BF	/		https://zenodo.org/record/3492140/files/Snap-2398.tif	false	https://zenodo.org/record/3492140/files/SAMERAMASnap-2398.tif	2398/1-78
/			2.392790165	0.4799		1.1483	636	2398/37-38	C	P	/			C11	2398	6901	BF	/		https://zenodo.org/record/3492140/files/Snap-2398.tif	false	https://zenodo.org/record/3492140/files/SAMERAMASnap-2398.tif	2398/1-78
N			5.936439268	0.3005		1.7839	637	2398/39-40	N/A	S	M			C11	2398	6901	BF	C		https://zenodo.org/record/3492140/files/Snap-2398.tif	false	https://zenodo.org/record/3492140/files/SAMERAMASnap-2398.tif	2398/1-78
N			5.743631436	0.369		2.1194	638	2398/41-42	N/A	S	M			C11	2398	6901	BF	C		https://zenodo.org/record/3492140/files/Snap-2398.tif	false	https://zenodo.org/record/3492140/files/SAMERAMASnap-2398.tif	2398/1-78
/			1.132198073	0.4463		0.5053	639	2398/43-44	E	P	/			C11	2398	6901	BF	/		https://zenodo.org/record/3492140/files/Snap-2398.tif	false	https://zenodo.org/record/3492140/files/SAMERAMASnap-2398.tif	2398/1-78
/			2.280502392	0.3344		0.7626	640	2398/45-46	C	P	/			C11	2398	6901	BF	/		https://zenodo.org/record/3492140/files/Snap-2398.tif	false	https://zenodo.org/record/3492140/files/SAMERAMASnap-2398.tif	2398/1-78
N			6.167096774	0.465		2.8677	641	2398/47-48	N/A	S	M			C11	2398	6901	BF	C		https://zenodo.org/record/3492140/files/Snap-2398.tif	false	https://zenodo.org/record/3492140/files/SAMERAMASnap-2398.tif	2398/1-78
/			1.287468729	0.4397		0.5661	642	2398/49-50	E	P	/			C11	2398	6901	BF	/		https://zenodo.org/record/3492140/files/Snap-2398.tif	false	https://zenodo.org/record/3492140/files/SAMERAMASnap-2398.tif	2398/1-78
/			1.98658176	0.4397		0.8735	643	238/51-52	E	P	/			C11	2398	6901	BF	/		https://zenodo.org/record/3492140/files/Snap-2398.tif	false	https://zenodo.org/record/3492140/files/SAMERAMASnap-2398.tif	2398/1-78
/			1.353378982	0.3359		0.4546	644	2398/53-54	E	P	/			C11	2398	6901	BF	/		https://zenodo.org/record/3492140/files/Snap-2398.tif	false	https://zenodo.org/record/3492140/files/SAMERAMASnap-2398.tif	2398/1-78
/			1.245550428	0.3034		0.3779	645	2398/55-56	O	P	/			C11	2398	6901	BF	/		https://zenodo.org/record/3492140/files/Snap-2398.tif	false	https://zenodo.org/record/3492140/files/SAMERAMASnap-2398.tif	2398/1-78
/			1.942503177	0.3148		0.6115	646	2398/57-58	E	P	/			C11	2398	6901	BF	/		https://zenodo.org/record/3492140/files/Snap-2398.tif	false	https://zenodo.org/record/3492140/files/SAMERAMASnap-2398.tif	2398/1-78
/			1.091349329	0.4543		0.4958	647	2398/59-60	R	P	/			B11	2398	6901	BF	/		https://zenodo.org/record/3492140/files/Snap-2398.tif	false	https://zenodo.org/record/3492140/files/SAMERAMASnap-2398.tif	2398/1-78
/			1.486073059	0.438		0.6509	648	2398/61-62	E	P	/			B11	2398	6901	BF	/		https://zenodo.org/record/3492140/files/Snap-2398.tif	false	https://zenodo.org/record/3492140/files/SAMERAMASnap-2398.tif	2398/1-78
/			2.314398943	0.4542		1.0512	649	2398/63-64	C	P	/			B11	2398	6901	BF	/		https://zenodo.org/record/3492140/files/Snap-2398.tif	false	https://zenodo.org/record/3492140/files/SAMERAMASnap-2398.tif	2398/1-78
/			2.132688042	0.4959		1.0576	650	2398/65-66	C	P	/			B11	2398	6901	BF	/		https://zenodo.org/record/3492140/files/Snap-2398.tif	false	https://zenodo.org/record/3492140/files/SAMERAMASnap-2398.tif	2398/1-78
/			2.330944219	0.3209		0.748	651	2398/67-68	C	P	/			B12	2398	6901	BF	/		https://zenodo.org/record/3492140/files/Snap-2398.tif	false	https://zenodo.org/record/3492140/files/SAMERAMASnap-2398.tif	2398/1-78
/			1.786116323	0.3198		0.5712	652	2398/69-70	O	P	/			B12	2398	6901	BF	/		https://zenodo.org/record/3492140/files/Snap-2398.tif	false	https://zenodo.org/record/3492140/files/SAMERAMASnap-2398.tif	2398/1-78
/			1.112426036	0.3718		0.4136	653	2398/71-72	O	P	/			B12	2398	6901	BF	/		https://zenodo.org/record/3492140/files/Snap-2398.tif	false	https://zenodo.org/record/3492140/files/SAMERAMASnap-2398.tif	2398/1-78
/			1.12376537	0.4961		0.5575	654	2398/73-74	E	P	/			B12	2398	6901	BF	/		https://zenodo.org/record/3492140/files/Snap-2398.tif	false	https://zenodo.org/record/3492140/files/SAMERAMASnap-2398.tif	2398/1-78
N			4.055463301	0.3011		1.2211	655	2398/75-76	N/A	S	M			B12	2398	6901	BF	C		https://zenodo.org/record/3492140/files/Snap-2398.tif	false	https://zenodo.org/record/3492140/files/SAMERAMASnap-2398.tif	2398/1-78
/			1.230317489	0.5449		0.6704	656	2398/77-78	E	P	/			B12	2398	6901	BF	/		https://zenodo.org/record/3492140/files/Snap-2398.tif	false	https://zenodo.org/record/3492140/files/SAMERAMASnap-2398.tif	2398/1-78
/			2.59348575	0.3193		0.8281	657	2399/1-2	C	P	/			D13	2399	6901	BF	/		https://zenodo.org/record/3492140/files/Snap-2399.tif	false	https://zenodo.org/record/3492140/files/SAMERAMASnap-2399.tif	2399/1-36
/			1.53450944	0.3231		0.4958	658	2399/3-4	E	P	/			D13	2399	6901	BF	/		https://zenodo.org/record/3492140/files/Snap-2399.tif	false	https://zenodo.org/record/3492140/files/SAMERAMASnap-2399.tif	2399/1-36
/			1.750181906	0.4123		0.7216	659	2399/5-6	O	P	/			D14	2399	6901	BF	/		https://zenodo.org/record/3492140/files/Snap-2399.tif	false	https://zenodo.org/record/3492140/files/SAMERAMASnap-2399.tif	2399/1-36
/			3.047490738	0.2969		0.9048	660	2399/7-8	C	P	/			D14	2399	6901	BF	/		https://zenodo.org/record/3492140/files/Snap-2399.tif	false	https://zenodo.org/record/3492140/files/SAMERAMASnap-2399.tif	2399/1-36
/			2.085951134	0.2292		0.4781	661	2399/9-10	C	P	/			D14	2399	6901	BF	/		https://zenodo.org/record/3492140/files/Snap-2399.tif	false	https://zenodo.org/record/3492140/files/SAMERAMASnap-2399.tif	2399/1-36
N			4.013450595	0.1933		0.7758	662	2399/11-12	N/A	S	M			D14	2399	6901	BF	C		https://zenodo.org/record/3492140/files/Snap-2399.tif	false	https://zenodo.org/record/3492140/files/SAMERAMASnap-2399.tif	2399/1-36
/			1.079453582	0.3587		0.3872	663	2399/13-14	O	P	/			C14	2399	6901	BF	/		https://zenodo.org/record/3492140/files/Snap-2399.tif	false	https://zenodo.org/record/3492140/files/SAMERAMASnap-2399.tif	2399/1-36
/			1.067819149	0.376		0.4015	664	2399/15-16	E	P	/			C14	2399	6901	BF	/		https://zenodo.org/record/3492140/files/Snap-2399.tif	false	https://zenodo.org/record/3492140/files/SAMERAMASnap-2399.tif	2399/1-36
/			1.815675676	0.185		0.3359	665	2399/17-18	E	P	/			C13	2399	6901	BF	/		https://zenodo.org/record/3492140/files/Snap-2399.tif	false	https://zenodo.org/record/3492140/files/SAMERAMASnap-2399.tif	2399/1-36
N			4.063769928	0.3199		1.3	666	2399/19-20	N/A	S	M			C13	2399	6901	BF	S		https://zenodo.org/record/3492140/files/Snap-2399.tif	false	https://zenodo.org/record/3492140/files/SAMERAMASnap-2399.tif	2399/1-36
/			1.438806537	0.5262		0.7571	667	2399/21-22	E	P	/			C13	2399	6901	BF	/		https://zenodo.org/record/3492140/files/Snap-2399.tif	false	https://zenodo.org/record/3492140/files/SAMERAMASnap-2399.tif	2399/1-36
/			1.044327573	0.3993		0.417	668	2399/23-24	E	P	/			C13	2399	6901	BF	/		https://zenodo.org/record/3492140/files/Snap-2399.tif	false	https://zenodo.org/record/3492140/files/SAMERAMASnap-2399.tif	2399/1-36
/			1.925527426	0.474		0.9127	669	2399/25-26	C	P	/			B13	2399	6901	BF	/		https://zenodo.org/record/3492140/files/Snap-2399.tif	false	https://zenodo.org/record/3492140/files/SAMERAMASnap-2399.tif	2399/1-36
/			1.60997921	0.2405		0.3872	670	2399/27-28	E	P	/			B13	2399	6901	BF	/		https://zenodo.org/record/3492140/files/Snap-2399.tif	false	https://zenodo.org/record/3492140/files/SAMERAMASnap-2399.tif	2399/1-36
/			2.031948882	0.2817		0.5724	671	2399/29-30	O	P	/			B13	2399	6901	BF	/		https://zenodo.org/record/3492140/files/Snap-2399.tif	false	https://zenodo.org/record/3492140/files/SAMERAMASnap-2399.tif	2399/1-36
/			1.986368403	0.2861		0.5683	672	2399/31-32	C	P	/			B13	2399	6901	BF	/		https://zenodo.org/record/3492140/files/Snap-2399.tif	false	https://zenodo.org/record/3492140/files/SAMERAMASnap-2399.tif	2399/1-36
/			2.503647587	0.3564		0.8923	673	2399/33-34	C	P	/			B14	2399	6901	BF	/		https://zenodo.org/record/3492140/files/Snap-2399.tif	false	https://zenodo.org/record/3492140/files/SAMERAMASnap-2399.tif	2399/1-36
/			2.039583333	0.336		0.6853	674	2399/35-36	C	P	/			B14	2399	6901	BF	/		https://zenodo.org/record/3492140/files/Snap-2399.tif	false	https://zenodo.org/record/3492140/files/SAMERAMASnap-2399.tif	2399/1-36
/			1.040074087	0.5939		0.6177	675	2400/1-2	R	P	/			D15	2400	6901	BF	/		https://zenodo.org/record/3492140/files/Snap-2400.tif	false	https://zenodo.org/record/3492140/files/SAMERAMASnap-2400.tif	2400/1-26
/			1.218444539	0.4706		0.5734	676	2400/3-4	E	P	/			D15	2400	6901	BF	/		https://zenodo.org/record/3492140/files/Snap-2400.tif	false	https://zenodo.org/record/3492140/files/SAMERAMASnap-2400.tif	2400/1-26
/			1.056471854	0.5578		0.5893	677	2400/5-6	R	P	/			D16	2400	6901	BF	/		https://zenodo.org/record/3492140/files/Snap-2400.tif	false	https://zenodo.org/record/3492140/files/SAMERAMASnap-2400.tif	2400/1-26
/			2.460824006	0.4199		1.0333	678	2400/7-8	E	P	/			D16	2400	6901	BF	/		https://zenodo.org/record/3492140/files/Snap-2400.tif	false	https://zenodo.org/record/3492140/files/SAMERAMASnap-2400.tif	2400/1-26
N			7.115046536	0.3868		2.7521	679	2400/9-10	N/A	S	S			D16	2400	6901	BF	S		https://zenodo.org/record/3492140/files/Snap-2400.tif	false	https://zenodo.org/record/3492140/files/SAMERAMASnap-2400.tif	2400/1-26
/			2.198505371	0.4282		0.9414	680	2400/11-12	C	P	/			C16	2400	6901	BF	/		https://zenodo.org/record/3492140/files/Snap-2400.tif	false	https://zenodo.org/record/3492140/files/SAMERAMASnap-2400.tif	2400/1-26
/			2.995992988	0.3993		1.1963	681	2400/13-14	C	P	/			B16	2400	6901	BF	/		https://zenodo.org/record/3492140/files/Snap-2400.tif	false	https://zenodo.org/record/3492140/files/SAMERAMASnap-2400.tif	2400/1-26
/			1.382965398	0.6387		0.8833	682	2400/15-16	E	P	/			B16	2400	6901	BF	/		https://zenodo.org/record/3492140/files/Snap-2400.tif	false	https://zenodo.org/record/3492140/files/SAMERAMASnap-2400.tif	2400/1-26
/			2.199627362	0.3757		0.8264	683	2400/17-18	C	P	/			B16	2400	6901	BF	/		https://zenodo.org/record/3492140/files/Snap-2400.tif	false	https://zenodo.org/record/3492140/files/SAMERAMASnap-2400.tif	2400/1-26
/			1.681363352	0.3198		0.5377	684	2400/19-20	E	P	/			B15	2400	6901	BF	/		https://zenodo.org/record/3492140/files/Snap-2400.tif	false	https://zenodo.org/record/3492140/files/SAMERAMASnap-2400.tif	2400/1-26
/			2.723341037	0.3029		0.8249	685	2400/21-22	O	P	/			B15	2400	6901	BF	/		https://zenodo.org/record/3492140/files/Snap-2400.tif	false	https://zenodo.org/record/3492140/files/SAMERAMASnap-2400.tif	2400/1-26
N			4.464716636	0.2735		1.2211	686	2400/23-24	N/A	S	S			B15	2400	6901	BF	C		https://zenodo.org/record/3492140/files/Snap-2400.tif	false	https://zenodo.org/record/3492140/files/SAMERAMASnap-2400.tif	2400/1-26
/			3.463172805	0.2824		0.978	687	2400/25-26	C	P	/			B15	2400	6901	BF	/		https://zenodo.org/record/3492140/files/Snap-2400.tif	false	https://zenodo.org/record/3492140/files/SAMERAMASnap-2400.tif	2400/1-26
/			2.399667866	0.3613		0.867	688	2401/1-2	C	P	/			D17	2401	6901	BF	/		https://zenodo.org/record/3492140/files/Snap-2401.tif	false	https://zenodo.org/record/3492140/files/SAMERAMASnap-2401.tif	2401/1-26
/			2.111636149	0.3386		0.715	689	2401/3-4	C	P	/			D17	2401	6901	BF	/		https://zenodo.org/record/3492140/files/Snap-2401.tif	false	https://zenodo.org/record/3492140/files/SAMERAMASnap-2401.tif	2401/1-26
/			2.167962675	0.3215		0.697	690	2401/5-6	O	P	/			D18	2401	6901	BF	/		https://zenodo.org/record/3492140/files/Snap-2401.tif	false	https://zenodo.org/record/3492140/files/SAMERAMASnap-2401.tif	2401/1-26
/			1.709770115	0.4524		0.7735	691	2401/7-8	E	P	/			C18	2401	6901	BF	/		https://zenodo.org/record/3492140/files/Snap-2401.tif	false	https://zenodo.org/record/3492140/files/SAMERAMASnap-2401.tif	2401/1-26
/			2.004560261	0.4605		0.9231	692	2401/9-10	E	P	/			C18	2401	6901	BF	/		https://zenodo.org/record/3492140/files/Snap-2401.tif	false	https://zenodo.org/record/3492140/files/SAMERAMASnap-2401.tif	2401/1-26
/			2.617387562	0.4647		1.2163	693	2401/11-12	C	P	/			B18	2401	6901	BF	/		https://zenodo.org/record/3492140/files/Snap-2401.tif	false	https://zenodo.org/record/3492140/files/SAMERAMASnap-2401.tif	2401/1-26
/			1.704142012	0.2873		0.4896	694	2401/13-14	O	P	/			B18	2401	6901	BF	/		https://zenodo.org/record/3492140/files/Snap-2401.tif	false	https://zenodo.org/record/3492140/files/SAMERAMASnap-2401.tif	2401/1-26
N			4.003802281	0.263		1.053	695	2401/15-16	N/A	S	S			B18	2401	6901	BF	S		https://zenodo.org/record/3492140/files/Snap-2401.tif	false	https://zenodo.org/record/3492140/files/SAMERAMASnap-2401.tif	2401/1-26
/			1.641018544	0.3613		0.5929	696	2401/17-18	E	P	/			B17	2401	6901	BF	/		https://zenodo.org/record/3492140/files/Snap-2401.tif	false	https://zenodo.org/record/3492140/files/SAMERAMASnap-2401.tif	2401/1-26
/			3.375639713	0.3908		1.3192	697	2401/19-20	E	P	/			B17	2401	6901	BF	/		https://zenodo.org/record/3492140/files/Snap-2401.tif	false	https://zenodo.org/record/3492140/files/SAMERAMASnap-2401.tif	2401/1-26
/			1.791044776	0.4221		0.756	698	2401/21-22	O	P	/			B17	2401	6901	BF	/		https://zenodo.org/record/3492140/files/Snap-2401.tif	false	https://zenodo.org/record/3492140/files/SAMERAMASnap-2401.tif	2401/1-26
/			2.069653614	0.5312		1.0994	699	2401/23-24	C	P	/			B17	2401	6901	BF	/		https://zenodo.org/record/3492140/files/Snap-2401.tif	false	https://zenodo.org/record/3492140/files/SAMERAMASnap-2401.tif	2401/1-26
N			4.331085877	0.2818		1.2205	700	2401/25-26	N/A	S	S			B17	2401	6901	BF	C		https://zenodo.org/record/3492140/files/Snap-2401.tif	false	https://zenodo.org/record/3492140/files/SAMERAMASnap-2401.tif	2401/1-26
/			2.021041667	0.48		0.9701	701	2402/1-2	C	P	/			D19	2402	6901	BF	/		https://zenodo.org/record/3492140/files/SAMAERAMASnap-2402.tif	false	https://zenodo.org/record/3492140/files/SAMERAMASnap-2402.tif	2402/1-20
/			3.259141882	0.4102		1.3369	702	2402/3-4	C	P	/			D19	2402	6901	BF	/		https://zenodo.org/record/3492140/files/SAMAERAMASnap-2402.tif	false	https://zenodo.org/record/3492140/files/SAMERAMASnap-2402.tif	2402/1-20
/			1.383370956	0.5316		0.7354	703	2402/5-6	D	P	/			D20	2402	6901	BF	/		https://zenodo.org/record/3492140/files/SAMAERAMASnap-2402.tif	false	https://zenodo.org/record/3492140/files/SAMERAMASnap-2402.tif	2402/1-20
/			3.49655914	0.465		1.6259	704	2402/7-8	C	P	/			D20	2402	6901	BF	/		https://zenodo.org/record/3492140/files/SAMAERAMASnap-2402.tif	false	https://zenodo.org/record/3492140/files/SAMERAMASnap-2402.tif	2402/1-20
/			1.81106446	0.4049		0.7333	705	2402/9-10	E	P	/			C20	2402	6901	BF	/		https://zenodo.org/record/3492140/files/SAMAERAMASnap-2402.tif	false	https://zenodo.org/record/3492140/files/SAMERAMASnap-2402.tif	2402/1-20
/			1.128639781	0.7315		0.8256	706	2402/11-12	E	P	/			C20	2402	6901	BF	/		https://zenodo.org/record/3492140/files/SAMAERAMASnap-2402.tif	false	https://zenodo.org/record/3492140/files/SAMERAMASnap-2402.tif	2402/1-20
/			2.278299555	0.4046		0.9218	707	2402/13-14	C	P	/			C19	2402	6901	BF	/		https://zenodo.org/record/3492140/files/SAMAERAMASnap-2402.tif	false	https://zenodo.org/record/3492140/files/SAMERAMASnap-2402.tif	2402/1-20
/			1.529260577	0.5058		0.7735	708	2402/15-16	E	P	/			B19	2402	6901	BF	/		https://zenodo.org/record/3492140/files/SAMAERAMASnap-2402.tif	false	https://zenodo.org/record/3492140/files/SAMERAMASnap-2402.tif	2402/1-20
/			3.151558891	0.3464		1.0917	709	2402/17-18	C	P	/			B20	2402	6901	BF	/		https://zenodo.org/record/3492140/files/SAMAERAMASnap-2402.tif	false	https://zenodo.org/record/3492140/files/SAMERAMASnap-2402.tif	2402/1-20
/			2.573114051	0.2797		0.7197	710	2402/19-20	C	P	/			B20	2402	6901	BF	/		https://zenodo.org/record/3492140/files/SAMAERAMASnap-2402.tif	false	https://zenodo.org/record/3492140/files/SAMERAMASnap-2402.tif	2402/1-20
/			1.631040131	0.2442		0.3983	711	2403/1-2	E	P	/			D21	2403	6901	BF	/		https://zenodo.org/record/3492140/files/Snap-2403.tif	false	https://zenodo.org/record/3492140/files/SAMERAMASnap-2403.tif	2403/1-28
/			1.386884217	0.3187		0.442	712	2403/3-4	E	P	/			D21	2403	6901	BF	/		https://zenodo.org/record/3492140/files/Snap-2403.tif	false	https://zenodo.org/record/3492140/files/SAMERAMASnap-2403.tif	2403/1-28
/			1.150233372	0.3428		0.3943	713	2403/5-6	O	P	/			D21	2403	6901	BF	/		https://zenodo.org/record/3492140/files/Snap-2403.tif	false	https://zenodo.org/record/3492140/files/SAMERAMASnap-2403.tif	2403/1-28
/			1.138101983	0.2824		0.3214	714	2403/7-8	O	P	/			D21	2403	6901	BF	/		https://zenodo.org/record/3492140/files/Snap-2403.tif	false	https://zenodo.org/record/3492140/files/SAMERAMASnap-2403.tif	2403/1-28
/			1.135755258	0.2615		0.297	715	2403/9-10	E	P	/			D21	2403	6901	BF	/		https://zenodo.org/record/3492140/files/Snap-2403.tif	false	https://zenodo.org/record/3492140/files/SAMERAMASnap-2403.tif	2403/1-28
/			1.3488117	0.2735		0.3689	716	2403/11-12	O	P	/			B21	2403	6901	BF	/		https://zenodo.org/record/3492140/files/Snap-2403.tif	false	https://zenodo.org/record/3492140/files/SAMERAMASnap-2403.tif	2403/1-28
N			4.996732026	0.2142		1.0703	717	2403/13-14	N/A	S	S			B21	2403	6901	BF	C		https://zenodo.org/record/3492140/files/Snap-2403.tif	false	https://zenodo.org/record/3492140/files/SAMERAMASnap-2403.tif	2403/1-28
/			2.406850751	0.2861		0.6886	718	2403/15-16	C	P	/			B21	2403	6901	BF	/		https://zenodo.org/record/3492140/files/Snap-2403.tif	false	https://zenodo.org/record/3492140/files/SAMERAMASnap-2403.tif	2403/1-28
/			3.376506024	0.2656		0.8968	719	2403/17-18	C	P	/			B21	2403	6901	BF	/		https://zenodo.org/record/3492140/files/Snap-2403.tif	false	https://zenodo.org/record/3492140/files/SAMERAMASnap-2403.tif	2403/1-28
/			1.166320646	0.4335		0.5056	720	2403/19-20	E	P	/			B21	2403	6901	BF	/		https://zenodo.org/record/3492140/files/Snap-2403.tif	false	https://zenodo.org/record/3492140/files/SAMERAMASnap-2403.tif	2403/1-28
/			1.922917207	0.3853		0.7409	721	2403/21-22	E	P	/			B21	2403	6901	BF	/		https://zenodo.org/record/3492140/files/Snap-2403.tif	false	https://zenodo.org/record/3492140/files/SAMERAMASnap-2403.tif	2403/1-28
/			3.479203076	0.2861		0.9954	722	2403/23-24	O	P	/			B22	2403	6901	BF	/		https://zenodo.org/record/3492140/files/Snap-2403.tif	false	https://zenodo.org/record/3492140/files/SAMERAMASnap-2403.tif	2403/1-28
/			1.225048502	0.4639		0.5683	723	2403/25-26	E	P	/			B22	2403	6901	BF	/		https://zenodo.org/record/3492140/files/Snap-2403.tif	false	https://zenodo.org/record/3492140/files/SAMERAMASnap-2403.tif	2403/1-28
/			1.05359147	0.3564		0.3755	724	2403/27-28	R	P	/			B22	2403	6901	BF	/		https://zenodo.org/record/3492140/files/Snap-2403.tif	false	https://zenodo.org/record/3492140/files/SAMERAMASnap-2403.tif	2403/1-28
/			2.477583313	0.4171		1.0334	725	2404/1-2	C	P	/			D23	2404	6901	BF	/		https://zenodo.org/record/3492140/files/Snap-2404.tif	false	https://zenodo.org/record/3492140/files/SAMERAMASnap-2404.tif	2404/1-36
/			2.44529864	0.1691		0.4135	726	2404/3-4	C	P	/			D23	2404	6901	BF	/		https://zenodo.org/record/3492140/files/Snap-2404.tif	false	https://zenodo.org/record/3492140/files/SAMERAMASnap-2404.tif	2404/1-36
/			1.373811266	0.1367		0.1878	727	2404/5-6	E	P	/			D23	2404	6901	BF	/		https://zenodo.org/record/3492140/files/Snap-2404.tif	false	https://zenodo.org/record/3492140/files/SAMERAMASnap-2404.tif	2404/1-36
/			1.691666667	0.168		0.2842	728	2404/7-8	E	P	/			D24	2404	6901	BF	/		https://zenodo.org/record/3492140/files/Snap-2404.tif	false	https://zenodo.org/record/3492140/files/SAMERAMASnap-2404.tif	2404/1-36
/			3.071682044	0.2818		0.8656	729	2404/9-10	C	P	/			D24	2404	6901	BF	/		https://zenodo.org/record/3492140/files/Snap-2404.tif	false	https://zenodo.org/record/3492140/files/SAMERAMASnap-2404.tif	2404/1-36
/			1.213576816	0.2519		0.3057	730	2404/11-12	E	P	/			D24	2404	6901	BF	/		https://zenodo.org/record/3492140/files/Snap-2404.tif	false	https://zenodo.org/record/3492140/files/SAMERAMASnap-2404.tif	2404/1-36
/			1.912782956	0.1502		0.2873	731	2404/13-14	C	P	/			D24	2404	6901	BF	/		https://zenodo.org/record/3492140/files/Snap-2404.tif	false	https://zenodo.org/record/3492140/files/SAMERAMASnap-2404.tif	2404/1-36
/			1.421548	0.2442		0.376	732	2404/15-16	E	P	/			D24	2404	6901	BF	/		https://zenodo.org/record/3492140/files/Snap-2404.tif	false	https://zenodo.org/record/3492140/files/SAMERAMASnap-2404.tif	2404/1-36
/			1.177252585	0.1354		0.1594	733	2404/17-18	O	P	/			D24	2404	6901	BF	/		https://zenodo.org/record/3492140/files/Snap-2404.tif	false	https://zenodo.org/record/3492140/files/SAMERAMASnap-2404.tif	2404/1-36
/			1.453529412	0.17		0.2471	734	2404/19-20	E	P	/			B24	2404	6901	BF	/		https://zenodo.org/record/3492140/files/Snap-2404.tif	false	https://zenodo.org/record/3492140/files/SAMERAMASnap-2404.tif	2404/1-36
/			1.52756227	0.2449		0.3741	735	2404/21-22	O	P	/			B24	2404	6901	BF	/		https://zenodo.org/record/3492140/files/Snap-2404.tif	false	https://zenodo.org/record/3492140/files/SAMERAMASnap-2404.tif	2404/1-36
/			1.535320539	0.2449		0.376	736	2404/23-24	O	P	/			B24	2404	6901	BF	/		https://zenodo.org/record/3492140/files/Snap-2404.tif	false	https://zenodo.org/record/3492140/files/SAMERAMASnap-2404.tif	2404/1-36
/			1.327234927	0.2405		0.3192	737	2404/25-26	O	P	/			B24	2404	6901	BF	/		https://zenodo.org/record/3492140/files/Snap-2404.tif	false	https://zenodo.org/record/3492140/files/SAMERAMASnap-2404.tif	2404/1-36
/			1.082154882	0.297		0.3214	738	2404/27-28	R	P	/			B24	2404	6901	BF	/		https://zenodo.org/record/3492140/files/Snap-2404.tif	false	https://zenodo.org/record/3492140/files/SAMERAMASnap-2404.tif	2404/1-36
/			2.94012474	0.2405		0.7071	739	2404/29-30	E	P	/			B24	2404	6901	BF	/		https://zenodo.org/record/3492140/files/Snap-2404.tif	false	https://zenodo.org/record/3492140/files/SAMERAMASnap-2404.tif	2404/1-36
/			1.49486653	0.2922		0.4368	740	2404/31-32	E	P	/			B24	2404	6901	BF	/		https://zenodo.org/record/3492140/files/Snap-2404.tif	false	https://zenodo.org/record/3492140/files/SAMERAMASnap-2404.tif	2404/1-36
/			1.307969708	0.2773		0.3627	741	2404/33-34	O	P	/			B23	2404	6901	BF	/		https://zenodo.org/record/3492140/files/Snap-2404.tif	false	https://zenodo.org/record/3492140/files/SAMERAMASnap-2404.tif	2404/1-36
/			1.566666667	0.252		0.3948	742	2404/35-36	O	P	/			B23	2404	6901	BF	/		https://zenodo.org/record/3492140/files/Snap-2404.tif	false	https://zenodo.org/record/3492140/files/SAMERAMASnap-2404.tif	2404/1-36
/			1.800857551	0.2099		0.378	743	2406/1-2	E	P	/			D25	2406	6901	BF	/		https://zenodo.org/record/3492140/files/Snap-2406.tif	false	https://zenodo.org/record/3492140/files/SAMERAMASnap-2406.tif	2406/1-40
/			1.374476987	0.239		0.3285	744	2406/3-4	E	P	/			D25	2406	6901	BF	/		https://zenodo.org/record/3492140/files/Snap-2406.tif	false	https://zenodo.org/record/3492140/files/SAMERAMASnap-2406.tif	2406/1-40
/			1.176085176	0.2442		0.2872	745	2406/5-6	O	P	/			D25	2406	6901	BF	/		https://zenodo.org/record/3492140/files/Snap-2406.tif	false	https://zenodo.org/record/3492140/files/SAMERAMASnap-2406.tif	2406/1-40
/			3.062091503	0.2142		0.6559	746	2406/7-8	C	P	/			D25	2406	6901	BF	/		https://zenodo.org/record/3492140/files/Snap-2406.tif	false	https://zenodo.org/record/3492140/files/SAMERAMASnap-2406.tif	2406/1-40
/			1.209734863	0.2527		0.3057	747	2406/9-10	E	P	/			D25	2406	6901	BF	/		https://zenodo.org/record/3492140/files/Snap-2406.tif	false	https://zenodo.org/record/3492140/files/SAMERAMASnap-2406.tif	2406/1-40
/			1.098346636	0.3508		0.3853	748	2406/11-12	O	P	/			D25	2406	6901	BF	/		https://zenodo.org/record/3492140/files/Snap-2406.tif	false	https://zenodo.org/record/3492140/files/SAMERAMASnap-2406.tif	2406/1-40
/			2.724223947	0.3608		0.9829	749	2406/13-14	C	P	/			D26	2406	6901	BF	/		https://zenodo.org/record/3492140/files/Snap-2406.tif	false	https://zenodo.org/record/3492140/files/SAMERAMASnap-2406.tif	2406/1-40
/			1.466227749	0.4101		0.6013	750	2406/15-16	E	P	/			D26	2406	6901	BF	/		https://zenodo.org/record/3492140/files/Snap-2406.tif	false	https://zenodo.org/record/3492140/files/SAMERAMASnap-2406.tif	2406/1-40
/			1.204066265	0.2656		0.3198	751	2406/17-18	E	P	/			D26	2406	6901	BF	/		https://zenodo.org/record/3492140/files/Snap-2406.tif	false	https://zenodo.org/record/3492140/files/SAMERAMASnap-2406.tif	2406/1-40
/			1.112054329	0.4123		0.4585	752	2406/19-20	E	P	/			B26	2406	6901	BF	/		https://zenodo.org/record/3492140/files/Snap-2406.tif	false	https://zenodo.org/record/3492140/files/SAMERAMASnap-2406.tif	2406/1-40
/			1.821630616	0.3005		0.5474	753	2406/21-22	O	P	/			B26	2406	6901	BF	/		https://zenodo.org/record/3492140/files/Snap-2406.tif	false	https://zenodo.org/record/3492140/files/SAMERAMASnap-2406.tif	2406/1-40
/			2.071798493	0.4248		0.8801	754	2406/23-24	C	P	/			B26	2406	6901	BF	/		https://zenodo.org/record/3492140/files/Snap-2406.tif	false	https://zenodo.org/record/3492140/files/SAMERAMASnap-2406.tif	2406/1-40
/			1.661377084	0.3718		0.6177	755	2406/25-26	E	P	/			B26	2406	6901	BF	/		https://zenodo.org/record/3492140/files/Snap-2406.tif	false	https://zenodo.org/record/3492140/files/SAMERAMASnap-2406.tif	2406/1-40
/			2.813435433	0.2873		0.8083	756	2406/27-28	O	P	/			B26	2406	6901	BF	/		https://zenodo.org/record/3492140/files/Snap-2406.tif	false	https://zenodo.org/record/3492140/files/SAMERAMASnap-2406.tif	2406/1-40
/			1.661431994	0.3757		0.6242	757	2406/29-30	O	P	/			B25	2406	6901	BF	/		https://zenodo.org/record/3492140/files/Snap-2406.tif	false	https://zenodo.org/record/3492140/files/SAMERAMASnap-2406.tif	2406/1-40
/			1.091853035	0.3756		0.4101	758	2406/31-32	R	P	/			B25	2406	6901	BF	/		https://zenodo.org/record/3492140/files/Snap-2406.tif	false	https://zenodo.org/record/3492140/files/SAMERAMASnap-2406.tif	2406/1-40
/			2.191628515	0.3058		0.6702	759	2406/33-34	C	P	/			C25	2406	6901	BF	/		https://zenodo.org/record/3492140/files/Snap-2406.tif	false	https://zenodo.org/record/3492140/files/SAMERAMASnap-2406.tif	2406/1-40
/			1.954656117	0.3286		0.6423	760	2406/35-36	C	P	/			C26	2406	6901	BF	/		https://zenodo.org/record/3492140/files/Snap-2406.tif	false	https://zenodo.org/record/3492140/files/SAMERAMASnap-2406.tif	2406/1-40
/			2.119453106	0.4169		0.8836	761	2406/37-38	C	P	/			B25	2406	6901	BF	/		https://zenodo.org/record/3492140/files/Snap-2406.tif	false	https://zenodo.org/record/3492140/files/SAMERAMASnap-2406.tif	2406/1-40
/			1.778358809	0.4972		0.8842	762	2406/39-40	E	P	/			B25	2406	6901	BF	/		https://zenodo.org/record/3492140/files/Snap-2406.tif	false	https://zenodo.org/record/3492140/files/SAMERAMASnap-2406.tif	2406/1-40
/			1.243763676	0.2285		0.2842	763	2407/1-2	D	P	/			D28	2407	6901	BF	/		https://zenodo.org/record/3492140/files/Snap-2407.tif	false	https://zenodo.org/record/3492140/files/SAMERAMASnap-2407.tif	2407/1-56
/			2.050932242	0.2199		0.451	764	2407/3-4	E	P	/			D28	2407	6901	BF	/		https://zenodo.org/record/3492140/files/Snap-2407.tif	false	https://zenodo.org/record/3492140/files/SAMERAMASnap-2407.tif	2407/1-56
/			1.541037158	0.2449		0.3774	765	2407/5-6	E	P	/			D27	2407	6901	BF	/		https://zenodo.org/record/3492140/files/Snap-2407.tif	false	https://zenodo.org/record/3492140/files/SAMERAMASnap-2407.tif	2407/1-56
/			1.521398747	0.1916		0.2915	766	2407/7-8	E	P	/			D27	2407	6901	BF	/		https://zenodo.org/record/3492140/files/Snap-2407.tif	false	https://zenodo.org/record/3492140/files/SAMERAMASnap-2407.tif	2407/1-56
/			1.510348906	0.1691		0.2554	767	2407/9-10	O	P	/			D27	2407	6901	BF	/		https://zenodo.org/record/3492140/files/Snap-2407.tif	false	https://zenodo.org/record/3492140/files/SAMERAMASnap-2407.tif	2407/1-56
/			1.522553517	0.2616		0.3983	768	2407/11-12	E	P	/			D27	2407	6901	BF	/		https://zenodo.org/record/3492140/files/Snap-2407.tif	false	https://zenodo.org/record/3492140/files/SAMERAMASnap-2407.tif	2407/1-56
/			2.673450509	0.3243		0.867	769	2407/13-14	C	P	/			D27	2407	6901	BF	/		https://zenodo.org/record/3492140/files/Snap-2407.tif	false	https://zenodo.org/record/3492140/files/SAMERAMASnap-2407.tif	2407/1-56
/			1.194897422	0.3802		0.4543	770	2407/15-16	E	P	/			D27	2407	6901	BF	/		https://zenodo.org/record/3492140/files/Snap-2407.tif	false	https://zenodo.org/record/3492140/files/SAMERAMASnap-2407.tif	2407/1-56
/			1.513860014	0.2886		0.4369	771	2407/17-18	O	P	/			D28	2407	6901	BF	/		https://zenodo.org/record/3492140/files/Snap-2407.tif	false	https://zenodo.org/record/3492140/files/SAMERAMASnap-2407.tif	2407/1-56
/			1.274451469	0.2689		0.3427	772	2407/19-20	E	P	/			D28	2407	6901	BF	/		https://zenodo.org/record/3492140/files/Snap-2407.tif	false	https://zenodo.org/record/3492140/files/SAMERAMASnap-2407.tif	2407/1-56
/			1.404369628	0.2792		0.3921	773	2407/21-22	E	P	/			C28	2407	6901	BF	/		https://zenodo.org/record/3492140/files/Snap-2407.tif	false	https://zenodo.org/record/3492140/files/SAMERAMASnap-2407.tif	2407/1-56
/			1.784650341	0.3961		0.7069	774	2407/23-24	E	P	/			B28	2407	6901	BF	/		https://zenodo.org/record/3492140/files/Snap-2407.tif	false	https://zenodo.org/record/3492140/files/SAMERAMASnap-2407.tif	2407/1-56
/			1.237742831	0.3243		0.4014	775	2407/25-26	E	P	/			B28	2407	6901	BF	/		https://zenodo.org/record/3492140/files/Snap-2407.tif	false	https://zenodo.org/record/3492140/files/SAMERAMASnap-2407.tif	2407/1-56
N			6.320623917	0.1731		1.0941	776	2407/27-28	N/A	S	S			B28	2407	6901	BF	C		https://zenodo.org/record/3492140/files/Snap-2407.tif	false	https://zenodo.org/record/3492140/files/SAMERAMASnap-2407.tif	2407/1-56
/			1.062071331	0.2916		0.3097	777	2407/29-30	R	P	/			B28	2407	6901	BF	/		https://zenodo.org/record/3492140/files/Snap-2407.tif	false	https://zenodo.org/record/3492140/files/SAMERAMASnap-2407.tif	2407/1-56
/			1.179684338	0.2471		0.2915	778	2407/31-32	E	P	/			B28	2407	6901	BF	/		https://zenodo.org/record/3492140/files/Snap-2407.tif	false	https://zenodo.org/record/3492140/files/SAMERAMASnap-2407.tif	2407/1-56
/			1.041883117	0.308		0.3209	779	2407/33-34	R	P	/			B27	2407	6901	BF	/		https://zenodo.org/record/3492140/files/Snap-2407.tif	false	https://zenodo.org/record/3492140/files/SAMERAMASnap-2407.tif	2407/1-56
/			1.333465661	0.2519		0.3359	780	2407/35-36	E	P	/			B27	2407	6901	BF	/		https://zenodo.org/record/3492140/files/Snap-2407.tif	false	https://zenodo.org/record/3492140/files/SAMERAMASnap-2407.tif	2407/1-56
/			1.019823117	0.3279		0.3344	781	2407/37-38	O	P	/			B27	2407	6901	BF	/		https://zenodo.org/record/3492140/files/Snap-2407.tif	false	https://zenodo.org/record/3492140/files/SAMERAMASnap-2407.tif	2407/1-56
/			1.799134511	0.2773		0.4989	782	2407/39-40	C	P	/			B27	2407	6901	BF	/		https://zenodo.org/record/3492140/files/Snap-2407.tif	false	https://zenodo.org/record/3492140/files/SAMERAMASnap-2407.tif	2407/1-56
/			1.092557849	0.3198		0.3494	783	2407/41-42	R	P	/			B27	2407	6901	BF	/		https://zenodo.org/record/3492140/files/Snap-2407.tif	false	https://zenodo.org/record/3492140/files/SAMERAMASnap-2407.tif	2407/1-56
/			1.124538518	0.4063		0.4569	784	2407/43-44	E	P	/			B27	2407	6901	BF	/		https://zenodo.org/record/3492140/files/Snap-2407.tif	false	https://zenodo.org/record/3492140/files/SAMERAMASnap-2407.tif	2407/1-56
/			1.223116313	0.2734		0.3344	785	2407/45-46	E	P	/			B27	2407	6901	BF	/		https://zenodo.org/record/3492140/files/Snap-2407.tif	false	https://zenodo.org/record/3492140/files/SAMERAMASnap-2407.tif	2407/1-56
/			1.124695122	0.328		0.3689	786	2407/47-48	O	P	/			B27	2407	6901	BF	/		https://zenodo.org/record/3492140/files/Snap-2407.tif	false	https://zenodo.org/record/3492140/files/SAMERAMASnap-2407.tif	2407/1-56
/			3.772525849	0.0677		0.2554	787	2407/49-50	C	P	/			B27	2407	6901	BF	/		https://zenodo.org/record/3492140/files/Snap-2407.tif	false	https://zenodo.org/record/3492140/files/SAMERAMASnap-2407.tif	2407/1-56
/			1.035076323	0.3079		0.3187	788	2407/51-52	E	P	/			B27	2407	6901	BF	/		https://zenodo.org/record/3492140/files/Snap-2407.tif	false	https://zenodo.org/record/3492140/files/SAMERAMASnap-2407.tif	2407/1-56
/			1.663985149	0.1616		0.2689	789	2407/53-54	O	P	/			B27	2407	6901	BF	/		https://zenodo.org/record/3492140/files/Snap-2407.tif	false	https://zenodo.org/record/3492140/files/SAMERAMASnap-2407.tif	2407/1-56
/			2.521502719	0.2023		0.5101	790	2407/55-56	C	P	/			B27	2407	6901	BF	/		https://zenodo.org/record/3492140/files/Snap-2407.tif	false	https://zenodo.org/record/3492140/files/SAMERAMASnap-2407.tif	2407/1-56
N			8.194116102	0.3807		3.1195	791	2333/1-2	N/A	S	M			A1	2333	3548	FF	S		https://zenodo.org/record/3492140/files/Snap-2333.tif	false	https://zenodo.org/record/3492140/files/SAMERAMASnap-2333.tif	2333/1-104
/			1.792056075	0.3424		0.6136	792	2333/3-4	C	P	/			A1	2333	3548	FF	/		https://zenodo.org/record/3492140/files/Snap-2333.tif	false	https://zenodo.org/record/3492140/files/SAMERAMASnap-2333.tif	2333/1-104
/			1.445795875	0.3782		0.5468	793	2333/5-6	E	P	/			A1	2333	3548	FF	/		https://zenodo.org/record/3492140/files/Snap-2333.tif	false	https://zenodo.org/record/3492140/files/SAMERAMASnap-2333.tif	2333/1-104
/			1.11771995	0.2421		0.2706	794	2333/7-8	E	P	/			A1	2333	3548	FF	/		https://zenodo.org/record/3492140/files/Snap-2333.tif	false	https://zenodo.org/record/3492140/files/SAMERAMASnap-2333.tif	2333/1-104
/			2.155451601	0.2779		0.599	795	2333/9-10	C	P	/			A1	2333	3548	FF	/		https://zenodo.org/record/3492140/files/Snap-2333.tif	false	https://zenodo.org/record/3492140/files/SAMERAMASnap-2333.tif	2333/1-104
/			1.383742911	0.3703		0.5124	796	2333/11-12	E	P	/			A1	2333	3548	FF	/		https://zenodo.org/record/3492140/files/Snap-2333.tif	false	https://zenodo.org/record/3492140/files/SAMERAMASnap-2333.tif	2333/1-104
/			1.265894143	0.3193		0.4042	797	2333/13-14	D	P	/			A2	2333	3548	FF	/		https://zenodo.org/record/3492140/files/Snap-2333.tif	false	https://zenodo.org/record/3492140/files/SAMERAMASnap-2333.tif	2333/1-104
/			2.089899524	0.1891		0.3952	798	2333/15-16	C	P	/			A2	2333	3548	FF	/		https://zenodo.org/record/3492140/files/Snap-2333.tif	false	https://zenodo.org/record/3492140/files/SAMERAMASnap-2333.tif	2333/1-104
N			4.029330889	0.2182		0.8792	799	2333/17-18	N/A	S	M			A2	2333	3548	FF	S		https://zenodo.org/record/3492140/files/Snap-2333.tif	false	https://zenodo.org/record/3492140/files/SAMERAMASnap-2333.tif	2333/1-104
N			12.30203755	0.2503		3.0792	800	2333/19-20	N/A	S	M			A2	2333	3548	FF	C		https://zenodo.org/record/3492140/files/Snap-2333.tif	false	https://zenodo.org/record/3492140/files/SAMERAMASnap-2333.tif	2333/1-104
/			1.028430161	0.4045		0.416	801	2333/21-22	E	P	/			A2	2333	3548	FF	/		https://zenodo.org/record/3492140/files/Snap-2333.tif	false	https://zenodo.org/record/3492140/files/SAMERAMASnap-2333.tif	2333/1-104
/			1	0.3593		0.3593	802	2333/23-24	R	P	/			A2	2333	3548	FF	/		https://zenodo.org/record/3492140/files/Snap-2333.tif	false	https://zenodo.org/record/3492140/files/SAMERAMASnap-2333.tif	2333/1-104
/			2.041717294	0.2469		0.5041	803	2333/25-26	E	P	/			A2	2333	3548	FF	/		https://zenodo.org/record/3492140/files/Snap-2333.tif	false	https://zenodo.org/record/3492140/files/SAMERAMASnap-2333.tif	2333/1-104
/			1.719024123	0.3648		0.6271	804	2333/27-28	O	P	/			A2	2333	3548	FF	/		https://zenodo.org/record/3492140/files/Snap-2333.tif	false	https://zenodo.org/record/3492140/files/SAMERAMASnap-2333.tif	2333/1-104
N			4.101086957	0.184		0.7546	805	2333/29-30	N/A	S	M			A2	2333	3548	FF	S		https://zenodo.org/record/3492140/files/Snap-2333.tif	false	https://zenodo.org/record/3492140/files/SAMERAMASnap-2333.tif	2333/1-104
N			4.20077096	0.3113		1.3077	806	2333/31-32	N/A	S	M			A2	2333	3548	FF	C		https://zenodo.org/record/3492140/files/Snap-2333.tif	false	https://zenodo.org/record/3492140/files/SAMERAMASnap-2333.tif	2333/1-104
/			1.652351097	0.319		0.5271	807	2333/33-34	O	P	/			A2	2333	3548	FF	/		https://zenodo.org/record/3492140/files/Snap-2333.tif	false	https://zenodo.org/record/3492140/files/SAMERAMASnap-2333.tif	2333/1-104
/			2.78125	0.2368		0.6586	808	2333/35-36	E	P	/			A2	2333	3548	FF	/		https://zenodo.org/record/3492140/files/Snap-2333.tif	false	https://zenodo.org/record/3492140/files/SAMERAMASnap-2333.tif	2333/1-104
/			3.364404311	0.3433		1.155	809	2333/37-38	C	P	/			A2	2333	3548	FF	/		https://zenodo.org/record/3492140/files/Snap-2333.tif	false	https://zenodo.org/record/3492140/files/SAMERAMASnap-2333.tif	2333/1-104
/			1.471423623	0.2887		0.4248	810	2333/39-40	E	P	/			A2	2333	3548	FF	/		https://zenodo.org/record/3492140/files/Snap-2333.tif	false	https://zenodo.org/record/3492140/files/SAMERAMASnap-2333.tif	2333/1-104
/			2.351617076	0.3865		0.9089	811	2333/41-42	C	P	/			A2	2333	3548	FF	/		https://zenodo.org/record/3492140/files/Snap-2333.tif	false	https://zenodo.org/record/3492140/files/SAMERAMASnap-2333.tif	2333/1-104
/			1.076808352	0.2682		0.2888	812	2333/43-44	R	P	/			B2	2333	3548	FF	/		https://zenodo.org/record/3492140/files/Snap-2333.tif	false	https://zenodo.org/record/3492140/files/SAMERAMASnap-2333.tif	2333/1-104
/			1.205973623	0.2578		0.3109	813	2333/45-46	E	P	/			B2	2333	3548	FF	/		https://zenodo.org/record/3492140/files/Snap-2333.tif	false	https://zenodo.org/record/3492140/files/SAMERAMASnap-2333.tif	2333/1-104
N			18.42056075	0.1498		2.7594	814	2333/47-48	N/A	S	M			B2	2333	3548	FF	S		https://zenodo.org/record/3492140/files/Snap-2333.tif	false	https://zenodo.org/record/3492140/files/SAMERAMASnap-2333.tif	2333/1-104
N			10.64801444	0.2216		2.3596	815	2333/49-50	N/A	S	M			B2	2333	3548	FF	S		https://zenodo.org/record/3492140/files/Snap-2333.tif	false	https://zenodo.org/record/3492140/files/SAMERAMASnap-2333.tif	2333/1-104
/			1.710651828	0.3774		0.6456	816	2333/51-52	O	P	/			B2	2333	3548	FF	/		https://zenodo.org/record/3492140/files/Snap-2333.tif	false	https://zenodo.org/record/3492140/files/SAMERAMASnap-2333.tif	2333/1-104
/			1.732643525	0.2996		0.5191	817	2333/53-54	C	P	/			B2	2333	3548	FF	/		https://zenodo.org/record/3492140/files/Snap-2333.tif	false	https://zenodo.org/record/3492140/files/SAMERAMASnap-2333.tif	2333/1-104
/			2.573521981	0.1979		0.5093	818	2333/55-56	C	P	/			B2	2333	3548	FF	/		https://zenodo.org/record/3492140/files/Snap-2333.tif	false	https://zenodo.org/record/3492140/files/SAMERAMASnap-2333.tif	2333/1-104
/			1.73599175	0.2909		0.505	819	2333/57-58	E	P	/			B2	2333	3548	FF	/		https://zenodo.org/record/3492140/files/Snap-2333.tif	false	https://zenodo.org/record/3492140/files/SAMERAMASnap-2333.tif	2333/1-104
/			1.239049236	0.2945		0.3649	820	2333/59-60	E	P	/			B2	2333	3548	FF	/		https://zenodo.org/record/3492140/files/Snap-2333.tif	false	https://zenodo.org/record/3492140/files/SAMERAMASnap-2333.tif	2333/1-104
/			2.17838765	0.2332		0.508	821	2333/61-62	C	P	/			B2	2333	3548	FF	/		https://zenodo.org/record/3492140/files/Snap-2333.tif	false	https://zenodo.org/record/3492140/files/SAMERAMASnap-2333.tif	2333/1-104
/			1.978119181	0.2148		0.4249	822	2333/63-64	O	P	/			B2	2333	3548	FF	/		https://zenodo.org/record/3492140/files/Snap-2333.tif	false	https://zenodo.org/record/3492140/files/SAMERAMASnap-2333.tif	2333/1-104
/			2.880257298	0.2021		0.5821	823	2333/65-66	C	P	/			B2	2333	3548	FF	/		https://zenodo.org/record/3492140/files/Snap-2333.tif	false	https://zenodo.org/record/3492140/files/SAMERAMASnap-2333.tif	2333/1-104
/			3.002956081	0.2368		0.7111	824	2333/67-68	C	P	/			B1	2333	3548	FF	/		https://zenodo.org/record/3492140/files/Snap-2333.tif	false	https://zenodo.org/record/3492140/files/SAMERAMASnap-2333.tif	2333/1-104
/			1.518831668	0.2602		0.3952	825	2333/69-70	E	P	/			B1	2333	3548	FF	/		https://zenodo.org/record/3492140/files/Snap-2333.tif	false	https://zenodo.org/record/3492140/files/SAMERAMASnap-2333.tif	2333/1-104
N			4.805825243	0.1957		0.9405	826	2333/71-72	N/A	S	M			B1	2333	3548	FF	S		https://zenodo.org/record/3492140/files/Snap-2333.tif	false	https://zenodo.org/record/3492140/files/SAMERAMASnap-2333.tif	2333/1-104
/			2.472890146	0.4242		1.049	827	2333/73-74	C	P	/			B1	2333	3548	FF	/		https://zenodo.org/record/3492140/files/Snap-2333.tif	false	https://zenodo.org/record/3492140/files/SAMERAMASnap-2333.tif	2333/1-104
/			1.062100024	0.4219		0.4481	828	2333/75-76	O	P	/			B1	2333	3548	FF	/		https://zenodo.org/record/3492140/files/Snap-2333.tif	false	https://zenodo.org/record/3492140/files/SAMERAMASnap-2333.tif	2333/1-104
N			9.469202899	0.276		2.6135	829	2333/77-78	N/A	S	M			B1	2333	3548	FF	S		https://zenodo.org/record/3492140/files/Snap-2333.tif	false	https://zenodo.org/record/3492140/files/SAMERAMASnap-2333.tif	2333/1-104
/			1.941161019	0.3807		0.739	830	2333/79-80	C	P	/			B1	2333	3548	FF	/		https://zenodo.org/record/3492140/files/Snap-2333.tif	false	https://zenodo.org/record/3492140/files/SAMERAMASnap-2333.tif	2333/1-104
/			1.946562761	0.3593		0.6994	831	2333/81-82	C	P	/			B1	2333	3548	FF	/		https://zenodo.org/record/3492140/files/Snap-2333.tif	false	https://zenodo.org/record/3492140/files/SAMERAMASnap-2333.tif	2333/1-104
/			2.33814433	0.3395		0.7938	832	2333/83-84	E	P	/			C1	2333	3548	FF	/		https://zenodo.org/record/3492140/files/Snap-2333.tif	false	https://zenodo.org/record/3492140/files/SAMERAMASnap-2333.tif	2333/1-104
/			1.542125984	0.254		0.3917	833	2333/85-86	O	P	/			C1	2333	3548	FF	/		https://zenodo.org/record/3492140/files/Snap-2333.tif	false	https://zenodo.org/record/3492140/files/SAMERAMASnap-2333.tif	2333/1-104
/			3.474481211	0.3566		1.239	834	2333/87-88	C	P	/			C1	2333	3548	FF	/		https://zenodo.org/record/3492140/files/Snap-2333.tif	false	https://zenodo.org/record/3492140/files/SAMERAMASnap-2333.tif	2333/1-104
/			2.947434293	0.3995		1.1775	835	2333/89-90	C	P	/			C2	2333	3548	FF	/		https://zenodo.org/record/3492140/files/Snap-2333.tif	false	https://zenodo.org/record/3492140/files/SAMERAMASnap-2333.tif	2333/1-104
/			1.740194315	0.2779		0.4836	836	2333/91-92	E	P	/			C2	2333	3548	FF	/		https://zenodo.org/record/3492140/files/Snap-2333.tif	false	https://zenodo.org/record/3492140/files/SAMERAMASnap-2333.tif	2333/1-104
/			1.664612676	0.2272		0.3782	837	2333/93-94	O	P	/			C2	2333	3548	FF	/		https://zenodo.org/record/3492140/files/Snap-2333.tif	false	https://zenodo.org/record/3492140/files/SAMERAMASnap-2333.tif	2333/1-104
/			3.276373626	0.364		1.1926	838	2333/95-96	O	P	/			C2	2333	3548	FF	/		https://zenodo.org/record/3492140/files/Snap-2333.tif	false	https://zenodo.org/record/3492140/files/SAMERAMASnap-2333.tif	2333/1-104
/			3.980928392	0.2779		1.1063	839	2333/97-98	C	P	/			C2	2333	3548	FF	/		https://zenodo.org/record/3492140/files/Snap-2333.tif	false	https://zenodo.org/record/3492140/files/SAMERAMASnap-2333.tif	2333/1-104
/			1.84057971	0.2346		0.4318	840	2333/99-100	E	P	/			C2	2333	3548	FF	/		https://zenodo.org/record/3492140/files/Snap-2333.tif	false	https://zenodo.org/record/3492140/files/SAMERAMASnap-2333.tif	2333/1-104
/			1.098919841	0.3518		0.3866	841	2333/101-102	O	P	/			C2	2333	3548	FF	/		https://zenodo.org/record/3492140/files/Snap-2333.tif	false	https://zenodo.org/record/3492140/files/SAMERAMASnap-2333.tif	2333/1-104
/			1.270690444	0.2187		0.2779	842	2333/103-104	D	P	/			C2	2333	3548	FF	/		https://zenodo.org/record/3492140/files/Snap-2333.tif	false	https://zenodo.org/record/3492140/files/SAMERAMASnap-2333.tif	2333/1-104
/			3.688081937	0.4296		1.5844	843	2334/1-2	C	P	/			D1	2334	3548	FF	/		https://zenodo.org/record/3492140/files/Snap-2334.tif	false	https://zenodo.org/record/3492140/files/SAMERAMASnap-2334.tif	2334/1-36
N			7.59673913	0.184		1.3978	844	2334/3-4	N/A	S	M			D1	2334	3548	FF	S		https://zenodo.org/record/3492140/files/Snap-2334.tif	false	https://zenodo.org/record/3492140/files/SAMERAMASnap-2334.tif	2334/1-36
/			3.095997593	0.3323		1.0288	845	2334/5-6	E	P	/			D1	2334	3548	FF	/		https://zenodo.org/record/3492140/files/Snap-2334.tif	false	https://zenodo.org/record/3492140/files/SAMERAMASnap-2334.tif	2334/1-36
/			2.967781908	0.2421		0.7185	846	2334/7-8	C	P	/			D1	2334	3548	FF	/		https://zenodo.org/record/3492140/files/Snap-2334.tif	false	https://zenodo.org/record/3492140/files/SAMERAMASnap-2334.tif	2334/1-36
N			4.340576049	0.1979		0.859	847	2334/9-10	N/A	S	M			D1	2334	3548	FF	C		https://zenodo.org/record/3492140/files/Snap-2334.tif	false	https://zenodo.org/record/3492140/files/SAMERAMASnap-2334.tif	2334/1-36
/			2.352608696	0.23		0.5411	848	2334/11-12	C	P	/			D1	2334	3548	FF	/		https://zenodo.org/record/3492140/files/Snap-2334.tif	false	https://zenodo.org/record/3492140/files/SAMERAMASnap-2334.tif	2334/1-36
/			1.114607615	0.2574		0.2869	849	2334/13-14	R	P	/			D2	2334	3548	FF	/		https://zenodo.org/record/3492140/files/Snap-2334.tif	false	https://zenodo.org/record/3492140/files/SAMERAMASnap-2334.tif	2334/1-36
/			3.260683761	0.2574		0.8393	850	2334/15-16	E	P	/			D2	2334	3548	FF	/		https://zenodo.org/record/3492140/files/Snap-2334.tif	false	https://zenodo.org/record/3492140/files/SAMERAMASnap-2334.tif	2334/1-36
/			1	0.249		0.249	851	2334/17-18	R	P	/			D2	2334	3548	FF	/		https://zenodo.org/record/3492140/files/Snap-2334.tif	false	https://zenodo.org/record/3492140/files/SAMERAMASnap-2334.tif	2334/1-36
/			1.17945439	0.2346		0.2767	852	2334/19-20	E	P	/			D2	2334	3548	FF	/		https://zenodo.org/record/3492140/files/Snap-2334.tif	false	https://zenodo.org/record/3492140/files/SAMERAMASnap-2334.tif	2334/1-36
/			1.230684327	0.2718		0.3345	853	2334/21-22	E	P	/			D2	2334	3548	FF	/		https://zenodo.org/record/3492140/files/Snap-2334.tif	false	https://zenodo.org/record/3492140/files/SAMERAMASnap-2334.tif	2334/1-36
/			1.38721954	0.3521		0.48844	854	2334/23-24	O	P	/			D2	2334	3548	FF	/		https://zenodo.org/record/3492140/files/Snap-2334.tif	false	https://zenodo.org/record/3492140/files/SAMERAMASnap-2334.tif	2334/1-36
/			1.96013289	0.2408		0.472	855	2334/25-26	C	P	/			D2	2334	3548	FF	/		https://zenodo.org/record/3492140/files/Snap-2334.tif	false	https://zenodo.org/record/3492140/files/SAMERAMASnap-2334.tif	2334/1-36
/			2.044784915	0.1697		0.347	856	2334/27-28	E	P	/			D2	2334	3548	FF	/		https://zenodo.org/record/3492140/files/Snap-2334.tif	false	https://zenodo.org/record/3492140/files/SAMERAMASnap-2334.tif	2334/1-36
/			1.12972167	0.4024		0.4546	857	2334/29-30	E	P	/			D2	2334	3548	FF	/		https://zenodo.org/record/3492140/files/Snap-2334.tif	false	https://zenodo.org/record/3492140/files/SAMERAMASnap-2334.tif	2334/1-36
/			2.047465809	0.1243		0.2545	858	2334/31-32	C	P	/			D2	2334	3548	FF	/		https://zenodo.org/record/3492140/files/Snap-2334.tif	false	https://zenodo.org/record/3492140/files/SAMERAMASnap-2334.tif	2334/1-36
/			1.068583304	0.2887		0.3085	859	2334/33-34	E	P	/			D2	2334	3548	FF	/		https://zenodo.org/record/3492140/files/Snap-2334.tif	false	https://zenodo.org/record/3492140/files/SAMERAMASnap-2334.tif	2334/1-36
/			1.627503338	0.1498		0.2438	860	2334/35-36	C	P	/			D2	2334	3548	FF	/		https://zenodo.org/record/3492140/files/Snap-2334.tif	false	https://zenodo.org/record/3492140/files/SAMERAMASnap-2334.tif	2334/1-36
/			1.90503744	0.2938		0.5597	861	2336/1-2	O	P	/			A3	2336	3548	FF	/		https://zenodo.org/record/3492140/files/Snap-2336.tif	false	https://zenodo.org/record/3492140/files/SAMERAMASnap-2336.tif	2336/1-116
/			2.008498584	0.3177		0.6381	862	2336/3-4	E	P	/			A3	2336	3548	FF	/		https://zenodo.org/record/3492140/files/Snap-2336.tif	false	https://zenodo.org/record/3492140/files/SAMERAMASnap-2336.tif	2336/1-116
N			5.672241784	0.3408		1.9331	863	2336/5-6	N/A	S	M			A3	2336	3548	FF	C		https://zenodo.org/record/3492140/files/Snap-2336.tif	false	https://zenodo.org/record/3492140/files/SAMERAMASnap-2336.tif	2336/1-116
/			1.754440154	0.259		0.4544	864	2336/7-8	E	P	/			A3	2336	3548	FF	/		https://zenodo.org/record/3492140/files/Snap-2336.tif	false	https://zenodo.org/record/3492140/files/SAMERAMASnap-2336.tif	2336/1-116
/			1.393982301	0.2825		0.3938	865	2336/9-10	O	P	/			A3	2336	3548	FF	/		https://zenodo.org/record/3492140/files/Snap-2336.tif	false	https://zenodo.org/record/3492140/files/SAMERAMASnap-2336.tif	2336/1-116
/			1.383653044	0.1199		0.1659	866	2336/11-12	C	P	/			A3	2336	3548	FF	/		https://zenodo.org/record/3492140/files/Snap-2336.tif	false	https://zenodo.org/record/3492140/files/SAMERAMASnap-2336.tif	2336/1-116
/			3.826506024	0.249		0.9528	867	2336/13-14	C	P	/			A3	2336	3548	FF	/		https://zenodo.org/record/3492140/files/Snap-2336.tif	false	https://zenodo.org/record/3492140/files/SAMERAMASnap-2336.tif	2336/1-116
/			3.166796773	0.3843		1.217	868	2336/15-16	C	P	/			A3	2336	3548	FF	/		https://zenodo.org/record/3492140/files/Snap-2336.tif	false	https://zenodo.org/record/3492140/files/SAMERAMASnap-2336.tif	2336/1-116
/			3.047932675	0.2733		0.833	869	2336/17-18	C	P	/			A3	2336	3548	FF	/		https://zenodo.org/record/3492140/files/Snap-2336.tif	false	https://zenodo.org/record/3492140/files/SAMERAMASnap-2336.tif	2336/1-116
/			1.496277338	0.4298		0.6431	870	2336/19-20	O	P	/			A4	2336	3548	FF	/		https://zenodo.org/record/3492140/files/Snap-2336.tif	false	https://zenodo.org/record/3492140/files/SAMERAMASnap-2336.tif	2336/1-116
/			3.599496222	0.2779		1.0003	871	2336/21-22	C	P	/			A4	2336	3548	FF	/		https://zenodo.org/record/3492140/files/Snap-2336.tif	false	https://zenodo.org/record/3492140/files/SAMERAMASnap-2336.tif	2336/1-116
/			3.337380427	0.2718		0.9071	872	2336/23-24	C	P	/			A4	2336	3548	FF	/		https://zenodo.org/record/3492140/files/Snap-2336.tif	false	https://zenodo.org/record/3492140/files/SAMERAMASnap-2336.tif	2336/1-116
N			6.335433071	0.254		1.6092	873	2336/25-26	N/A	S	M			A4	2336	3548	FF	C		https://zenodo.org/record/3492140/files/Snap-2336.tif	false	https://zenodo.org/record/3492140/files/SAMERAMASnap-2336.tif	2336/1-116
/			1.258366319	0.2779		0.3497	874	2336/27-28	E	P	/			A4	2336	3548	FF	/		https://zenodo.org/record/3492140/files/Snap-2336.tif	false	https://zenodo.org/record/3492140/files/SAMERAMASnap-2336.tif	2336/1-116
/			2.726298157	0.2985		0.8138	875	2336/29-30	O	P	/			A4	2336	3548	FF	/		https://zenodo.org/record/3492140/files/Snap-2336.tif	false	https://zenodo.org/record/3492140/files/SAMERAMASnap-2336.tif	2336/1-116
/			1.959759482	0.2162		0.4237	876	2336/31-32	C	P	/			A4	2336	3548	FF	/		https://zenodo.org/record/3492140/files/Snap-2336.tif	false	https://zenodo.org/record/3492140/files/SAMERAMASnap-2336.tif	2336/1-116
N			11.74380601	0.1897		2.2278	877	2336/33-34	N/A	S	M			A4	2336	3548	FF			https://zenodo.org/record/3492140/files/Snap-2336.tif	false	https://zenodo.org/record/3492140/files/SAMERAMASnap-2336.tif	2336/1-116
/			1.485780169	0.2602		0.3866	878	2336/35-36	D	P	/			A4	2336	3548	FF	/		https://zenodo.org/record/3492140/files/Snap-2336.tif	false	https://zenodo.org/record/3492140/files/SAMERAMASnap-2336.tif	2336/1-116
/			1.957042544	0.2421		0.4738	879	2336/37-38	C	P	/			A4	2336	3548	FF	/		https://zenodo.org/record/3492140/files/Snap-2336.tif	false	https://zenodo.org/record/3492140/files/SAMERAMASnap-2336.tif	2336/1-116
/			2.42776204	0.2118		0.5142	880	2336/39-40	C	P	/			A4	2336	3548	FF	/		https://zenodo.org/record/3492140/files/Snap-2336.tif	false	https://zenodo.org/record/3492140/files/SAMERAMASnap-2336.tif	2336/1-116
N			6.127409891	0.2386		1.462	881	2336/41-42	N/A	S	M			A4	2336	3548	FF	C		https://zenodo.org/record/3492140/files/Snap-2336.tif	false	https://zenodo.org/record/3492140/files/SAMERAMASnap-2336.tif	2336/1-116
/			1.050096872	0.3613		0.3794	882	2336/43-44	O	P	/			B4	2336	3548	FF	/		https://zenodo.org/record/3492140/files/Snap-2336.tif	false	https://zenodo.org/record/3492140/files/SAMERAMASnap-2336.tif	2336/1-116
/			1.57347973	0.2368		0.3726	883	2336/45-46	E	P	/			B4	2336	3548	FF	/		https://zenodo.org/record/3492140/files/Snap-2336.tif	false	https://zenodo.org/record/3492140/files/SAMERAMASnap-2336.tif	2336/1-116
/			1.028365961	0.2503		0.2574	884	2336/47-48	R	P	/			B4	2336	3548	FF	/		https://zenodo.org/record/3492140/files/Snap-2336.tif	false	https://zenodo.org/record/3492140/files/SAMERAMASnap-2336.tif	2336/1-116
/			1.245283019	0.2067		0.2574	885	2336/49-50	E	P	/			B4	2336	3548	FF	/		https://zenodo.org/record/3492140/files/Snap-2336.tif	false	https://zenodo.org/record/3492140/files/SAMERAMASnap-2336.tif	2336/1-116
/			3.190578158	0.3269		1.043	886	2336/51-52	C	P	/			B4	2336	3548	FF	/		https://zenodo.org/record/3492140/files/Snap-2336.tif	false	https://zenodo.org/record/3492140/files/SAMERAMASnap-2336.tif	2336/1-116
N			4.739289446	0.1914		0.9071	887	2336/53-54	N/A	S	M			B4	2336	3548	FF	C		https://zenodo.org/record/3492140/files/Snap-2336.tif	false	https://zenodo.org/record/3492140/files/SAMERAMASnap-2336.tif	2336/1-116
N			31.74660272	0.1251		3.9715	888	2336/55-56	N/A	S	M			B4	2336	3548	FF	C		https://zenodo.org/record/3492140/files/Snap-2336.tif	false	https://zenodo.org/record/3492140/files/SAMERAMASnap-2336.tif	2336/1-116
/			2.199816682	0.2182		0.48	889	2336/57-58	C	P	/			B4	2336	3548	FF	/		https://zenodo.org/record/3492140/files/Snap-2336.tif	false	https://zenodo.org/record/3492140/files/SAMERAMASnap-2336.tif	2336/1-116
N			5.302037201	0.2258		1.1972	890	2336/59-60	N/A	S	M			B4	2336	3548	FF	C		https://zenodo.org/record/3492140/files/Snap-2336.tif	false	https://zenodo.org/record/3492140/files/SAMERAMASnap-2336.tif	2336/1-116
/			2.206218728	0.2798		0.6173	891	2336/61-62	C	P	/			B4	2336	3548	FF	/		https://zenodo.org/record/3492140/files/Snap-2336.tif	false	https://zenodo.org/record/3492140/files/SAMERAMASnap-2336.tif	2336/1-116
/			1.591939547	0.2779		0.4424	892	2336/63-64	O	P	/			B4	2336	3548	FF	/		https://zenodo.org/record/3492140/files/Snap-2336.tif	false	https://zenodo.org/record/3492140/files/SAMERAMASnap-2336.tif	2336/1-116
/			1.381849315	0.1752		0.2421	893	2336/65-66	E	P	/			B4	2336	3548	FF	/		https://zenodo.org/record/3492140/files/Snap-2336.tif	false	https://zenodo.org/record/3492140/files/SAMERAMASnap-2336.tif	2336/1-116
/			1.240246407	0.3409		0.4228	894	2336/67-68	E	P	/			B4	2336	3548	FF	/		https://zenodo.org/record/3492140/files/Snap-2336.tif	false	https://zenodo.org/record/3492140/files/SAMERAMASnap-2336.tif	2336/1-116
/			2.652797041	0.2163		0.5738	895	2336/69-70	C	P	/			B4	2336	3548	FF	/		https://zenodo.org/record/3492140/files/Snap-2336.tif	false	https://zenodo.org/record/3492140/files/SAMERAMASnap-2336.tif	2336/1-116
/			1.847915443	0.1703		0.3147	896	2336/71-72	E	P	/			B4	2336	3548	FF	/		https://zenodo.org/record/3492140/files/Snap-2336.tif	false	https://zenodo.org/record/3492140/files/SAMERAMASnap-2336.tif	2336/1-116
/			1.239903556	0.1659		0.2057	897	2336/73-74	E	P	/			B4	2336	3548	FF	/		https://zenodo.org/record/3492140/files/Snap-2336.tif	false	https://zenodo.org/record/3492140/files/SAMERAMASnap-2336.tif	2336/1-116
/			3.086211818	0.3503		1.0811	898	2336/75-76	C	P	/			B3	2336	3548	FF	/		https://zenodo.org/record/3492140/files/Snap-2336.tif	false	https://zenodo.org/record/3492140/files/SAMERAMASnap-2336.tif	2336/1-116
N			4.30173913	0.23		0.9894	899	2336/77-78	N/A	S	M			B3	2336	3548	FF	C		https://zenodo.org/record/3492140/files/Snap-2336.tif	false	https://zenodo.org/record/3492140/files/SAMERAMASnap-2336.tif	2336/1-116
/			1.602108037	0.2277		0.3648	900	2336/79-80	O	P	/			B3	2336	3548	FF	/		https://zenodo.org/record/3492140/files/Snap-2336.tif	false	https://zenodo.org/record/3492140/files/SAMERAMASnap-2336.tif	2336/1-116
/			2.097365407	0.1746		0.3662	901	2336/81-82	C	P	/			B3	2336	3548	FF	/		https://zenodo.org/record/3492140/files/Snap-2336.tif	false	https://zenodo.org/record/3492140/files/SAMERAMASnap-2336.tif	2336/1-116
/			1.077936334	0.2733		0.2946	902	2336/83-84	E	P	/			B3	2336	3548	FF	/		https://zenodo.org/record/3492140/files/Snap-2336.tif	false	https://zenodo.org/record/3492140/files/SAMERAMASnap-2336.tif	2336/1-116
/			1	0.2602		0.2602	903	2336/85-86	R	P	/			B3	2336	3548	FF	/		https://zenodo.org/record/3492140/files/Snap-2336.tif	false	https://zenodo.org/record/3492140/files/SAMERAMASnap-2336.tif	2336/1-116
/			2.829002515	0.2386		0.675	904	2336/87-88	C	P	/			B3	2336	3548	FF	/		https://zenodo.org/record/3492140/files/Snap-2336.tif	false	https://zenodo.org/record/3492140/files/SAMERAMASnap-2336.tif	2336/1-116
/			1.258761402	0.2083		0.2622	905	2336/89-90	E	P	/			C3	2336	3548	FF	/		https://zenodo.org/record/3492140/files/Snap-2336.tif	false	https://zenodo.org/record/3492140/files/SAMERAMASnap-2336.tif	2336/1-116
/			1.307235421	0.1852		0.2421	906	2336/91-92	E	P	/			C3	2336	3548	FF	/		https://zenodo.org/record/3492140/files/Snap-2336.tif	false	https://zenodo.org/record/3492140/files/SAMERAMASnap-2336.tif	2336/1-116
/			2.693894056	0.2473		0.6662	907	2336/93-94	C	P	/			C3	2336	3548	FF	/		https://zenodo.org/record/3492140/files/Snap-2336.tif	false	https://zenodo.org/record/3492140/files/SAMERAMASnap-2336.tif	2336/1-116
N			20.4614453	0.2477		5.0683	908	2336/95-96	N/A	S	M			C3	2336	3548	FF	S		https://zenodo.org/record/3492140/files/Snap-2336.tif	false	https://zenodo.org/record/3492140/files/SAMERAMASnap-2336.tif	2336/1-116
/			1.360528177	0.4241		0.577	909	2336/97-98	E	P	/			C3	2336	3548	FF	/		https://zenodo.org/record/3492140/files/Snap-2336.tif	false	https://zenodo.org/record/3492140/files/SAMERAMASnap-2336.tif	2336/1-116
/			1.395581492	0.2399		0.3348	910	2336/99-100	O	P	/			C3	2336	3548	FF	/		https://zenodo.org/record/3492140/files/Snap-2336.tif	false	https://zenodo.org/record/3492140/files/SAMERAMASnap-2336.tif	2336/1-116
/			2.733488733	0.2574		0.7036	911	2336/101-102	C	P	/			C3	2336	3548	FF	/		https://zenodo.org/record/3492140/files/Snap-2336.tif	false	https://zenodo.org/record/3492140/files/SAMERAMASnap-2336.tif	2336/1-116
/			2.529825635	0.3269		0.827	912	2336/103-104	C	P	/			C4	2336	3548	FF	/		https://zenodo.org/record/3492140/files/Snap-2336.tif	false	https://zenodo.org/record/3492140/files/SAMERAMASnap-2336.tif	2336/1-116
/			2.423913043	0.23		0.5575	913	2336/105-106	C	P	/			C4	2336	3548	FF	/		https://zenodo.org/record/3492140/files/Snap-2336.tif	false	https://zenodo.org/record/3492140/files/SAMERAMASnap-2336.tif	2336/1-116
/			1.666442049	0.1484		0.2473	914	2336/107-108	E	P	/			C4	2336	3548	FF	/		https://zenodo.org/record/3492140/files/Snap-2336.tif	false	https://zenodo.org/record/3492140/files/SAMERAMASnap-2336.tif	2336/1-116
/			1.059249787	0.2346		0.2485	915	2336/109-110	R	P	/			C4	2336	3548	FF	/		https://zenodo.org/record/3492140/files/Snap-2336.tif	false	https://zenodo.org/record/3492140/files/SAMERAMASnap-2336.tif	2336/1-116
/			1.792392638	0.4075		0.7304	916	2336/111-112	D	P	/			C4	2336	3548	FF	/		https://zenodo.org/record/3492140/files/Snap-2336.tif	false	https://zenodo.org/record/3492140/files/SAMERAMASnap-2336.tif	2336/1-116
N			8.030170049	0.1823		1.4639	917	2336/113-114	E	S	M			C4	2336	3548	FF	C		https://zenodo.org/record/3492140/files/Snap-2336.tif	false	https://zenodo.org/record/3492140/files/SAMERAMASnap-2336.tif	2336/1-116
/			1.712106768	0.2098		0.3592	918	2336/115-116	E	P	/			C4	2336	3548	FF	/		https://zenodo.org/record/3492140/files/Snap-2336.tif	false	https://zenodo.org/record/3492140/files/SAMERAMASnap-2336.tif	2336/1-116
/			1.961861175	0.2622		0.5144	919	2335/1-2	C	P	/			D3	2335	3548	FF	/		https://zenodo.org/record/3492140/files/Snap-2335.tif	false	https://zenodo.org/record/3492140/files/SAMERAMASnap-2335.tif	2335/1-54
N			4.512025902	0.2162		0.9755	920	2335/3-4	N/A	S	M			D3	2335	3548	FF	C		https://zenodo.org/record/3492140/files/Snap-2335.tif	false	https://zenodo.org/record/3492140/files/SAMERAMASnap-2335.tif	2335/1-54
/			2.78541428	0.2619		0.7295	921	2335/5-6	C	P	/			D3	2335	3548	FF	/		https://zenodo.org/record/3492140/files/Snap-2335.tif	false	https://zenodo.org/record/3492140/files/SAMERAMASnap-2335.tif	2335/1-54
/			2.287234043	0.2162		0.4945	922	2335/7-8	C	P	/			D3	2335	3548	FF	/		https://zenodo.org/record/3492140/files/Snap-2335.tif	false	https://zenodo.org/record/3492140/files/SAMERAMASnap-2335.tif	2335/1-54
/			2.307233408	0.2682		0.6188	923	2335/9-10	C	P	/			D3	2335	3548	FF	/		https://zenodo.org/record/3492140/files/Snap-2335.tif	false	https://zenodo.org/record/3492140/files/SAMERAMASnap-2335.tif	2335/1-54
/			1.578649414	0.2473		0.3904	924	2335/11-12	E	P	/			D3	2335	3548	FF	/		https://zenodo.org/record/3492140/files/Snap-2335.tif	false	https://zenodo.org/record/3492140/files/SAMERAMASnap-2335.tif	2335/1-54
/			1.370327994	0.2622		0.3593	925	2335/13-14	E	P	/			D3	2335	3548	FF	/		https://zenodo.org/record/3492140/files/Snap-2335.tif	false	https://zenodo.org/record/3492140/files/SAMERAMASnap-2335.tif	2335/1-54
/			1.11546841	0.3672		0.4096	926	2335/15-16	O	P	/			D3	2335	3548	FF	/		https://zenodo.org/record/3492140/files/Snap-2335.tif	false	https://zenodo.org/record/3492140/files/SAMERAMASnap-2335.tif	2335/1-54
/			3.673076923	0.3068		1.1269	927	2335/17-18	C	P	/			D3	2335	3548	FF	/		https://zenodo.org/record/3492140/files/Snap-2335.tif	false	https://zenodo.org/record/3492140/files/SAMERAMASnap-2335.tif	2335/1-54
/			1.140806827	0.2578		0.2941	928	2335/19-20	E	P	/			D3	2335	3548	FF	/		https://zenodo.org/record/3492140/files/Snap-2335.tif	false	https://zenodo.org/record/3492140/files/SAMERAMASnap-2335.tif	2335/1-54
/			2.082474227	0.1746		0.3636	929	2335/21-22	C	P	/			D3	2335	3548	FF	/		https://zenodo.org/record/3492140/files/Snap-2335.tif	false	https://zenodo.org/record/3492140/files/SAMERAMASnap-2335.tif	2335/1-54
/			1.284479371	0.2545		0.3269	930	2335/23-24	O	P	/			D3	2335	3548	FF	/		https://zenodo.org/record/3492140/files/Snap-2335.tif	false	https://zenodo.org/record/3492140/files/SAMERAMASnap-2335.tif	2335/1-54
/			1.622974261	0.2098		0.3405	931	2335/25-26	D	P	/			D3	2335	3548	FF	/		https://zenodo.org/record/3492140/files/Snap-2335.tif	false	https://zenodo.org/record/3492140/files/SAMERAMASnap-2335.tif	2335/1-54
/			1.504227517	0.2602		0.3914	932	2335/27-28	E	P	/			D3	2335	3548	FF	/		https://zenodo.org/record/3492140/files/Snap-2335.tif	false	https://zenodo.org/record/3492140/files/SAMERAMASnap-2335.tif	2335/1-54
/			2.014540466	0.3645		0.7343	933	2335/29-30	C	P	/			D3	2335	3548	FF	/		https://zenodo.org/record/3492140/files/Snap-2335.tif	false	https://zenodo.org/record/3492140/files/SAMERAMASnap-2335.tif	2335/1-54
N			15.50286078	0.1573		2.4386	934	2335/31-32	N/A	S	M			D4	2335	3548	FF	C		https://zenodo.org/record/3492140/files/Snap-2335.tif	false	https://zenodo.org/record/3492140/files/SAMERAMASnap-2335.tif	2335/1-54
/			1.354073565	0.2909		0.3939	935	2335/33-34	O	P	/			D4	2335	3548	FF	/		https://zenodo.org/record/3492140/files/Snap-2335.tif	false	https://zenodo.org/record/3492140/files/SAMERAMASnap-2335.tif	2335/1-54
/			1.49264015	0.3193		0.4766	936	2335/35-36	E	P	/			D4	2335	3548	FF	/		https://zenodo.org/record/3492140/files/Snap-2335.tif	false	https://zenodo.org/record/3492140/files/SAMERAMASnap-2335.tif	2335/1-54
/			1.222391858	0.393		0.4804	937	2335/37-38	E	P	/			D4	2335	3548	FF	/		https://zenodo.org/record/3492140/files/Snap-2335.tif	false	https://zenodo.org/record/3492140/files/SAMERAMASnap-2335.tif	2335/1-54
/			2.55011236	0.2225		0.5674	938	2335/39-40	C	P	/			D4	2335	3548	FF	/		https://zenodo.org/record/3492140/files/Snap-2335.tif	false	https://zenodo.org/record/3492140/files/SAMERAMASnap-2335.tif	2335/1-54
/			2.706429438	0.2473		0.6693	939	2335/41-42	C	P	/			D4	2335	3548	FF	/		https://zenodo.org/record/3492140/files/Snap-2335.tif	false	https://zenodo.org/record/3492140/files/SAMERAMASnap-2335.tif	2335/1-54
N			13.23367698	0.0291		0.3851	940	2335/43-44	N/A	S	M			D4	2335	3548	FF	C		https://zenodo.org/record/3492140/files/Snap-2335.tif	false	https://zenodo.org/record/3492140/files/SAMERAMASnap-2335.tif	2335/1-54
/			3.570069521	0.2733		0.9757	941	2335/45-46	C	P	/			D4	2335	3548	FF	/		https://zenodo.org/record/3492140/files/Snap-2335.tif	false	https://zenodo.org/record/3492140/files/SAMERAMASnap-2335.tif	2335/1-54
N			6.465710287	0.2858		1.8479	942	2335/47-48	N/A	S	M			D4	2335	3548	FF	C		https://zenodo.org/record/3492140/files/Snap-2335.tif	false	https://zenodo.org/record/3492140/files/SAMERAMASnap-2335.tif	2335/1-54
/			1.135586636	0.2574		0.2923	943	2335/49-50	E	P	/			D4	2335	3548	FF	/		https://zenodo.org/record/3492140/files/Snap-2335.tif	false	https://zenodo.org/record/3492140/files/SAMERAMASnap-2335.tif	2335/1-54
/			1.444444444	0.2421		0.3497	944	2335/51-52	O	P	/			D4	2335	3548	FF	/		https://zenodo.org/record/3492140/files/Snap-2335.tif	false	https://zenodo.org/record/3492140/files/SAMERAMASnap-2335.tif	2335/1-54
/			2.303489138	0.1519		0.3499	945	2335/53-54	C	P	/			D4	2335	3548	FF	/		https://zenodo.org/record/3492140/files/Snap-2335.tif	false	https://zenodo.org/record/3492140/files/SAMERAMASnap-2335.tif	2335/1-54
/			2.293038159	0.3433		0.7872	946	2337/1-2	O	P	/			A5	2337	3548	FF	/		https://zenodo.org/record/3492140/files/Snap-2337.tif	false	https://zenodo.org/record/3492140/files/SAMERAMASnap-2337.tif	2337/1-102
/			1.14057971	0.138		0.1574	947	2337/3-4	E	P	/			A5	2337	3548	FF	/		https://zenodo.org/record/3492140/files/Snap-2337.tif	false	https://zenodo.org/record/3492140/files/SAMERAMASnap-2337.tif	2337/1-102
/			1.780561883	0.1317		0.2345	948	2337/5-6	E	P	/			A5	2337	3548	FF	/		https://zenodo.org/record/3492140/files/Snap-2337.tif	false	https://zenodo.org/record/3492140/files/SAMERAMASnap-2337.tif	2337/1-102
/			1.293713163	0.1018		0.1317	949	2337/7-8	E	P	/			A5	2337	3548	FF	/		https://zenodo.org/record/3492140/files/Snap-2337.tif	false	https://zenodo.org/record/3492140/files/SAMERAMASnap-2337.tif	2337/1-102
/			1.435450105	0.1433		0.2057	950	2337/9-10	E	P	/			A5	2337	3548	FF	/		https://zenodo.org/record/3492140/files/Snap-2337.tif	false	https://zenodo.org/record/3492140/files/SAMERAMASnap-2337.tif	2337/1-102
/			1.617220801	0.1173		0.1897	951	2337/11-12	E	P	/			A5	2337	3548	FF	/		https://zenodo.org/record/3492140/files/Snap-2337.tif	false	https://zenodo.org/record/3492140/files/SAMERAMASnap-2337.tif	2337/1-102
/			1.533365338	0.2083		0.3194	952	2337/13-14	E	P	/			A5	2337	3548	FF	/		https://zenodo.org/record/3492140/files/Snap-2337.tif	false	https://zenodo.org/record/3492140/files/SAMERAMASnap-2337.tif	2337/1-102
N			4.185616076	0.1891		0.7915	953	2337/15-16	N/A	S	M			A5	2337	3548	FF	C		https://zenodo.org/record/3492140/files/Snap-2337.tif	false	https://zenodo.org/record/3492140/files/SAMERAMASnap-2337.tif	2337/1-102
/			1.648527767	0.2683		0.4423	954	2337/17-18	E	P	/			A5	2337	3548	FF	/		https://zenodo.org/record/3492140/files/Snap-2337.tif	false	https://zenodo.org/record/3492140/files/SAMERAMASnap-2337.tif	2337/1-102
/			1.504860267	0.1646		0.2477	955	2337/19-20	O	P	/			A6	2337	3548	FF	/		https://zenodo.org/record/3492140/files/Snap-2337.tif	false	https://zenodo.org/record/3492140/files/SAMERAMASnap-2337.tif	2337/1-102
/			2.649713922	0.1573		0.4168	956	2337/21-22	C	P	/			A6	2337	3548	FF	/		https://zenodo.org/record/3492140/files/Snap-2337.tif	false	https://zenodo.org/record/3492140/files/SAMERAMASnap-2337.tif	2337/1-102
/			2.594421582	0.2187		0.5674	957	2337/23-24	O	P	/			A6	2337	3548	FF	/		https://zenodo.org/record/3492140/files/Snap-2337.tif	false	https://zenodo.org/record/3492140/files/SAMERAMASnap-2337.tif	2337/1-102
/			1.463975473	0.1957		0.2865	958	2337/25-26	E	P	/			A6	2337	3548	FF	/		https://zenodo.org/record/3492140/files/Snap-2337.tif	false	https://zenodo.org/record/3492140/files/SAMERAMASnap-2337.tif	2337/1-102
/			2.825586354	0.2345		0.6626	959	2337/27-28	C	P	/			B6	2337	3548	FF	/		https://zenodo.org/record/3492140/files/Snap-2337.tif	false	https://zenodo.org/record/3492140/files/SAMERAMASnap-2337.tif	2337/1-102
/			1.903688525	0.2928		0.5574	960	2337/29-30	O	P	/			B6	2337	3548	FF	/		https://zenodo.org/record/3492140/files/Snap-2337.tif	false	https://zenodo.org/record/3492140/files/SAMERAMASnap-2337.tif	2337/1-102
N			7.070072037	0.3054		2.1592	961	2337/31-32	N/A	S	M			B6	2337	3548	FF	S		https://zenodo.org/record/3492140/files/Snap-2337.tif	false	https://zenodo.org/record/3492140/files/SAMERAMASnap-2337.tif	2337/1-102
N			11.91166554	0.1483		1.7665	962	2337/33-34	N/A	S	M			B6	2337	3548	FF	C		https://zenodo.org/record/3492140/files/Snap-2337.tif	false	https://zenodo.org/record/3492140/files/SAMERAMASnap-2337.tif	2337/1-102
/			2.434944238	0.2421		0.5895	963	2337/35-36	C	P	/			B6	2337	3548	FF	/		https://zenodo.org/record/3492140/files/Snap-2337.tif	false	https://zenodo.org/record/3492140/files/SAMERAMASnap-2337.tif	2337/1-102
/			1.999292035	0.2825		0.5648	964	2337/37-38	E	P	/			B5	2337	3548	FF	/		https://zenodo.org/record/3492140/files/Snap-2337.tif	false	https://zenodo.org/record/3492140/files/SAMERAMASnap-2337.tif	2337/1-102
/			1.82893617	0.235		0.4298	965	2337/39-40	O	P	/			B5	2337	3548	FF	/		https://zenodo.org/record/3492140/files/Snap-2337.tif	false	https://zenodo.org/record/3492140/files/SAMERAMASnap-2337.tif	2337/1-102
/			1.514130435	0.184		0.2786	966	2337/41-42	E	P	/			B5	2337	3548	FF	/		https://zenodo.org/record/3492140/files/Snap-2337.tif	false	https://zenodo.org/record/3492140/files/SAMERAMASnap-2337.tif	2337/1-102
/			1.978460128	0.2182		0.4317	967	2337/43-44	E	P	/			B5	2337	3548	FF	/		https://zenodo.org/record/3492140/files/Snap-2337.tif	false	https://zenodo.org/record/3492140/files/SAMERAMASnap-2337.tif	2337/1-102
/			1.605866178	0.2182		0.3504	968	2337/45-46	E	P	/			B5	2337	3548	FF	/		https://zenodo.org/record/3492140/files/Snap-2337.tif	false	https://zenodo.org/record/3492140/files/SAMERAMASnap-2337.tif	2337/1-102
/			1.480537281	0.3648		0.5401	969	2337/47-48	E	P	/			B5	2337	3548	FF	/		https://zenodo.org/record/3492140/files/Snap-2337.tif	false	https://zenodo.org/record/3492140/files/SAMERAMASnap-2337.tif	2337/1-102
/			1.457494407	0.2682		0.3909	970	2337/49-50	O	P	/			C5	2337	3548	FF	/		https://zenodo.org/record/3492140/files/Snap-2337.tif	false	https://zenodo.org/record/3492140/files/SAMERAMASnap-2337.tif	2337/1-102
/			1.030020704	0.2898		0.2985	971	2337/51-52	R	P	/			C5	2337	3548	FF	/		https://zenodo.org/record/3492140/files/Snap-2337.tif	false	https://zenodo.org/record/3492140/files/SAMERAMASnap-2337.tif	2337/1-102
/			1.044002608	0.3068		0.3203	972	2337/53-54	R	P	/			C5	2337	3548	FF	/		https://zenodo.org/record/3492140/files/Snap-2337.tif	false	https://zenodo.org/record/3492140/files/SAMERAMASnap-2337.tif	2337/1-102
/			1.15407629	0.2674		0.3086	973	2337/55-56	E	P	/			C5	2337	3548	FF	/		https://zenodo.org/record/3492140/files/Snap-2337.tif	false	https://zenodo.org/record/3492140/files/SAMERAMASnap-2337.tif	2337/1-102
N			7.80393586	0.1372		1.0707	974	2337/57-58	N/A	S	M			C5	2337	3548	FF	S		https://zenodo.org/record/3492140/files/Snap-2337.tif	false	https://zenodo.org/record/3492140/files/SAMERAMASnap-2337.tif	2337/1-102
/			2.483022331	0.3269		0.8117	975	2337/59-60	C	P	/			C5	2337	3548	FF	C		https://zenodo.org/record/3492140/files/Snap-2337.tif	false	https://zenodo.org/record/3492140/files/SAMERAMASnap-2337.tif	2337/1-102
/			1.349315068	0.3358		0.4531	976	2337/61-62	O	P	/			C5	2337	3548	FF	/		https://zenodo.org/record/3492140/files/Snap-2337.tif	false	https://zenodo.org/record/3492140/files/SAMERAMASnap-2337.tif	2337/1-102
/			1.722116301	0.2098		0.3613	977	2337/63-64	E	P	/			C5	2337	3548	FF	/		https://zenodo.org/record/3492140/files/Snap-2337.tif	false	https://zenodo.org/record/3492140/files/SAMERAMASnap-2337.tif	2337/1-102
N			11.309909	0.1978		2.2371	978	2337/65-66	N/A	S	M			C5	2337	3548	FF	S		https://zenodo.org/record/3492140/files/Snap-2337.tif	false	https://zenodo.org/record/3492140/files/SAMERAMASnap-2337.tif	2337/1-102
/			2.282398453	0.2068		0.472	979	2337/67-68	D	P	/			C5	2337	3548	FF	/		https://zenodo.org/record/3492140/files/Snap-2337.tif	false	https://zenodo.org/record/3492140/files/SAMERAMASnap-2337.tif	2337/1-102
/			1.906547997	0.1573		0.2999	980	2337/69-70	E	P	/			C5	2337	3548	FF	/		https://zenodo.org/record/3492140/files/Snap-2337.tif	false	https://zenodo.org/record/3492140/files/SAMERAMASnap-2337.tif	2337/1-102
/			3.349075975	0.3409		1.1417	981	2337/71-72	C	P	/			C5	2337	3548	FF	/		https://zenodo.org/record/3492140/files/Snap-2337.tif	false	https://zenodo.org/record/3492140/files/SAMERAMASnap-2337.tif	2337/1-102
/			2.495615707	0.2623		0.6546	982	2337/73-74	O	P	/			C5	2337	3548	FF	/		https://zenodo.org/record/3492140/files/Snap-2337.tif	false	https://zenodo.org/record/3492140/files/SAMERAMASnap-2337.tif	2337/1-102
/			3.956928839	0.267		1.0565	983	2337/75-76	C	P	/			C5	2337	3548	FF	/		https://zenodo.org/record/3492140/files/Snap-2337.tif	false	https://zenodo.org/record/3492140/files/SAMERAMASnap-2337.tif	2337/1-102
N			15.174375	0.16		2.4279	984	2337/77-78	N/A	S	M			C6	2337	3548	FF	S		https://zenodo.org/record/3492140/files/Snap-2337.tif	false	https://zenodo.org/record/3492140/files/SAMERAMASnap-2337.tif	2337/1-102
N			4.014659385	0.3479		1.3967	985	2337/79-80	N/A	S	M			C6	2337	3548	FF	C		https://zenodo.org/record/3492140/files/Snap-2337.tif	false	https://zenodo.org/record/3492140/files/SAMERAMASnap-2337.tif	2337/1-102
/			1.532573766	0.3423		0.5246	986	2337/81-82	E	P	/			C6	2337	3548	FF	/		https://zenodo.org/record/3492140/files/Snap-2337.tif	false	https://zenodo.org/record/3492140/files/SAMERAMASnap-2337.tif	2337/1-102
/			2.320915794	0.2577		0.5981	987	2337/83-84	O	P	/			C6	2337	3548	FF	/		https://zenodo.org/record/3492140/files/Snap-2337.tif	false	https://zenodo.org/record/3492140/files/SAMERAMASnap-2337.tif	2337/1-102
/			3.655634358	0.3807		1.3917	988	2337/85-86	C	P	/			C6	2337	3548	FF	/		https://zenodo.org/record/3492140/files/Snap-2337.tif	false	https://zenodo.org/record/3492140/files/SAMERAMASnap-2337.tif	2337/1-102
N			4.421520237	0.2026		0.8958	989	2337/87-88	N/A	S	M			C6	2337	3548	FF	C		https://zenodo.org/record/3492140/files/Snap-2337.tif	false	https://zenodo.org/record/3492140/files/SAMERAMASnap-2337.tif	2337/1-102
/			3.290460879	0.2799		0.921	990	2337/89-90	C	P	/			C6	2337	3548	FF	/		https://zenodo.org/record/3492140/files/Snap-2337.tif	false	https://zenodo.org/record/3492140/files/SAMERAMASnap-2337.tif	2337/1-102
/			1.90872136	0.2706		0.5165	991	2337/91-92	E	P	/			C6	2337	3548	FF	/		https://zenodo.org/record/3492140/files/Snap-2337.tif	false	https://zenodo.org/record/3492140/files/SAMERAMASnap-2337.tif	2337/1-102
N			4.974159292	0.2825		1.4052	992	2337/93-94	N/A	S	M			C6	2337	3548	FF	S		https://zenodo.org/record/3492140/files/Snap-2337.tif	false	https://zenodo.org/record/3492140/files/SAMERAMASnap-2337.tif	2337/1-102
N			5.59787234	0.235		1.3155	993	2337/95-96	N/A	S	M			C6	2337	3548	FF	C		https://zenodo.org/record/3492140/files/Snap-2337.tif	false	https://zenodo.org/record/3492140/files/SAMERAMASnap-2337.tif	2337/1-102
/			1.130940834	0.3093		0.3498	994	2337/97-98	E	P	/			C6	2337	3548	FF	/		https://zenodo.org/record/3492140/files/Snap-2337.tif	false	https://zenodo.org/record/3492140/files/SAMERAMASnap-2337.tif	2337/1-102
/			2.173458725	0.1914		0.416	995	2337/99-100	E	P	/			C6	2337	3548	FF	/		https://zenodo.org/record/3492140/files/Snap-2337.tif	false	https://zenodo.org/record/3492140/files/SAMERAMASnap-2337.tif	2337/1-102
N			6.074643249	0.2733		1.6602	996	2337/101-102	N/A	S	M			C6	2337	3548	FF	S		https://zenodo.org/record/3492140/files/Snap-2337.tif	false	https://zenodo.org/record/3492140/files/SAMERAMASnap-2337.tif	2337/1-102
/			2.478146499	0.4942		1.2247	997	2338/1-2	C	P	/			D5	2338	3548	FF	/		https://zenodo.org/record/3492140/files/Snap-2338.tif	false	https://zenodo.org/record/3492140/files/SAMERAMASnap-2338.tif	2338/1-22
/			2.027497709	0.2182		0.4424	998	2338/3-4	O	P	/			D5	2338	3548	FF	/		https://zenodo.org/record/3492140/files/Snap-2338.tif	false	https://zenodo.org/record/3492140/files/SAMERAMASnap-2338.tif	2338/1-22
/			1.506136475	0.2037		0.3068	999	2338/5-6	E	P	/			D5	2338	3548	FF	/		https://zenodo.org/record/3492140/files/Snap-2338.tif	false	https://zenodo.org/record/3492140/files/SAMERAMASnap-2338.tif	2338/1-22
/			2.698324022	0.2148		0.5796	1000	2338/7-8	C	P	/			D5	2338	3548	FF	/		https://zenodo.org/record/3492140/files/Snap-2338.tif	false	https://zenodo.org/record/3492140/files/SAMERAMASnap-2338.tif	2338/1-22
/			1.784925588	0.2083		0.3718	1001	2338/9-10	E	P	/			D5	2338	3548	FF	/		https://zenodo.org/record/3492140/files/Snap-2338.tif	false	https://zenodo.org/record/3492140/files/SAMERAMASnap-2338.tif	2338/1-22
/			3.617278966	0.2477		0.896	1002	2338/11-12	O	P	/			D5	2338	3548	FF	/		https://zenodo.org/record/3492140/files/Snap-2338.tif	false	https://zenodo.org/record/3492140/files/SAMERAMASnap-2338.tif	2338/1-22
N			7.566954644	0.1852		1.4014	1003	2338/13-14	N/A	S	M			D5	2338	3548	FF	S		https://zenodo.org/record/3492140/files/Snap-2338.tif	false	https://zenodo.org/record/3492140/files/SAMERAMASnap-2338.tif	2338/1-22
N			4.90997174	0.2477		1.2162	1004	2338/15-16	N/A	S	M			D5	2338	3548	FF	S		https://zenodo.org/record/3492140/files/Snap-2338.tif	false	https://zenodo.org/record/3492140/files/SAMERAMASnap-2338.tif	2338/1-22
/			1.046203209	0.4675		0.4891	1005	2338/17-18	O	P	/			D5	2338	3548	FF	/		https://zenodo.org/record/3492140/files/Snap-2338.tif	false	https://zenodo.org/record/3492140/files/SAMERAMASnap-2338.tif	2338/1-22
N			4.779198636	0.2346		1.1212	1006	2338/19-20	N/A	S	M			D5	2338	3548	FF	S		https://zenodo.org/record/3492140/files/Snap-2338.tif	false	https://zenodo.org/record/3492140/files/SAMERAMASnap-2338.tif	2338/1-22
/			1.125375125	0.2999		0.3375	1007	2338/21-22	E	P	/			D6	2338	3548	FF	/		https://zenodo.org/record/3492140/files/Snap-2338.tif	false	https://zenodo.org/record/3492140/files/SAMERAMASnap-2338.tif	2338/1-22
N			4.322463768	0.138		0.5965	1008	2341/1-2	N/A	S	M			A7	2341	3548	FF	C		https://zenodo.org/record/3492140/files/Snap-2341.tif	false	https://zenodo.org/record/3492140/files/SAMERAMASnap-2341.tif	2341/1-86
/			1.671769313	0.2809		0.4696	1009	2341/3-4	E	P	/			A7	2341	3548	FF	/		https://zenodo.org/record/3492140/files/Snap-2341.tif	false	https://zenodo.org/record/3492140/files/SAMERAMASnap-2341.tif	2341/1-86
/			1.159941663	0.2057		0.2386	1010	2341/5-6	E	P	/			A7	2341	3548	FF	/		https://zenodo.org/record/3492140/files/Snap-2341.tif	false	https://zenodo.org/record/3492140/files/SAMERAMASnap-2341.tif	2341/1-86
/			1.839656407	0.2794		0.514	1011	2341/7-8	E	P	/			B7	2341	3548	FF	/		https://zenodo.org/record/3492140/files/Snap-2341.tif	false	https://zenodo.org/record/3492140/files/SAMERAMASnap-2341.tif	2341/1-86
N			31.0546726	0.1573		4.8849	1012	2341/9-10	N/A	S	M			B7	2341	3548	FF	S		https://zenodo.org/record/3492140/files/Snap-2341.tif	false	https://zenodo.org/record/3492140/files/SAMERAMASnap-2341.tif	2341/1-86
N			8.101844735	0.2602		2.1081	1013	2341/11-12	N/A	S	M			B7	2341	3548	FF	C		https://zenodo.org/record/3492140/files/Snap-2341.tif	false	https://zenodo.org/record/3492140/files/SAMERAMASnap-2341.tif	2341/1-86
/			1.307773665	0.1891		0.2473	1014	2341/13-14	O	P	/			B7	2341	3548	FF	/		https://zenodo.org/record/3492140/files/Snap-2341.tif	false	https://zenodo.org/record/3492140/files/SAMERAMASnap-2341.tif	2341/1-86
/			2.574867257	0.2825		0.7274	1015	2341/15-16	C	P	/			B7	2341	3548	FF	/		https://zenodo.org/record/3492140/files/Snap-2341.tif	false	https://zenodo.org/record/3492140/files/SAMERAMASnap-2341.tif	2341/1-86
/			1.634207526	0.4385		0.7166	1016	2341/17-18	E	P	/			B7	2341	3548	FF	/		https://zenodo.org/record/3492140/files/Snap-2341.tif	false	https://zenodo.org/record/3492140/files/SAMERAMASnap-2341.tif	2341/1-86
/			2.043746495	0.3566		0.7288	1017	2341/19-20	E	P	/			B7	2341	3548	FF	/		https://zenodo.org/record/3492140/files/Snap-2341.tif	false	https://zenodo.org/record/3492140/files/SAMERAMASnap-2341.tif	2341/1-86
/			1.853161115	0.2942		0.5452	1018	2341/21-22	E	P	/			B7	2341	3548	FF	/		https://zenodo.org/record/3492140/files/Snap-2341.tif	false	https://zenodo.org/record/3492140/files/SAMERAMASnap-2341.tif	2341/1-86
N			4.067391304	0.138		0.5613	1019	2341/23-24	N/A	S	M			B7	2341	3548	FF	C		https://zenodo.org/record/3492140/files/Snap-2341.tif	false	https://zenodo.org/record/3492140/files/SAMERAMASnap-2341.tif	2341/1-86
/			1.428472222	0.144		0.2057	1020	2341/25-26	E	P	/			B7	2341	3548	FF	/		https://zenodo.org/record/3492140/files/Snap-2341.tif	false	https://zenodo.org/record/3492140/files/SAMERAMASnap-2341.tif	2341/1-86
/			2.587621178	0.1341		0.347	1021	2341/27-28	C	P	/			B7	2341	3548	FF	/		https://zenodo.org/record/3492140/files/Snap-2341.tif	false	https://zenodo.org/record/3492140/files/SAMERAMASnap-2341.tif	2341/1-86
/			1.245957447	0.235		0.2928	1022	2341/29-30	E	P	/			B7	2341	3548	FF	/		https://zenodo.org/record/3492140/files/Snap-2341.tif	false	https://zenodo.org/record/3492140/files/SAMERAMASnap-2341.tif	2341/1-86
N			5.090801887	0.0848		0.4317	1023	2341/31-32	N/A	S	M			B7	2341	3548	FF	C		https://zenodo.org/record/3492140/files/Snap-2341.tif	false	https://zenodo.org/record/3492140/files/SAMERAMASnap-2341.tif	2341/1-86
N			21.03785211	0.1136		2.3899	1024	2341/33-34	N/A	S	M			B8	2341	3548	FF	C		https://zenodo.org/record/3492140/files/Snap-2341.tif	false	https://zenodo.org/record/3492140/files/SAMERAMASnap-2341.tif	2341/1-86
/			3.053620532	0.2182		0.6663	1025	2341/35-36	C	P	/			B8	2341	3548	FF	/		https://zenodo.org/record/3492140/files/Snap-2341.tif	false	https://zenodo.org/record/3492140/files/SAMERAMASnap-2341.tif	2341/1-86
/			1.676836158	0.0885		0.1484	1026	2341/37-38	E	P	/			B8	2341	3548	FF	/		https://zenodo.org/record/3492140/files/Snap-2341.tif	false	https://zenodo.org/record/3492140/files/SAMERAMASnap-2341.tif	2341/1-86
/			1.873492785	0.5059		0.9478	1027	2341/39-40	O	P	/			B8	2341	3548	FF	/		https://zenodo.org/record/3492140/files/Snap-2341.tif	false	https://zenodo.org/record/3492140/files/SAMERAMASnap-2341.tif	2341/1-86
/			1.318804483	0.1606		0.2118	1028	2341/41-42	E	P	/			B8	2341	3548	FF	/		https://zenodo.org/record/3492140/files/Snap-2341.tif	false	https://zenodo.org/record/3492140/files/SAMERAMASnap-2341.tif	2341/1-86
/			2.588408644	0.1018		0.2635	1029	2341/43-44	C	P	/			B8	2341	3548	FF	/		https://zenodo.org/record/3492140/files/Snap-2341.tif	false	https://zenodo.org/record/3492140/files/SAMERAMASnap-2341.tif	2341/1-86
/			1.161479742	0.1703		0.1978	1030	2341/45-46	E	P	/			B8	2341	3548	FF	/		https://zenodo.org/record/3492140/files/Snap-2341.tif	false	https://zenodo.org/record/3492140/files/SAMERAMASnap-2341.tif	2341/1-86
/			1.410383747	0.2215		0.3124	1031	2341/47-48	E	P	/			B8	2341	3548	FF	/		https://zenodo.org/record/3492140/files/Snap-2341.tif	false	https://zenodo.org/record/3492140/files/SAMERAMASnap-2341.tif	2341/1-86
/			1.699709865	0.2068		0.3515	1032	2341/49-50	E	P	/			C8	2341	3548	FF	/		https://zenodo.org/record/3492140/files/Snap-2341.tif	false	https://zenodo.org/record/3492140/files/SAMERAMASnap-2341.tif	2341/1-86
/			2.744405183	0.3396		0.932	1033	2341/51-52	C	P	/			C8	2341	3548	FF	/		https://zenodo.org/record/3492140/files/Snap-2341.tif	false	https://zenodo.org/record/3492140/files/SAMERAMASnap-2341.tif	2341/1-86
N			4.86971831	0.2272		1.1064	1034	2341/53-54	N/A	S	M			C8	2341	3548	FF	C		https://zenodo.org/record/3492140/files/Snap-2341.tif	false	https://zenodo.org/record/3492140/files/SAMERAMASnap-2341.tif	2341/1-86
/			3.972781506	0.2682		1.0655	1035	2341/55-56	C	P	/			C8	2341	3548	FF	/		https://zenodo.org/record/3492140/files/Snap-2341.tif	false	https://zenodo.org/record/3492140/files/SAMERAMASnap-2341.tif	2341/1-86
/			2.716787104	0.3598		0.9775	1036	2341/57-58	C	P	/			C8	2341	3548	FF	/		https://zenodo.org/record/3492140/files/Snap-2341.tif	false	https://zenodo.org/record/3492140/files/SAMERAMASnap-2341.tif	2341/1-86
N			12.11666001	0.2503		3.0328	1037	2341/59-60	N/A	S	M			C8	2341	3548	FF	C		https://zenodo.org/record/3492140/files/Snap-2341.tif	false	https://zenodo.org/record/3492140/files/SAMERAMASnap-2341.tif	2341/1-86
/			2.114730878	0.2824		0.5972	1038	2341/61-62	E	P	/			C8	2341	3548	FF	/		https://zenodo.org/record/3492140/files/Snap-2341.tif	false	https://zenodo.org/record/3492140/files/SAMERAMASnap-2341.tif	2341/1-86
/			1.445968184	0.3646		0.5272	1039	2341/63-64	E	P	/			C8	2341	3548	FF	/		https://zenodo.org/record/3492140/files/Snap-2341.tif	false	https://zenodo.org/record/3492140/files/SAMERAMASnap-2341.tif	2341/1-86
N			5.029976941	0.2602		1.3088	1040	2341/65-66	N/A	S	M			C8	2341	3548	FF	C		https://zenodo.org/record/3492140/files/Snap-2341.tif	false	https://zenodo.org/record/3492140/files/SAMERAMASnap-2341.tif	2341/1-86
/			1.59021601	0.1574		0.2503	1041	2341/67-68	E	P	/			C8	2341	3548	FF	/		https://zenodo.org/record/3492140/files/Snap-2341.tif	false	https://zenodo.org/record/3492140/files/SAMERAMASnap-2341.tif	2341/1-86
/			2.006482027	0.1697		0.3405	1042	2341/69-70	C	P	/			C7	2341	3548	FF	/		https://zenodo.org/record/3492140/files/Snap-2341.tif	false	https://zenodo.org/record/3492140/files/SAMERAMASnap-2341.tif	2341/1-86
/			1.955115245	0.2473		0.4835	1043	2341/71-72	C	P	/			C7	2341	3548	FF	/		https://zenodo.org/record/3492140/files/Snap-2341.tif	false	https://zenodo.org/record/3492140/files/SAMERAMASnap-2341.tif	2341/1-86
/			2.684047724	0.2263		0.6074	1044	2341/73-74	C	P	/			C7	2341	3548	FF	/		https://zenodo.org/record/3492140/files/Snap-2341.tif	false	https://zenodo.org/record/3492140/files/SAMERAMASnap-2341.tif	2341/1-86
/			1.915124153	0.2215		0.4242	1045	2341/75-76	E	P	/			C7	2341	3548	FF	/		https://zenodo.org/record/3492140/files/Snap-2341.tif	false	https://zenodo.org/record/3492140/files/SAMERAMASnap-2341.tif	2341/1-86
/			1.765827613	0.2622		0.463	1046	2341/77-78	O	P	/			C7	2341	3548	FF	/		https://zenodo.org/record/3492140/files/Snap-2341.tif	false	https://zenodo.org/record/3492140/files/SAMERAMASnap-2341.tif	2341/1-86
/			2.298868155	0.3269		0.7515	1047	2341/79-80	O	P	/			C7	2341	3548	FF	/		https://zenodo.org/record/3492140/files/Snap-2341.tif	false	https://zenodo.org/record/3492140/files/SAMERAMASnap-2341.tif	2341/1-86
/			1.112204724	0.254		0.2825	1048	2341/81-82	E	P	/			C7	2341	3548	FF	/		https://zenodo.org/record/3492140/files/Snap-2341.tif	false	https://zenodo.org/record/3492140/files/SAMERAMASnap-2341.tif	2341/1-86
/			1.08826087	0.23		0.2503	1049	2341/83-84	R	P	/			C7	2341	3548	FF	/		https://zenodo.org/record/3492140/files/Snap-2341.tif	false	https://zenodo.org/record/3492140/files/SAMERAMASnap-2341.tif	2341/1-86
/			2.412119385	0.3317		0.8001	1050	2341/85-86	C	P	/			C7	2341	3548	FF	/		https://zenodo.org/record/3492140/files/Snap-2341.tif	false	https://zenodo.org/record/3492140/files/SAMERAMASnap-2341.tif	2341/1-86
/			2.560426992	0.2623		0.6716	1051	2339/1-2	C	P	/			D7	2339	3548	FF	/		https://zenodo.org/record/3492140/files/Snap-2339.tif	false	https://zenodo.org/record/3492140/files/SAMERAMASnap-2339.tif	2339/-1-30
/			1.667790262	0.267		0.4453	1052	2339/3-4	E	P	/			D7	2339	3548	FF	/		https://zenodo.org/record/3492140/files/Snap-2339.tif	false	https://zenodo.org/record/3492140/files/SAMERAMASnap-2339.tif	2339/-1-30
/			1.386199009	0.2623		0.3636	1053	2339/5-6	E	P	/			D7	2339	3548	FF	/		https://zenodo.org/record/3492140/files/Snap-2339.tif	false	https://zenodo.org/record/3492140/files/SAMERAMASnap-2339.tif	2339/-1-30
/			2.34457429	0.2995		0.7022	1054	233697-8	C	P	/			D7	2339	3548	FF	/		https://zenodo.org/record/3492140/files/Snap-2339.tif	false	https://zenodo.org/record/3492140/files/SAMERAMASnap-2339.tif	2339/-1-30
/			1.26052211	0.3754		0.4732	1055	2339/9-10	O	P	/			D7	2339	3548	FF	/		https://zenodo.org/record/3492140/files/Snap-2339.tif	false	https://zenodo.org/record/3492140/files/SAMERAMASnap-2339.tif	2339/-1-30
N			11.73412564	0.2945		3.4557	1056	2339/11-12	N/A	S	M			D7	2339	3548	FF	C		https://zenodo.org/record/3492140/files/Snap-2339.tif	false	https://zenodo.org/record/3492140/files/SAMERAMASnap-2339.tif	2339/-1-30
N			5.249415693	0.2995		1.5722	1057	2339/13-14	N/A	S	M			D7	2339	3548	FF	C		https://zenodo.org/record/3492140/files/Snap-2339.tif	false	https://zenodo.org/record/3492140/files/SAMERAMASnap-2339.tif	2339/-1-30
/			2.663615561	0.2622		0.6984	1058	2339/15-16	C	P	/			D7	2339	3548	FF	/		https://zenodo.org/record/3492140/files/Snap-2339.tif	false	https://zenodo.org/record/3492140/files/SAMERAMASnap-2339.tif	2339/-1-30
/			3.421900161	0.1863		0.6375	1059	2339/17-18	O	P	/			D7	2339	3548	FF	/		https://zenodo.org/record/3492140/files/Snap-2339.tif	false	https://zenodo.org/record/3492140/files/SAMERAMASnap-2339.tif	2339/-1-30
/			1.167946578	0.2995		0.3498	1060	2339/19-20	E	P	/			D8	2339	3548	FF	/		https://zenodo.org/record/3492140/files/Snap-2339.tif	false	https://zenodo.org/record/3492140/files/SAMERAMASnap-2339.tif	2339/-1-30
/			2.308818149	0.2733		0.631	1061	2339/21-22	O	P	/			D8	2339	3548	FF	/		https://zenodo.org/record/3492140/files/Snap-2339.tif	false	https://zenodo.org/record/3492140/files/SAMERAMASnap-2339.tif	2339/-1-30
/			2.393007836	0.1659		0.397	1062	2339/23-24	C	P	/			D8	2339	3548	FF	/		https://zenodo.org/record/3492140/files/Snap-2339.tif	false	https://zenodo.org/record/3492140/files/SAMERAMASnap-2339.tif	2339/-1-30
/			2.439747328	0.2058		0.5021	1063	2339/25-26	C	P	/			D8	2339	3548	FF	/		https://zenodo.org/record/3492140/files/Snap-2339.tif	false	https://zenodo.org/record/3492140/files/SAMERAMASnap-2339.tif	2339/-1-30
/			2.432098765	0.1863		0.4531	1064	2339/27-28	E	P	/			D8	2339	3548	FF	/		https://zenodo.org/record/3492140/files/Snap-2339.tif	false	https://zenodo.org/record/3492140/files/SAMERAMASnap-2339.tif	2339/-1-30
/			1.25068306	0.2928		0.3662	1065	2339/29-30	E	P	/			D8	2339	3548	FF	/		https://zenodo.org/record/3492140/files/Snap-2339.tif	false	https://zenodo.org/record/3492140/files/SAMERAMASnap-2339.tif	2339/-1-30
/			1.60775554	0.5596		0.8997	1066	2342/1-2	D	P	/			B9	2342	3548	FF	/		https://zenodo.org/record/3492140/files/Snap-2342.tif	false	https://zenodo.org/record/3492140/files/SAMERAMASnap-2342.tif	2342/1-62
/			1.46595076	0.3818		0.5597	1067	2342/3-4	E	P	/			B9	2342	3548	FF	/		https://zenodo.org/record/3492140/files/Snap-2342.tif	false	https://zenodo.org/record/3492140/files/SAMERAMASnap-2342.tif	2342/1-62
/			3.107699358	0.2182		0.6781	1068	2342/5-6	E	P	/			B9	2342	3548	FF	/		https://zenodo.org/record/3492140/files/Snap-2342.tif	false	https://zenodo.org/record/3492140/files/SAMERAMASnap-2342.tif	2342/1-62
/			2.126031164	0.2182		0.4639	1069	2342/7-8	E	P	/			B9	2342	3548	FF	/		https://zenodo.org/record/3492140/files/Snap-2342.tif	false	https://zenodo.org/record/3492140/files/SAMERAMASnap-2342.tif	2342/1-62
/			2.47039778	0.2162		0.5341	1070	2342/9-10	C	P	/			B9	2342	3548	FF	/		https://zenodo.org/record/3492140/files/Snap-2342.tif	false	https://zenodo.org/record/3492140/files/SAMERAMASnap-2342.tif	2342/1-62
/			2.456521739	0.1518		0.3729	1071	2342/11-12	E	P	/			B9	2342	3548	FF	/		https://zenodo.org/record/3492140/files/Snap-2342.tif	false	https://zenodo.org/record/3492140/files/SAMERAMASnap-2342.tif	2342/1-62
/			2.340290719	0.2683		0.6279	1072	2342/13-14	C	P	/			B9	2342	3548	FF	/		https://zenodo.org/record/3492140/files/Snap-2342.tif	false	https://zenodo.org/record/3492140/files/SAMERAMASnap-2342.tif	2342/1-62
N			11.87612019	0.1897		2.2529	1073	2342/15-16	N/A	S	M			B9	2342	3548	FF	C		https://zenodo.org/record/3492140/files/Snap-2342.tif	false	https://zenodo.org/record/3492140/files/SAMERAMASnap-2342.tif	2342/1-62
N			4.122435021	0.1462		0.6027	1074	2342/17-18	N/A	S	M			B10	2342	3548	FF	C		https://zenodo.org/record/3492140/files/Snap-2342.tif	false	https://zenodo.org/record/3492140/files/SAMERAMASnap-2342.tif	2342/1-62
N			4.657008086	0.1484		0.6911	1075	2342/19-20	N/A	S	M			B10	2342	3548	FF	C		https://zenodo.org/record/3492140/files/Snap-2342.tif	false	https://zenodo.org/record/3492140/files/SAMERAMASnap-2342.tif	2342/1-62
N			5.534108135	0.1979		1.0952	1076	2342/21-22	N/A	S	M			B10	2342	3548	FF	C		https://zenodo.org/record/3492140/files/Snap-2342.tif	false	https://zenodo.org/record/3492140/files/SAMERAMASnap-2342.tif	2342/1-62
/			1.412975913	0.2574		0.3637	1077	2342/23-24	E	P	/			B10	2342	3548	FF	/		https://zenodo.org/record/3492140/files/Snap-2342.tif	false	https://zenodo.org/record/3492140/files/SAMERAMASnap-2342.tif	2342/1-62
/			1.740792217	0.4317		0.7515	1078	2342/25-26	O	P	/			C10	2342	3548	FF	/		https://zenodo.org/record/3492140/files/Snap-2342.tif	false	https://zenodo.org/record/3492140/files/SAMERAMASnap-2342.tif	2342/1-62
/			1.284468439	0.2408		0.3093	1079	2342/27-28	E	P	/			C10	2342	3548	FF	/		https://zenodo.org/record/3492140/files/Snap-2342.tif	false	https://zenodo.org/record/3492140/files/SAMERAMASnap-2342.tif	2342/1-62
/			1.028430161	0.4045		0.416	1080	2342/29-30	E	P	/			C10	2342	3548	FF	/		https://zenodo.org/record/3492140/files/Snap-2342.tif	false	https://zenodo.org/record/3492140/files/SAMERAMASnap-2342.tif	2342/1-62
/			1.811594203	0.2622		0.475	1081	2342/31-32	E	P	/			C10	2342	3548	FF	/		https://zenodo.org/record/3492140/files/Snap-2342.tif	false	https://zenodo.org/record/3492140/files/SAMERAMASnap-2342.tif	2342/1-62
/			2.128298929	0.3827		0.8145	1082	2342/33-34	E	P	/			C10	2342	3548	FF	/		https://zenodo.org/record/3492140/files/Snap-2342.tif	false	https://zenodo.org/record/3492140/files/SAMERAMASnap-2342.tif	2342/1-62
/			1.155108878	0.2985		0.3448	1083	2342/35-36	E	P	/			C10	2342	3548	FF	/		https://zenodo.org/record/3492140/files/Snap-2342.tif	false	https://zenodo.org/record/3492140/files/SAMERAMASnap-2342.tif	2342/1-62
/			1.983142162	0.5754		1.1411	1084	2342/37-38	E	P	/			C10	2342	3548	FF	/		https://zenodo.org/record/3492140/files/Snap-2342.tif	false	https://zenodo.org/record/3492140/files/SAMERAMASnap-2342.tif	2342/1-62
/			1.840713407	0.3252		0.5986	1085	2342/39-40	O	P	/			C10	2342	3548	FF	/		https://zenodo.org/record/3492140/files/Snap-2342.tif	false	https://zenodo.org/record/3492140/files/SAMERAMASnap-2342.tif	2342/1-62
/			1.575895395	0.3518		0.5544	1086	2342/41-42	O	P	/			C9	2342	3548	FF	/		https://zenodo.org/record/3492140/files/Snap-2342.tif	false	https://zenodo.org/record/3492140/files/SAMERAMASnap-2342.tif	2342/1-62
/			2.090883272	0.3521		0.7362	1087	2342/43-44	E	P	/			C9	2342	3548	FF	/		https://zenodo.org/record/3492140/files/Snap-2342.tif	false	https://zenodo.org/record/3492140/files/SAMERAMASnap-2342.tif	2342/1-62
/			1.274684874	0.3808		0.4854	1088	2342/45-46	E	P	/			C9	2342	3548	FF	/		https://zenodo.org/record/3492140/files/Snap-2342.tif	false	https://zenodo.org/record/3492140/files/SAMERAMASnap-2342.tif	2342/1-62
/			2.121610049	0.3503		0.7432	1089	2342/47-48	C	P	/			C9	2342	3548	FF	/		https://zenodo.org/record/3492140/files/Snap-2342.tif	false	https://zenodo.org/record/3492140/files/SAMERAMASnap-2342.tif	2342/1-62
/			1.471201317	0.1823		0.2682	1090	2342/49-50	E	P	/			C9	2342	3548	FF	/		https://zenodo.org/record/3492140/files/Snap-2342.tif	false	https://zenodo.org/record/3492140/files/SAMERAMASnap-2342.tif	2342/1-62
/			2.110541925	0.3709		0.7828	1091	2342/51-52	E	P	/			C9	2342	3548	FF	/		https://zenodo.org/record/3492140/files/Snap-2342.tif	false	https://zenodo.org/record/3492140/files/SAMERAMASnap-2342.tif	2342/1-62
/			1.130448034	0.3281		0.3709	1092	2342/53-54	O	P	/			D9	2342	3548	FF	/		https://zenodo.org/record/3492140/files/Snap-2342.tif	false	https://zenodo.org/record/3492140/files/SAMERAMASnap-2342.tif	2342/1-62
/			1.197283774	0.2798		0.335	1093	2342/55-56	E	P	/			D9	2342	3548	FF	/		https://zenodo.org/record/3492140/files/Snap-2342.tif	false	https://zenodo.org/record/3492140/files/SAMERAMASnap-2342.tif	2342/1-62
/			1.166246851	0.4367		0.5093	1094	2342/57-58	E	P	/			D9	2342	3548	FF	/		https://zenodo.org/record/3492140/files/Snap-2342.tif	false	https://zenodo.org/record/3492140/files/SAMERAMASnap-2342.tif	2342/1-62
/			2.421420685	0.2717		0.6579	1095	2342/59-60	C	P	/			D10	2342	3548	FF	/		https://zenodo.org/record/3492140/files/Snap-2342.tif	false	https://zenodo.org/record/3492140/files/SAMERAMASnap-2342.tif	2342/1-62
/			1.338222967	0.2386		0.3193	1096	2342/61-62	E	P	/			D10	2342	3548	FF	/		https://zenodo.org/record/3492140/files/Snap-2342.tif	false	https://zenodo.org/record/3492140/files/SAMERAMASnap-2342.tif	2342/1-62
N			8.087891825	0.1627		1.3159	1097	2343/1-2	N/A	S	S			B11	2343	3548	FF	C		https://zenodo.org/record/3492140/files/Snap-2343.tif	false	https://zenodo.org/record/3492140/files/SAMERAMASnap-2343.tif	2343/1-60
N			7.650200267	0.1498		1.146	1098	2343/3-4	N/A	S	S			B12	2343	3548	FF	C		https://zenodo.org/record/3492140/files/Snap-2343.tif	false	https://zenodo.org/record/3492140/files/SAMERAMASnap-2343.tif	2343/1-60
/			2.420770519	0.2985		0.7226	1099	2343/5-6	C	P	/			B12	2343	3548	FF	/		https://zenodo.org/record/3492140/files/Snap-2343.tif	false	https://zenodo.org/record/3492140/files/SAMERAMASnap-2343.tif	2343/1-60
/			1.497054609	0.6281		0.9403	1100	2343/7-8	E	P	/			B12	2343	3548	FF	/		https://zenodo.org/record/3492140/files/Snap-2343.tif	false	https://zenodo.org/record/3492140/files/SAMERAMASnap-2343.tif	2343/1-60
/			2.46533238	0.2798		0.6898	1101	2343/9-10	C	P	/			B12	2343	3548	FF	/		https://zenodo.org/record/3492140/files/Snap-2343.tif	false	https://zenodo.org/record/3492140/files/SAMERAMASnap-2343.tif	2343/1-60
/			2.239120151	0.4228		0.9467	1102	2343/11-12	C	P	/			B12	2343	3548	FF	/		https://zenodo.org/record/3492140/files/Snap-2343.tif	false	https://zenodo.org/record/3492140/files/SAMERAMASnap-2343.tif	2343/1-60
/			3.289323165	0.2098		0.6901	1103	2343/13-14	C	P	/			C12	2343	3548	FF	/		https://zenodo.org/record/3492140/files/Snap-2343.tif	false	https://zenodo.org/record/3492140/files/SAMERAMASnap-2343.tif	2343/1-60
/			2.437285223	0.2328		0.5674	1104	2343/15-16	O	P	/			C12	2343	3548	FF	/		https://zenodo.org/record/3492140/files/Snap-2343.tif	false	https://zenodo.org/record/3492140/files/SAMERAMASnap-2343.tif	2343/1-60
N			4.86938349	0.1914		0.932	1105	2343/17-18	N/A	S	S			C12	2343	3548	FF	C		https://zenodo.org/record/3492140/files/Snap-2343.tif	false	https://zenodo.org/record/3492140/files/SAMERAMASnap-2343.tif	2343/1-60
/			2.686426117	0.2328		0.6254	1106	2343/19-20	E	P	/			C12	2343	3548	FF	/		https://zenodo.org/record/3492140/files/Snap-2343.tif	false	https://zenodo.org/record/3492140/files/SAMERAMASnap-2343.tif	2343/1-60
N			4.156599553	0.1341		0.5574	1107	2343/21-22	N/A	S	S			C12	2343	3548	FF			https://zenodo.org/record/3492140/files/Snap-2343.tif	false	https://zenodo.org/record/3492140/files/SAMERAMASnap-2343.tif	2343/1-60
/			1.309247473	0.2671		0.3497	1108	2343/23-24	E	P	/			C12	2343	3548	FF	/		https://zenodo.org/record/3492140/files/Snap-2343.tif	false	https://zenodo.org/record/3492140/files/SAMERAMASnap-2343.tif	2343/1-60
/			2.770680628	0.2865		0.7938	1109	2343/25-26	C	P	/			C12	2343	3548	FF	/		https://zenodo.org/record/3492140/files/Snap-2343.tif	false	https://zenodo.org/record/3492140/files/SAMERAMASnap-2343.tif	2343/1-60
/			3.124879923	0.2082		0.6506	1110	2343/27-28	C	P	/			C12	2343	3548	FF	/		https://zenodo.org/record/3492140/files/Snap-2343.tif	false	https://zenodo.org/record/3492140/files/SAMERAMASnap-2343.tif	2343/1-60
/			1.936713687	0.2623		0.508	1111	2343/29-30	E	P	/			C12	2343	3548	FF	/		https://zenodo.org/record/3492140/files/Snap-2343.tif	false	https://zenodo.org/record/3492140/files/SAMERAMASnap-2343.tif	2343/1-60
/			3.571734475	0.3269		1.1676	1112	2343/31-32	C	P	/			C12	2343	3548	FF	/		https://zenodo.org/record/3492140/files/Snap-2343.tif	false	https://zenodo.org/record/3492140/files/SAMERAMASnap-2343.tif	2343/1-60
N			5.23316283	0.2346		1.2277	1113	2343/33-34	N/A	S	S			C12	2343	3548	FF	C		https://zenodo.org/record/3492140/files/Snap-2343.tif	false	https://zenodo.org/record/3492140/files/SAMERAMASnap-2343.tif	2343/1-60
/			1.570111137	0.4229		0.664	1114	2343/35-36	O	P	/			C11	2343	3548	FF	/		https://zenodo.org/record/3492140/files/Snap-2343.tif	false	https://zenodo.org/record/3492140/files/SAMERAMASnap-2343.tif	2343/1-60
/			1.677409639	0.332		0.5569	1115	2343/37-38	E	P	/			C11	2343	3548	FF	/		https://zenodo.org/record/3492140/files/Snap-2343.tif	false	https://zenodo.org/record/3492140/files/SAMERAMASnap-2343.tif	2343/1-60
/			2.409911288	0.3269		0.7878	1116	2343/39-40	E	P	/			C11	2343	3548	FF	/		https://zenodo.org/record/3492140/files/Snap-2343.tif	false	https://zenodo.org/record/3492140/files/SAMERAMASnap-2343.tif	2343/1-60
/			1.377674957	0.3458		0.4764	1117	2343/41-42	E	P	/			C11	2343	3548	FF	/		https://zenodo.org/record/3492140/files/Snap-2343.tif	false	https://zenodo.org/record/3492140/files/SAMERAMASnap-2343.tif	2343/1-60
/			2.507082153	0.2824		0.708	1118	2343/43-44	C	P	/			C11	2343	3548	FF	/		https://zenodo.org/record/3492140/files/Snap-2343.tif	false	https://zenodo.org/record/3492140/files/SAMERAMASnap-2343.tif	2343/1-60
/			2.339805825	0.1751		0.4097	1119	2343/45-46	O	P	/			C11	2343	3548	FF	/		https://zenodo.org/record/3492140/files/Snap-2343.tif	false	https://zenodo.org/record/3492140/files/SAMERAMASnap-2343.tif	2343/1-60
N			4.5973478	0.1659		0.7627	1120	2343/47-48	N/A	S	M			C11	2343	3548	FF	C		https://zenodo.org/record/3492140/files/Snap-2343.tif	false	https://zenodo.org/record/3492140/files/SAMERAMASnap-2343.tif	2343/1-60
N			9.53616704	0.1341		1.2788	1121	2343/49-50	N/A	S	M			D11	2343	3548	FF	C		https://zenodo.org/record/3492140/files/Snap-2343.tif	false	https://zenodo.org/record/3492140/files/SAMERAMASnap-2343.tif	2343/1-60
N			7.308016878	0.1659		1.2124	1122	2343/51-52	N/A	S	M			D11	2343	3548	FF	C		https://zenodo.org/record/3492140/files/Snap-2343.tif	false	https://zenodo.org/record/3492140/files/SAMERAMASnap-2343.tif	2343/1-60
N			7.607817303	0.2277		1.7323	1123	2343/53-54	N/A	S	M			D11	2343	3548	FF	C		https://zenodo.org/record/3492140/files/Snap-2343.tif	false	https://zenodo.org/record/3492140/files/SAMERAMASnap-2343.tif	2343/1-60
/			2.67238749	0.2622		0.7007	1124	2343/55-56	E	P	/			D11	2343	3548	FF	/		https://zenodo.org/record/3492140/files/Snap-2343.tif	false	https://zenodo.org/record/3492140/files/SAMERAMASnap-2343.tif	2343/1-60
/			3.1867794	0.2602		0.8292	1125	2343/57-58	C	P	/			D12	2343	3548	FF	/		https://zenodo.org/record/3492140/files/Snap-2343.tif	false	https://zenodo.org/record/3492140/files/SAMERAMASnap-2343.tif	2343/1-60
/			1.74488189	0.254		0.4432	1126	2343/59-60	E	P	/			D12	2343	3548	FF	/		https://zenodo.org/record/3492140/files/Snap-2343.tif	false	https://zenodo.org/record/3492140/files/SAMERAMASnap-2343.tif	2343/1-60
/			3.626383355	0.2259		0.8192	1127	2344/1-2	C	P	/			B13	2344	3548	FF	/		https://zenodo.org/record/3492140/files/Snap-2344.tif	false	https://zenodo.org/record/3492140/files/SAMERAMASnap-2344.tif	2344/1-70
/			2.688739377	0.2824		0.7593	1128	2344/3-4	C	P	/			B13	2344	3548	FF	/		https://zenodo.org/record/3492140/files/Snap-2344.tif	false	https://zenodo.org/record/3492140/files/SAMERAMASnap-2344.tif	2344/1-70
N			16.42435424	0.1897		3.1157	1129	2344/5-6	N/A	S	M			B13	2344	3548	FF	C		https://zenodo.org/record/3492140/files/Snap-2344.tif	false	https://zenodo.org/record/3492140/files/SAMERAMASnap-2344.tif	2344/1-70
/			3.86586494	0.2162		0.8358	1130	2344/7-8	C	P	/			B14	2344	3548	FF	/		https://zenodo.org/record/3492140/files/Snap-2344.tif	false	https://zenodo.org/record/3492140/files/SAMERAMASnap-2344.tif	2344/1-70
N			4.197887715	0.3598		1.5104	1131	2344/9-10	N/A	S	M			C14	2344	3548	FF	S		https://zenodo.org/record/3492140/files/Snap-2344.tif	false	https://zenodo.org/record/3492140/files/SAMERAMASnap-2344.tif	2344/1-70
/			1.843877872	0.3177		0.5858	1132	2344/11-12	E	P	/			C14	2344	3548	FF	/		https://zenodo.org/record/3492140/files/Snap-2344.tif	false	https://zenodo.org/record/3492140/files/SAMERAMASnap-2344.tif	2344/1-70
/			1.516047511	0.3957		0.5999	1133	2344/13-14	E	P	/			C14	2344	3548	FF	/		https://zenodo.org/record/3492140/files/Snap-2344.tif	false	https://zenodo.org/record/3492140/files/SAMERAMASnap-2344.tif	2344/1-70
/			1.963562753	0.5434		1.067	1134	2344/15-16	E	P	/			C14	2344	3548	FF	/		https://zenodo.org/record/3492140/files/Snap-2344.tif	false	https://zenodo.org/record/3492140/files/SAMERAMASnap-2344.tif	2344/1-70
/			1.407358739	0.5327		0.7497	1135	2344/17-18	E	P	/			C14	2344	3548	FF	/		https://zenodo.org/record/3492140/files/Snap-2344.tif	false	https://zenodo.org/record/3492140/files/SAMERAMASnap-2344.tif	2344/1-70
/			2.432810937	0.2999		0.7296	1136	2344/19-20	O	P	/			C14	2344	3548	FF	/		https://zenodo.org/record/3492140/files/Snap-2344.tif	false	https://zenodo.org/record/3492140/files/SAMERAMASnap-2344.tif	2344/1-70
N			15.10678277	0.2182		3.2963	1137	2344/21-22	N/A	S	M			C14	2344	3548	FF	S		https://zenodo.org/record/3492140/files/Snap-2344.tif	false	https://zenodo.org/record/3492140/files/SAMERAMASnap-2344.tif	2344/1-70
/			2.306197965	0.4324		0.9972	1138	2344/23-24	C	P	/			C14	2344	3548	FF	/		https://zenodo.org/record/3492140/files/Snap-2344.tif	false	https://zenodo.org/record/3492140/files/SAMERAMASnap-2344.tif	2344/1-70
N			9.558249868	0.1897		1.8132	1139	2344/25-26	N/A	S	M			C14	2344	3548	FF	C		https://zenodo.org/record/3492140/files/Snap-2344.tif	false	https://zenodo.org/record/3492140/files/SAMERAMASnap-2344.tif	2344/1-70
/			2.407194245	0.278		0.6692	1140	2344/27-28	C	P	/			C14	2344	3548	FF	/		https://zenodo.org/record/3492140/files/Snap-2344.tif	false	https://zenodo.org/record/3492140/files/SAMERAMASnap-2344.tif	2344/1-70
/			3.163656069	0.2768		0.8757	1141	2344/29-30	C	P	/			C14	2344	3548	FF	/		https://zenodo.org/record/3492140/files/Snap-2344.tif	false	https://zenodo.org/record/3492140/files/SAMERAMASnap-2344.tif	2344/1-70
/			2.988729508	0.2928		0.8751	1142	2344/31-32	C	P	/			C14	2344	3548	FF	/		https://zenodo.org/record/3492140/files/Snap-2344.tif	false	https://zenodo.org/record/3492140/files/SAMERAMASnap-2344.tif	2344/1-70
N			10.95080707	0.1301		1.4247	1143	2344/33-34	N/A	S	M			C14	2344	3548	FF	S		https://zenodo.org/record/3492140/files/Snap-2344.tif	false	https://zenodo.org/record/3492140/files/SAMERAMASnap-2344.tif	2344/1-70
N			8.117669459	0.2626		2.1317	1144	2344/35-36	N/A	S	M			C14	2344	3548	FF	C		https://zenodo.org/record/3492140/files/Snap-2344.tif	false	https://zenodo.org/record/3492140/files/SAMERAMASnap-2344.tif	2344/1-70
N			10.69764216	0.2163		2.3139	1145	2344/37-38	N/A	S	M			C13	2344	3548	FF	S		https://zenodo.org/record/3492140/files/Snap-2344.tif	false	https://zenodo.org/record/3492140/files/SAMERAMASnap-2344.tif	2344/1-70
N			6.115071283	0.2946		1.8015	1146	2344/39-40	N/A	S	M			C13	2344	3548	FF	S		https://zenodo.org/record/3492140/files/Snap-2344.tif	false	https://zenodo.org/record/3492140/files/SAMERAMASnap-2344.tif	2344/1-70
N			17.3640553	0.1519		2.6376	1147	2344/41-42	N/A	S	M			C13	2344	3548	FF	C		https://zenodo.org/record/3492140/files/Snap-2344.tif	false	https://zenodo.org/record/3492140/files/SAMERAMASnap-2344.tif	2344/1-70
/			1.319916362	0.3826		0.505	1148	2344/43-44	O	P	/			C13	2344	3548	FF	/		https://zenodo.org/record/3492140/files/Snap-2344.tif	false	https://zenodo.org/record/3492140/files/SAMERAMASnap-2344.tif	2344/1-70
N			17.98063935	0.2221		3.9935	1149	2344/45-46	N/A	S	M			C13	2344	3548	FF	S		https://zenodo.org/record/3492140/files/Snap-2344.tif	false	https://zenodo.org/record/3492140/files/SAMERAMASnap-2344.tif	2344/1-70
/			3.271808311	0.2671		0.8739	1150	2344/47-48	C	P	/			C13	2344	3548	FF	/		https://zenodo.org/record/3492140/files/Snap-2344.tif	false	https://zenodo.org/record/3492140/files/SAMERAMASnap-2344.tif	2344/1-70
/			2.468607306	0.1752		0.4325	1151	2344/49-50	C	P	/			C13	2344	3548	FF	/		https://zenodo.org/record/3492140/files/Snap-2344.tif	false	https://zenodo.org/record/3492140/files/SAMERAMASnap-2344.tif	2344/1-70
/			2.321630094	0.319		0.7406	1152	2344/51-52	O	P	/			C13	2344	3548	FF	/		https://zenodo.org/record/3492140/files/Snap-2344.tif	false	https://zenodo.org/record/3492140/files/SAMERAMASnap-2344.tif	2344/1-70
N			4.684217897	0.7141		3.345	1153	2344/53-54	N/A	S	M			D13	2344	3548	FF	S		https://zenodo.org/record/3492140/files/Snap-2344.tif	false	https://zenodo.org/record/3492140/files/SAMERAMASnap-2344.tif	2344/1-70
/			1.133837429	0.2645		0.2999	1154	2344/55-56	E	P	/			D13	2344	3548	FF	/		https://zenodo.org/record/3492140/files/Snap-2344.tif	false	https://zenodo.org/record/3492140/files/SAMERAMASnap-2344.tif	2344/1-70
/			1.571319603	0.2622		0.412	1155	2344/57-58	O	P	/			D13	2344	3548	FF	/		https://zenodo.org/record/3492140/files/Snap-2344.tif	false	https://zenodo.org/record/3492140/files/SAMERAMASnap-2344.tif	2344/1-70
/			1.708108108	0.259		0.4424	1156	2344/59-60	D	P	/			D13	2344	3548	FF	/		https://zenodo.org/record/3492140/files/Snap-2344.tif	false	https://zenodo.org/record/3492140/files/SAMERAMASnap-2344.tif	2344/1-70
/			2.138157895	0.2888		0.6175	1157	2344/61-62	C	P	/			D13	2344	3548	FF	/		https://zenodo.org/record/3492140/files/Snap-2344.tif	false	https://zenodo.org/record/3492140/files/SAMERAMASnap-2344.tif	2344/1-70
/			1.87082495	0.2485		0.4649	1158	2344/63-64	E	P	/			D14	2344	3548	FF	/		https://zenodo.org/record/3492140/files/Snap-2344.tif	false	https://zenodo.org/record/3492140/files/SAMERAMASnap-2344.tif	2344/1-70
/			2.309337861	0.2945		0.6801	1159	2344/65-66	E	P	/			D14	2344	3548	FF	/		https://zenodo.org/record/3492140/files/Snap-2344.tif	false	https://zenodo.org/record/3492140/files/SAMERAMASnap-2344.tif	2344/1-70
/			1.623218776	0.2386		0.3873	1160	2344/67-68	E	P	/			D14	2344	3548	FF	/		https://zenodo.org/record/3492140/files/Snap-2344.tif	false	https://zenodo.org/record/3492140/files/SAMERAMASnap-2344.tif	2344/1-70
/			1.750393082	0.2544		0.4453	1161	2344/69-70	E	P	/			D14	2344	3548	FF	/		https://zenodo.org/record/3492140/files/Snap-2344.tif	false	https://zenodo.org/record/3492140/files/SAMERAMASnap-2344.tif	2344/1-70
/			3.988888889	0.18		0.718	1162	2345/1-2	C	P	/			B15	2345	3548	FF	/		https://zenodo.org/record/3492140/files/Snap-2345.tif	false	https://zenodo.org/record/3492140/files/SAMERAMASnap-2345.tif	2345/1-72
Y			8.022094565	0.2263		1.8154	1163	2345/3-4	N/A	S	M			B15	2345	3548	FF	C		https://zenodo.org/record/3492140/files/Snap-2345.tif	false	https://zenodo.org/record/3492140/files/SAMERAMASnap-2345.tif	2345/1-72
/			1.162076749	0.2215		0.2574	1164	2345/5-6	E	P	/			B15	2345	3548	FF	/		https://zenodo.org/record/3492140/files/Snap-2345.tif	false	https://zenodo.org/record/3492140/files/SAMERAMASnap-2345.tif	2345/1-72
/			1.797070686	0.4711		0.8466	1165	2345/7-8	O	P	/			B16	2345	3548	FF	/		https://zenodo.org/record/3492140/files/Snap-2345.tif	false	https://zenodo.org/record/3492140/files/SAMERAMASnap-2345.tif	2345/1-72
/			3.069392813	0.2421		0.7431	1166	2345/9-10	E	P	/			B16	2345	3548	FF	/		https://zenodo.org/record/3492140/files/Snap-2345.tif	false	https://zenodo.org/record/3492140/files/SAMERAMASnap-2345.tif	2345/1-72
Y			11.1343564	0.3193		3.5552	1167	2345/11-12	N/A	S	M			C16	2345	3548	FF	C		https://zenodo.org/record/3492140/files/Snap-2345.tif	false	https://zenodo.org/record/3492140/files/SAMERAMASnap-2345.tif	2345/1-72
Y			13.59811912	0.319		4.3378	1168	2345/13-14	N/A	S	M			C16	2345	3548	FF	C		https://zenodo.org/record/3492140/files/Snap-2345.tif	false	https://zenodo.org/record/3492140/files/SAMERAMASnap-2345.tif	2345/1-72
/			1.232536479	0.3221		0.397	1169	2345/15-16	O	P	/			C16	2345	3548	FF	/		https://zenodo.org/record/3492140/files/Snap-2345.tif	false	https://zenodo.org/record/3492140/files/SAMERAMASnap-2345.tif	2345/1-72
Y			7.735904083	0.3086		2.3873	1170	2345/17-18	N/A	S	M			C16	2345	3548	FF	C		https://zenodo.org/record/3492140/files/Snap-2345.tif	false	https://zenodo.org/record/3492140/files/SAMERAMASnap-2345.tif	2345/1-72
Y			9.395127119	0.3776		3.5476	1171	2345/19-20	N/A	S	M			C16	2345	3548	FF	C		https://zenodo.org/record/3492140/files/Snap-2345.tif	false	https://zenodo.org/record/3492140/files/SAMERAMASnap-2345.tif	2345/1-72
/			2.750074649	0.3349		0.921	1172	2345/21-22	E	P	/			C16	2345	3548	FF	/		https://zenodo.org/record/3492140/files/Snap-2345.tif	false	https://zenodo.org/record/3492140/files/SAMERAMASnap-2345.tif	2345/1-72
Y			4.135358445	0.4115		1.7017	1173	2345/23-24	N/A	S	M			C16	2345	3548	FF	C		https://zenodo.org/record/3492140/files/Snap-2345.tif	false	https://zenodo.org/record/3492140/files/SAMERAMASnap-2345.tif	2345/1-72
Y			6.722668143	0.3613		2.4289	1174	2345/25-26	N/A	S	M			C16	2345	3548	FF	C		https://zenodo.org/record/3492140/files/Snap-2345.tif	false	https://zenodo.org/record/3492140/files/SAMERAMASnap-2345.tif	2345/1-72
/			2.009514271	0.3994		0.8026	1175	2345/27-28	O	P	/			C16	2345	3548	FF	/		https://zenodo.org/record/3492140/files/Snap-2345.tif	false	https://zenodo.org/record/3492140/files/SAMERAMASnap-2345.tif	2345/1-72
N			5.21616242	0.2512		1.3103	1176	2345/29-30	N/A	S	M			C16	2345	3548	FF	C		https://zenodo.org/record/3492140/files/Snap-2345.tif	false	https://zenodo.org/record/3492140/files/SAMERAMASnap-2345.tif	2345/1-72
/			3.785951695	0.4513		1.7086	1177	2345/31-32	O	P	/			C16	2345	3548	FF	/		https://zenodo.org/record/3492140/files/Snap-2345.tif	false	https://zenodo.org/record/3492140/files/SAMERAMASnap-2345.tif	2345/1-72
/			2.321521739	0.46		1.0679	1178	2345/33-34	O	P	/			C16	2345	3548	FF	/		https://zenodo.org/record/3492140/files/Snap-2345.tif	false	https://zenodo.org/record/3492140/files/SAMERAMASnap-2345.tif	2345/1-72
/			1.901960784	0.2346		0.4462	1179	2345/35-36	E	P	/			C16	2345	3548	FF	/		https://zenodo.org/record/3492140/files/Snap-2345.tif	false	https://zenodo.org/record/3492140/files/SAMERAMASnap-2345.tif	2345/1-72
/			2.613318617	0.2718		0.7103	1180	2345/37-38	O	P	/			C15	2345	3548	FF	/		https://zenodo.org/record/3492140/files/Snap-2345.tif	false	https://zenodo.org/record/3492140/files/SAMERAMASnap-2345.tif	2345/1-72
/			1.816226784	0.3069		0.5574	1181	2345/39-40	E	P	/			C15	2345	3548	FF	/		https://zenodo.org/record/3492140/files/Snap-2345.tif	false	https://zenodo.org/record/3492140/files/SAMERAMASnap-2345.tif	2345/1-72
/			1.450715015	0.3916		0.5681	1182	2345/41-42	E	P	/			C15	2345	3548	FF	/		https://zenodo.org/record/3492140/files/Snap-2345.tif	false	https://zenodo.org/record/3492140/files/SAMERAMASnap-2345.tif	2345/1-72
/			2.276127613	0.4545		1.0345	1183	2345/43-44	O	P	/			C15	2345	3548	FF	/		https://zenodo.org/record/3492140/files/Snap-2345.tif	false	https://zenodo.org/record/3492140/files/SAMERAMASnap-2345.tif	2345/1-72
/			2.085393258	0.267		0.5568	1184	2345/45-46	C	P	/			C15	2345	3548	FF	/		https://zenodo.org/record/3492140/files/Snap-2345.tif	false	https://zenodo.org/record/3492140/files/SAMERAMASnap-2345.tif	2345/1-72
/			1.359768691	0.2421		0.3292	1185	2345/47-48	O	P	/			C15	2345	3548	FF	/		https://zenodo.org/record/3492140/files/Snap-2345.tif	false	https://zenodo.org/record/3492140/files/SAMERAMASnap-2345.tif	2345/1-72
/			1.502159403	0.5094		0.7652	1186	2345/49-50	E	P	/			C15	2345	3548	FF	/		https://zenodo.org/record/3492140/files/Snap-2345.tif	false	https://zenodo.org/record/3492140/files/SAMERAMASnap-2345.tif	2345/1-72
/			1.46234676	0.6281		0.9185	1187	2345/51-52	O	P	/			C15	2345	3548	FF	/		https://zenodo.org/record/3492140/files/Snap-2345.tif	false	https://zenodo.org/record/3492140/files/SAMERAMASnap-2345.tif	2345/1-72
/			1.876923077	0.481		0.9028	1188	2345/53-54	E	P	/			C15	2345	3548	FF	/		https://zenodo.org/record/3492140/files/Snap-2345.tif	false	https://zenodo.org/record/3492140/files/SAMERAMASnap-2345.tif	2345/1-72
/			1.772381896	0.3027		0.5365	1189	2345/55-56	C	P	/			C15	2345	3548	FF	/		https://zenodo.org/record/3492140/files/Snap-2345.tif	false	https://zenodo.org/record/3492140/files/SAMERAMASnap-2345.tif	2345/1-72
/			1.134336836	0.3521		0.3994	1190	2345/57-58	E	P	/			C15	2345	3548	FF	/		https://zenodo.org/record/3492140/files/Snap-2345.tif	false	https://zenodo.org/record/3492140/files/SAMERAMASnap-2345.tif	2345/1-72
/			3.925309735	0.2825		1.1089	1191	2345/59-60	C	P	/			D15	2345	3548	FF	/		https://zenodo.org/record/3492140/files/Snap-2345.tif	false	https://zenodo.org/record/3492140/files/SAMERAMASnap-2345.tif	2345/1-72
N			5.79239348	0.3497		2.0256	1192	2345/61-62	N/A	S	M			D15	2345	3548	FF	C		https://zenodo.org/record/3492140/files/Snap-2345.tif	false	https://zenodo.org/record/3492140/files/SAMERAMASnap-2345.tif	2345/1-72
/			1.668870419	0.5294		0.8835	1193	2345/63-64	O	P	/			D15	2345	3548	FF	/		https://zenodo.org/record/3492140/files/Snap-2345.tif	false	https://zenodo.org/record/3492140/files/SAMERAMASnap-2345.tif	2345/1-72
/			2.215514087	0.2733		0.6055	1194	2345/65-66	O	P	/			D15	2345	3548	FF	/		https://zenodo.org/record/3492140/files/Snap-2345.tif	false	https://zenodo.org/record/3492140/files/SAMERAMASnap-2345.tif	2345/1-72
/			3.595959596	0.2574		0.9256	1195	2345/67-68	C	P	/			D16	2345	3548	FF	/		https://zenodo.org/record/3492140/files/Snap-2345.tif	false	https://zenodo.org/record/3492140/files/SAMERAMASnap-2345.tif	2345/1-72
/			1.041637011	0.281		0.2927	1196	2345/69-70	E	P	/			D16	2345	3548	FF	/		https://zenodo.org/record/3492140/files/Snap-2345.tif	false	https://zenodo.org/record/3492140/files/SAMERAMASnap-2345.tif	2345/1-72
N			4.058265225	0.3793		1.5393	1197	2345/71-72	N/A	S	M			D16	2345	3548	FF	C		https://zenodo.org/record/3492140/files/Snap-2345.tif	false	https://zenodo.org/record/3492140/files/SAMERAMASnap-2345.tif	2345/1-72
/			1.113002767	0.9398		1.046	1198	2352/1-2	E	P	/			D1	2352	3548	BF	/		https://zenodo.org/record/3492140/files/Snap-2352.tif	false	https://zenodo.org/record/3492140/files/SAMERAMASnap-2352.tif	2352/1-122
/			1.445218029	0.2729		0.3944	1199	2352/3-4	E	P	/			D1	2352	3548	BF	/		https://zenodo.org/record/3492140/files/Snap-2352.tif	false	https://zenodo.org/record/3492140/files/SAMERAMASnap-2352.tif	2352/1-122
/			2.910048135	0.3324		0.9673	1200	2352/5-6	C	P	/			D1	2352	3548	BF	/		https://zenodo.org/record/3492140/files/Snap-2352.tif	false	https://zenodo.org/record/3492140/files/SAMERAMASnap-2352.tif	2352/1-122
/			1.08506363	0.2986		0.324	1201	2352/7-8	E	P	/			D1	2352	3548	BF	/		https://zenodo.org/record/3492140/files/Snap-2352.tif	false	https://zenodo.org/record/3492140/files/SAMERAMASnap-2352.tif	2352/1-122
N			4.382475661	0.2876		1.2604	1202	2352/9-10	N/A	S	M			D1	2352	3548	BF	C		https://zenodo.org/record/3492140/files/Snap-2352.tif	false	https://zenodo.org/record/3492140/files/SAMERAMASnap-2352.tif	2352/1-122
N			11.89886405	0.2729		3.2472	1203	2352/11-12	N/A	S	M			D1	2352	3548	BF	C		https://zenodo.org/record/3492140/files/Snap-2352.tif	false	https://zenodo.org/record/3492140/files/SAMERAMASnap-2352.tif	2352/1-122
/			2.710709318	0.2876		0.7796	1204	2352/13-14	C	P	/			D1	2352	3548	BF	/		https://zenodo.org/record/3492140/files/Snap-2352.tif	false	https://zenodo.org/record/3492140/files/SAMERAMASnap-2352.tif	2352/1-122
/			1.238335435	0.2379		0.2946	1205	2352/15-16	E	P	/			D1	2352	3548	BF	/		https://zenodo.org/record/3492140/files/Snap-2352.tif	false	https://zenodo.org/record/3492140/files/SAMERAMASnap-2352.tif	2352/1-122
/			3.69325736	0.2106		0.7778	1206	2352/17-18	D	P	/			D1	2352	3548	BF	/		https://zenodo.org/record/3492140/files/Snap-2352.tif	false	https://zenodo.org/record/3492140/files/SAMERAMASnap-2352.tif	2352/1-122
/			1.246313754	0.4137		0.5156	1207	2352/19-20	E	P	/			D1	2352	3548	BF	/		https://zenodo.org/record/3492140/files/Snap-2352.tif	false	https://zenodo.org/record/3492140/files/SAMERAMASnap-2352.tif	2352/1-122
/			2.941877794	0.3355		0.987	1208	2352/21-22	O	P	/			D1	2352	3548	BF	/		https://zenodo.org/record/3492140/files/Snap-2352.tif	false	https://zenodo.org/record/3492140/files/SAMERAMASnap-2352.tif	2352/1-122
/			3.745431364	0.2353		0.8813	1209	2352/23-24	C	P	/			D1	2352	3548	BF	/		https://zenodo.org/record/3492140/files/Snap-2352.tif	false	https://zenodo.org/record/3492140/files/SAMERAMASnap-2352.tif	2352/1-122
N			6.463696847	0.3457		2.2345	1210	2352/25-26	N/A	S	M			D1	2352	3548	BF	C		https://zenodo.org/record/3492140/files/Snap-2352.tif	false	https://zenodo.org/record/3492140/files/SAMERAMASnap-2352.tif	2352/1-122
/			2.013866667	0.375		0.7552	1211	2352/27-28	O	P	/			D1	2352	3548	BF	/		https://zenodo.org/record/3492140/files/Snap-2352.tif	false	https://zenodo.org/record/3492140/files/SAMERAMASnap-2352.tif	2352/1-122
/			1.539027149	0.3536		0.5442	1212	2352/29-30	E	P	/			D1	2352	3548	BF	/		https://zenodo.org/record/3492140/files/Snap-2352.tif	false	https://zenodo.org/record/3492140/files/SAMERAMASnap-2352.tif	2352/1-122
/			1.79352347	0.3366		0.6037	1213	2352/31-32	E	P	/			D1	2352	3548	BF	/		https://zenodo.org/record/3492140/files/Snap-2352.tif	false	https://zenodo.org/record/3492140/files/SAMERAMASnap-2352.tif	2352/1-122
/			1.139708776	0.2541		0.2896	1214	2352/33-34	E	P	/			D1	2352	3548	BF	/		https://zenodo.org/record/3492140/files/Snap-2352.tif	false	https://zenodo.org/record/3492140/files/SAMERAMASnap-2352.tif	2352/1-122
/			1.348789284	0.3882		0.5236	1215	2352/35-36	O	P	/			D1	2352	3548	BF	/		https://zenodo.org/record/3492140/files/Snap-2352.tif	false	https://zenodo.org/record/3492140/files/SAMERAMASnap-2352.tif	2352/1-122
/			2.12037037	0.2916		0.6183	1216	2352/37-38	O	P	/			D2	2352	3548	BF	/		https://zenodo.org/record/3492140/files/Snap-2352.tif	false	https://zenodo.org/record/3492140/files/SAMERAMASnap-2352.tif	2352/1-122
/			1.189979654	0.3932		0.4679	1217	2352/39-40	E	P	/			D2	2352	3548	BF	/		https://zenodo.org/record/3492140/files/Snap-2352.tif	false	https://zenodo.org/record/3492140/files/SAMERAMASnap-2352.tif	2352/1-122
N			8.4975	0.3212		2.7192	1218	2352/41-42	N/A	S	M			D2	2352	3548	BF	S		https://zenodo.org/record/3492140/files/Snap-2352.tif	false	https://zenodo.org/record/3492140/files/SAMERAMASnap-2352.tif	2352/1-122
/			1.538996139	0.3885		0.5979	1219	2352/43-44	E	P	/			D2	2352	3548	BF	/		https://zenodo.org/record/3492140/files/Snap-2352.tif	false	https://zenodo.org/record/3492140/files/SAMERAMASnap-2352.tif	2352/1-122
/			1.728750333	0.3753		0.6488	1220	2352/45-46	O	P	/			D2	2352	3548	BF	/		https://zenodo.org/record/3492140/files/Snap-2352.tif	false	https://zenodo.org/record/3492140/files/SAMERAMASnap-2352.tif	2352/1-122
/			1.886484279	0.2449		0.462	1221	2352/47-48	E	P	/			D2	2352	3548	BF	/		https://zenodo.org/record/3492140/files/Snap-2352.tif	false	https://zenodo.org/record/3492140/files/SAMERAMASnap-2352.tif	2352/1-122
/			2.717050691	0.217		0.5896	1222	2352/49-50	C	P	/			D2	2352	3548	BF	/		https://zenodo.org/record/3492140/files/Snap-2352.tif	false	https://zenodo.org/record/3492140/files/SAMERAMASnap-2352.tif	2352/1-122
N			13.51923077	0.156		2.109	1223	2352/51-52	N/A	S	M			D2	2352	3548	BF	S		https://zenodo.org/record/3492140/files/Snap-2352.tif	false	https://zenodo.org/record/3492140/files/SAMERAMASnap-2352.tif	2352/1-122
/			1.430929315	0.2787		0.3988	1224	2352/53-54	E	P	/			D2	2352	3548	BF	/		https://zenodo.org/record/3492140/files/Snap-2352.tif	false	https://zenodo.org/record/3492140/files/SAMERAMASnap-2352.tif	2352/1-122
/			2.310905893	0.2274		0.5255	1225	2352/55-56	C	P	/			D2	2352	3548	BF	/		https://zenodo.org/record/3492140/files/Snap-2352.tif	false	https://zenodo.org/record/3492140/files/SAMERAMASnap-2352.tif	2352/1-122
/			1.348460292	0.2468		0.3328	1226	2352/57-58	E	P	/			D2	2352	3548	BF	/		https://zenodo.org/record/3492140/files/Snap-2352.tif	false	https://zenodo.org/record/3492140/files/SAMERAMASnap-2352.tif	2352/1-122
/			2.040509259	0.1728		0.3526	1227	2352/59-60	C	P	/			D2	2352	3548	BF	/		https://zenodo.org/record/3492140/files/Snap-2352.tif	false	https://zenodo.org/record/3492140/files/SAMERAMASnap-2352.tif	2352/1-122
/			1.349022005	0.3272		0.4414	1228	2352/61-62	E	P	/			D2	2352	3548	BF	/		https://zenodo.org/record/3492140/files/Snap-2352.tif	false	https://zenodo.org/record/3492140/files/SAMERAMASnap-2352.tif	2352/1-122
/			1.391618497	0.346		0.4815	1229	2352/63-64	E	P	/			D2	2352	3548	BF	/		https://zenodo.org/record/3492140/files/Snap-2352.tif	false	https://zenodo.org/record/3492140/files/SAMERAMASnap-2352.tif	2352/1-122
/			2.52359882	0.339		0.8555	1230	2352/65-66	E	P	/			C2	2352	3548	BF	/		https://zenodo.org/record/3492140/files/Snap-2352.tif	false	https://zenodo.org/record/3492140/files/SAMERAMASnap-2352.tif	2352/1-122
/			2.25025355	0.3944		0.8875	1231	2352/67-68	C	P	/			C2	2352	3548	BF	/		https://zenodo.org/record/3492140/files/Snap-2352.tif	false	https://zenodo.org/record/3492140/files/SAMERAMASnap-2352.tif	2352/1-122
/			3.359662577	0.2608		0.8762	1232	2352/69-70	C	P	/			C2	2352	3548	BF	/		https://zenodo.org/record/3492140/files/Snap-2352.tif	false	https://zenodo.org/record/3492140/files/SAMERAMASnap-2352.tif	2352/1-122
/			1.100483425	0.2896		0.3187	1233	2352/71-72	E	P	/			C2	2352	3548	BF	/		https://zenodo.org/record/3492140/files/Snap-2352.tif	false	https://zenodo.org/record/3492140/files/SAMERAMASnap-2352.tif	2352/1-122
/			1.21287594	0.2128		0.2581	1234	2352/73-74	O	P	/			C2	2352	3548	BF	/		https://zenodo.org/record/3492140/files/Snap-2352.tif	false	https://zenodo.org/record/3492140/files/SAMERAMASnap-2352.tif	2352/1-122
N			5.12145749	0.1976		1.012	1235	2352/75-76	N/A	S	M			C2	2352	3548	BF	S		https://zenodo.org/record/3492140/files/Snap-2352.tif	false	https://zenodo.org/record/3492140/files/SAMERAMASnap-2352.tif	2352/1-122
/			2.301554828	0.2444		0.5625	1236	2352/77-78	C	P	/			C2	2352	3548	BF	/		https://zenodo.org/record/3492140/files/Snap-2352.tif	false	https://zenodo.org/record/3492140/files/SAMERAMASnap-2352.tif	2352/1-122
/			1.663286713	0.286		0.4757	1237	2352/79-80	E	P	/			C2	2352	3548	BF	/		https://zenodo.org/record/3492140/files/Snap-2352.tif	false	https://zenodo.org/record/3492140/files/SAMERAMASnap-2352.tif	2352/1-122
/			1.522713864	0.1695		0.2581	1238	2352/81-82	E	P	/			C2	2352	3548	BF	/		https://zenodo.org/record/3492140/files/Snap-2352.tif	false	https://zenodo.org/record/3492140/files/SAMERAMASnap-2352.tif	2352/1-122
/			2.956342183	0.1695		0.5011	1239	2352/83-84	C	P	/			C2	2352	3548	BF	/		https://zenodo.org/record/3492140/files/Snap-2352.tif	false	https://zenodo.org/record/3492140/files/SAMERAMASnap-2352.tif	2352/1-122
/			1.231236443	0.461		0.5676	1240	2352/85-86	E	P	/			C2	2352	3548	BF	/		https://zenodo.org/record/3492140/files/Snap-2352.tif	false	https://zenodo.org/record/3492140/files/SAMERAMASnap-2352.tif	2352/1-122
/			2.635391198	0.3272		0.8623	1241	2352/87-88	E	P	/			C2	2352	3548	BF	/		https://zenodo.org/record/3492140/files/Snap-2352.tif	false	https://zenodo.org/record/3492140/files/SAMERAMASnap-2352.tif	2352/1-122
/			1.112464369	0.3859		0.4293	1242	2352/89-90	O	P	/			C2	2352	3548	BF	/		https://zenodo.org/record/3492140/files/Snap-2352.tif	false	https://zenodo.org/record/3492140/files/SAMERAMASnap-2352.tif	2352/1-122
/			1.122941822	0.2733		0.3069	1243	2352/91-92	E	P	/			C2	2352	3548	BF	/		https://zenodo.org/record/3492140/files/Snap-2352.tif	false	https://zenodo.org/record/3492140/files/SAMERAMASnap-2352.tif	2352/1-122
/			1.270859278	0.3212		0.4082	1244	2352/93-94	E	P	/			C2	2352	3548	BF	/		https://zenodo.org/record/3492140/files/Snap-2352.tif	false	https://zenodo.org/record/3492140/files/SAMERAMASnap-2352.tif	2352/1-122
/			1.441952507	0.1516		0.2186	1245	2352/95-96	E	P	/			C2	2352	3548	BF	/		https://zenodo.org/record/3492140/files/Snap-2352.tif	false	https://zenodo.org/record/3492140/files/SAMERAMASnap-2352.tif	2352/1-122
/			2.478308026	0.1844		0.457	1246	2352/97-98	C	P	/			C2	2352	3548	BF	/		https://zenodo.org/record/3492140/files/Snap-2352.tif	false	https://zenodo.org/record/3492140/files/SAMERAMASnap-2352.tif	2352/1-122
N			8.063561644	0.1825		1.4716	1247	2352/99-100	N/A	S	M			C1	2352	3548	BF	S		https://zenodo.org/record/3492140/files/Snap-2352.tif	false	https://zenodo.org/record/3492140/files/SAMERAMASnap-2352.tif	2352/1-122
/			3.877014419	0.2358		0.9142	1248	2352/101-102	C	P	/			C1	2352	3548	BF	/		https://zenodo.org/record/3492140/files/Snap-2352.tif	false	https://zenodo.org/record/3492140/files/SAMERAMASnap-2352.tif	2352/1-122
/			2.13	0.25		0.5325	1249	2352/103-104	C	P	/			C1	2352	3548	BF	/		https://zenodo.org/record/3492140/files/Snap-2352.tif	false	https://zenodo.org/record/3492140/files/SAMERAMASnap-2352.tif	2352/1-122
N			5.168985059	0.1941		1.0033	1250	2352/105-106	N/A	S	M			C1	2352	3548	BF	C		https://zenodo.org/record/3492140/files/Snap-2352.tif	false	https://zenodo.org/record/3492140/files/SAMERAMASnap-2352.tif	2352/1-122
/			1.443305573	0.1561		0.2253	1251	2352/107-108	E	P	/			C1	2352	3548	BF	/		https://zenodo.org/record/3492140/files/Snap-2352.tif	false	https://zenodo.org/record/3492140/files/SAMERAMASnap-2352.tif	2352/1-122
/			1.248971193	0.243		0.3035	1252	2352/109-110	D	P	/			C1	2352	3548	BF	/		https://zenodo.org/record/3492140/files/Snap-2352.tif	false	https://zenodo.org/record/3492140/files/SAMERAMASnap-2352.tif	2352/1-122
/			1.100963978	0.1971		0.217	1253	2352/111-112	E	P	/			C1	2352	3548	BF	/		https://zenodo.org/record/3492140/files/Snap-2352.tif	false	https://zenodo.org/record/3492140/files/SAMERAMASnap-2352.tif	2352/1-122
/			1.047217011	0.3198		0.3349	1254	2352/113-122	E	P	/			C1	2352	3548	BF	/		https://zenodo.org/record/3492140/files/Snap-2352.tif	false	https://zenodo.org/record/3492140/files/SAMERAMASnap-2352.tif	2352/1-122
N			10.33179336	0.16667		1.722	1255	2352/114-115	N/A	S	M			C1	2352	3548	BF	C		https://zenodo.org/record/3492140/files/Snap-2352.tif	false	https://zenodo.org/record/3492140/files/SAMERAMASnap-2352.tif	2352/1-122
N			4.252613733	0.3539		1.505	1256	2352/116-117	N/A	S	M			C1	2352	3548	BF	C		https://zenodo.org/record/3492140/files/Snap-2352.tif	false	https://zenodo.org/record/3492140/files/SAMERAMASnap-2352.tif	2352/1-122
/			1.190909091	0.286		0.3406	1257	2352/118-119	E	P	/			C1	2352	3548	BF	/		https://zenodo.org/record/3492140/files/Snap-2352.tif	false	https://zenodo.org/record/3492140/files/SAMERAMASnap-2352.tif	2352/1-122
/			1.152380952	0.2415		0.2783	1258	2352/120-121	E	P	/			C1	2352	3548	BF	/		https://zenodo.org/record/3492140/files/Snap-2352.tif	false	https://zenodo.org/record/3492140/files/SAMERAMASnap-2352.tif	2352/1-122
/			3.655827703	0.2368		0.8657	1259	2353/1-2	C	P	/			B1	2353	3548	BF	/		https://zenodo.org/record/3492140/files/Snap-2353.tif	false	https://zenodo.org/record/3492140/files/SAMERAMASnap-2353.tif	2353-122
/			1.466958973	0.3193		0.4684	1260	2353/3-4	E	P	/			B1	2353	3548	BF	/		https://zenodo.org/record/3492140/files/Snap-2353.tif	false	https://zenodo.org/record/3492140/files/SAMERAMASnap-2353.tif	2353-122
/			1.353574174	0.2602		0.3522	1261	2353/5-6	E	P	/			B1	2353	3548	BF	/		https://zenodo.org/record/3492140/files/Snap-2353.tif	false	https://zenodo.org/record/3492140/files/SAMERAMASnap-2353.tif	2353-122
/			1.219614417	0.2386		0.291	1262	2353/7-8	E	P	/			B1	2353	3548	BF	/		https://zenodo.org/record/3492140/files/Snap-2353.tif	false	https://zenodo.org/record/3492140/files/SAMERAMASnap-2353.tif	2353-122
/			2.298969072	0.1455		0.3345	1263	2353/9-10	C	P	/			B1	2353	3548	BF	/		https://zenodo.org/record/3492140/files/Snap-2353.tif	false	https://zenodo.org/record/3492140/files/SAMERAMASnap-2353.tif	2353-122
/			1.012893983	0.4188		0.4242	1264	2353/11-12	E	P	/			B1	2353	3548	BF	/		https://zenodo.org/record/3492140/files/Snap-2353.tif	false	https://zenodo.org/record/3492140/files/SAMERAMASnap-2353.tif	2353-122
/			1.401384083	0.4624		0.648	1265	2353/13-14	E	P	/			B1	2353	3548	BF	/		https://zenodo.org/record/3492140/files/Snap-2353.tif	false	https://zenodo.org/record/3492140/files/SAMERAMASnap-2353.tif	2353-122
/			2.189334288	0.2794		0.6117	1266	2353/15-16	C	P	/			B1	2353	3548	BF	/		https://zenodo.org/record/3492140/files/Snap-2353.tif	false	https://zenodo.org/record/3492140/files/SAMERAMASnap-2353.tif	2353-122
/			2.420030659	0.1957		0.4736	1267	2353/17-18	E	P	/			B1	2353	3548	BF	/		https://zenodo.org/record/3492140/files/Snap-2353.tif	false	https://zenodo.org/record/3492140/files/SAMERAMASnap-2353.tif	2353-122
/			1.085910653	0.1746		0.1896	1268	2353/19-20	E	P	/			B1	2353	3548	BF	/		https://zenodo.org/record/3492140/files/Snap-2353.tif	false	https://zenodo.org/record/3492140/files/SAMERAMASnap-2353.tif	2353-122
/			2.238565679	0.2733		0.6118	1269	2353/21-22	C	P	/			B1	2353	3548	BF	/		https://zenodo.org/record/3492140/files/Snap-2353.tif	false	https://zenodo.org/record/3492140/files/SAMERAMASnap-2353.tif	2353-122
/			1.435839028	0.1317		0.1891	1270	2353/23-24	E	P	/			B1	2353	3548	BF	/		https://zenodo.org/record/3492140/files/Snap-2353.tif	false	https://zenodo.org/record/3492140/files/SAMERAMASnap-2353.tif	2353-122
N			14.32817869	0.1164		1.6678	1271	2353/25-26	N/A	S	M			B1	2353	3548	BF	C		https://zenodo.org/record/3492140/files/Snap-2353.tif	false	https://zenodo.org/record/3492140/files/SAMERAMASnap-2353.tif	2353-122
/			2.691762622	0.2258		0.6078	1272	2353/27-28	C	P	/			B2	2353	3548	BF	/		https://zenodo.org/record/3492140/files/Snap-2353.tif	false	https://zenodo.org/record/3492140/files/SAMERAMASnap-2353.tif	2353-122
/			1.268640931	0.1891		0.2399	1273	2353/29-30	E	P	/			B2	2353	3548	BF	/		https://zenodo.org/record/3492140/files/Snap-2353.tif	false	https://zenodo.org/record/3492140/files/SAMERAMASnap-2353.tif	2353-122
N			9.581998474	0.2622		2.5124	1274	2353/31-32	N/A	S	M			B2	2353	3548	BF	C		https://zenodo.org/record/3492140/files/Snap-2353.tif	false	https://zenodo.org/record/3492140/files/SAMERAMASnap-2353.tif	2353-122
/			1.321203953	0.2226		0.2941	1275	2353/33-34	E	P	/			B2	2353	3548	BF	/		https://zenodo.org/record/3492140/files/Snap-2353.tif	false	https://zenodo.org/record/3492140/files/SAMERAMASnap-2353.tif	2353-122
/			1.198358413	0.1462		0.1752	1276	2353/35-36	O	P	/			B2	2353	3548	BF	/		https://zenodo.org/record/3492140/files/Snap-2353.tif	false	https://zenodo.org/record/3492140/files/SAMERAMASnap-2353.tif	2353-122
/			1.488666315	0.1897		0.2824	1277	2353/37-38	O	P	/			B2	2353	3548	BF	/		https://zenodo.org/record/3492140/files/Snap-2353.tif	false	https://zenodo.org/record/3492140/files/SAMERAMASnap-2353.tif	2353-122
/			1.38359739	0.5365		0.7423	1278	2353/39-40	O	P	/			B2	2353	3548	BF	/		https://zenodo.org/record/3492140/files/Snap-2353.tif	false	https://zenodo.org/record/3492140/files/SAMERAMASnap-2353.tif	2353-122
/			1.8861885	0.3374		0.6364	1279	2353/41-42	O	P	/			B2	2353	3548	BF	/		https://zenodo.org/record/3492140/files/Snap-2353.tif	false	https://zenodo.org/record/3492140/files/SAMERAMASnap-2353.tif	2353-122
/			1.190320471	0.3058		0.364	1280	2353/43-44	O	P	/			B2	2353	3548	BF	/		https://zenodo.org/record/3492140/files/Snap-2353.tif	false	https://zenodo.org/record/3492140/files/SAMERAMASnap-2353.tif	2353-122
/			1.581367925	0.0848		0.1341	1281	2353/45-46	O	P	/			B2	2353	3548	BF	/		https://zenodo.org/record/3492140/files/Snap-2353.tif	false	https://zenodo.org/record/3492140/files/SAMERAMASnap-2353.tif	2353-122
/			1.009701203	0.2577		0.2602	1282	2353/47-48	E	P	/			B2	2353	3548	BF	/		https://zenodo.org/record/3492140/files/Snap-2353.tif	false	https://zenodo.org/record/3492140/files/SAMERAMASnap-2353.tif	2353-122
/			1.438405797	0.276		0.397	1283	2353/49-50	E	P	/			B2	2353	3548	BF	/		https://zenodo.org/record/3492140/files/Snap-2353.tif	false	https://zenodo.org/record/3492140/files/SAMERAMASnap-2353.tif	2353-122
/			2.540112417	0.1957		0.4971	1284	2353/51-52	E	P	/			B2	2353	3548	BF	/		https://zenodo.org/record/3492140/files/Snap-2353.tif	false	https://zenodo.org/record/3492140/files/SAMERAMASnap-2353.tif	2353-122
N			4.927563858	0.2623		1.2925	1285	2353/53-54	N/A	S	M			B2	2353	3548	BF	C		https://zenodo.org/record/3492140/files/Snap-2353.tif	false	https://zenodo.org/record/3492140/files/SAMERAMASnap-2353.tif	2353-122
N			13.93472949	0.2865		3.9923	1286	2353/55-56	N/A	S	M			B2	2353	3548	BF	C		https://zenodo.org/record/3492140/files/Snap-2353.tif	false	https://zenodo.org/record/3492140/files/SAMERAMASnap-2353.tif	2353-122
/			1.630780009	0.4282		0.6983	1287	2353/57-58	E	P	/			B2	2353	3548	BF	/		https://zenodo.org/record/3492140/files/Snap-2353.tif	false	https://zenodo.org/record/3492140/files/SAMERAMASnap-2353.tif	2353-122
/			1.237441272	0.2767		0.3424	1288	2353/59-60	E	P	/			B2	2353	3548	BF	/		https://zenodo.org/record/3492140/files/Snap-2353.tif	false	https://zenodo.org/record/3492140/files/SAMERAMASnap-2353.tif	2353-122
/			1.932635585	0.5255		1.0156	1289	2353/61-62	C	P	/			B2	2353	3548	BF	/		https://zenodo.org/record/3492140/files/Snap-2353.tif	false	https://zenodo.org/record/3492140/files/SAMERAMASnap-2353.tif	2353-122
/			2.474277315	0.2041		0.505	1290	2353/63-64	C	P	/			B2	2353	3548	BF	/		https://zenodo.org/record/3492140/files/Snap-2353.tif	false	https://zenodo.org/record/3492140/files/SAMERAMASnap-2353.tif	2353-122
N			5.037798777	0.1799		0.9063	1291	2353/65-66	N/A	S	M			B2	2353	3548	BF	C		https://zenodo.org/record/3492140/files/Snap-2353.tif	false	https://zenodo.org/record/3492140/files/SAMERAMASnap-2353.tif	2353-122
/			3.552012384	0.323		1.1473	1292	2353/67-68	E	P	/			B2	2353	3548	BF	/		https://zenodo.org/record/3492140/files/Snap-2353.tif	false	https://zenodo.org/record/3492140/files/SAMERAMASnap-2353.tif	2353-122
/			1.42638484	0.2744		0.3914	1293	2353/69-70	E	P	/			B2	2353	3548	BF	/		https://zenodo.org/record/3492140/files/Snap-2353.tif	false	https://zenodo.org/record/3492140/files/SAMERAMASnap-2353.tif	2353-122
N			6.208279009	0.3068		1.9047	1294	2353/71-72	N/A	S	M			A2	2353	3548	BF	C		https://zenodo.org/record/3492140/files/Snap-2353.tif	false	https://zenodo.org/record/3492140/files/SAMERAMASnap-2353.tif	2353-122
/			1.359528487	0.2036		0.2768	1295	2353/73-74	O	P	/			A2	2353	3548	BF	/		https://zenodo.org/record/3492140/files/Snap-2353.tif	false	https://zenodo.org/record/3492140/files/SAMERAMASnap-2353.tif	2353-122
/			1.63086104	0.1173		0.1913	1296	2353/75-76	E	P	/			A2	2353	3548	BF	/		https://zenodo.org/record/3492140/files/Snap-2353.tif	false	https://zenodo.org/record/3492140/files/SAMERAMASnap-2353.tif	2353-122
/			1.09702458	0.1546		0.1696	1297	2353/77-78	E	P	/			A2	2353	3548	BF	/		https://zenodo.org/record/3492140/files/Snap-2353.tif	false	https://zenodo.org/record/3492140/files/SAMERAMASnap-2353.tif	2353-122
/			1.774936061	0.1173		0.2082	1298	2353/79-80	O	P	/			A2	2353	3548	BF	/		https://zenodo.org/record/3492140/files/Snap-2353.tif	false	https://zenodo.org/record/3492140/files/SAMERAMASnap-2353.tif	2353-122
/			1.176888556	0.2674		0.3147	1299	2353/81-82	E	P	/			A2	2353	3548	BF	/		https://zenodo.org/record/3492140/files/Snap-2353.tif	false	https://zenodo.org/record/3492140/files/SAMERAMASnap-2353.tif	2353-122
/			1.583799802	0.3037		0.481	1300	2353/83-84	E	P	/			A2	2353	3548	BF	/		https://zenodo.org/record/3492140/files/Snap-2353.tif	false	https://zenodo.org/record/3492140/files/SAMERAMASnap-2353.tif	2353-122
/			2.541548631	0.2118		0.5383	1301	2353/85-86	C	P	/			A2	2353	3548	BF	/		https://zenodo.org/record/3492140/files/Snap-2353.tif	false	https://zenodo.org/record/3492140/files/SAMERAMASnap-2353.tif	2353-122
/			3	0.2225		0.6675	1302	2353/87-88	C	P	/			A2	2353	3548	BF	/		https://zenodo.org/record/3492140/files/Snap-2353.tif	false	https://zenodo.org/record/3492140/files/SAMERAMASnap-2353.tif	2353-122
N			4.41826087	0.23		1.0162	1303	2353/89-90	N/A	S	M			A2	2353	3548	BF	S		https://zenodo.org/record/3492140/files/Snap-2353.tif	false	https://zenodo.org/record/3492140/files/SAMERAMASnap-2353.tif	2353-122
/			1.487995372	0.3457		0.5144	1304	2353/91-92	E	P	/			A2	2353	3548	BF	/		https://zenodo.org/record/3492140/files/Snap-2353.tif	false	https://zenodo.org/record/3492140/files/SAMERAMASnap-2353.tif	2353-122
/			1.697327044	0.2544		0.4318	1305	2353/93-94	O	P	/			A2	2353	3548	BF	/		https://zenodo.org/record/3492140/files/Snap-2353.tif	false	https://zenodo.org/record/3492140/files/SAMERAMASnap-2353.tif	2353-122
/			2.019279128	0.2386		0.4818	1306	2353/95-96	O	P	/			A2	2353	3548	BF	/		https://zenodo.org/record/3492140/files/Snap-2353.tif	false	https://zenodo.org/record/3492140/files/SAMERAMASnap-2353.tif	2353-122
/			1.583527843	0.2999		0.4749	1307	2353/97-98	E	P	/			A1	2353	3548	BF	/		https://zenodo.org/record/3492140/files/Snap-2353.tif	false	https://zenodo.org/record/3492140/files/SAMERAMASnap-2353.tif	2353-122
/			3.202985075	0.2345		0.7511	1308	2353/99-100	C	P	/			A1	2353	3548	BF	/		https://zenodo.org/record/3492140/files/Snap-2353.tif	false	https://zenodo.org/record/3492140/files/SAMERAMASnap-2353.tif	2353-122
N			21.44971751	0.0885		1.8983	1309	2353/101-102	N/A	S	M			A1	2353	3548	BF	C		https://zenodo.org/record/3492140/files/Snap-2353.tif	false	https://zenodo.org/record/3492140/files/SAMERAMASnap-2353.tif	2353-122
/			1.503378378	0.1776		0.267	1310	2353/103-104	E	P	/			A1	2353	3548	BF	/		https://zenodo.org/record/3492140/files/Snap-2353.tif	false	https://zenodo.org/record/3492140/files/SAMERAMASnap-2353.tif	2353-122
/			1.697282609	0.184		0.3123	1311	2353/105-106	E	P	/			A1	2353	3548	BF	/		https://zenodo.org/record/3492140/files/Snap-2353.tif	false	https://zenodo.org/record/3492140/files/SAMERAMASnap-2353.tif	2353-122
/			2.328224777	0.0783		0.1823	1312	2353/107-108	C	P	/			A1	2353	3548	BF	/		https://zenodo.org/record/3492140/files/Snap-2353.tif	false	https://zenodo.org/record/3492140/files/SAMERAMASnap-2353.tif	2353-122
/			1.646376812	0.138		0.2272	1313	2353/109-110	E	P	/			A1	2353	3548	BF	/		https://zenodo.org/record/3492140/files/Snap-2353.tif	false	https://zenodo.org/record/3492140/files/SAMERAMASnap-2353.tif	2353-122
/			1.033587355	0.3543		0.3662	1314	2353/111-112	R	P	/			A1	2353	3548	BF	/		https://zenodo.org/record/3492140/files/Snap-2353.tif	false	https://zenodo.org/record/3492140/files/SAMERAMASnap-2353.tif	2353-122
/			1.844493231	0.2733		0.5041	1315	2353/113-114	E	P	/			A1	2353	3548	BF	/		https://zenodo.org/record/3492140/files/Snap-2353.tif	false	https://zenodo.org/record/3492140/files/SAMERAMASnap-2353.tif	2353-122
N			5.059106529	0.1455		0.7361	1316	2353/115-122	N/A	S	M			A1	2353	3548	BF	C		https://zenodo.org/record/3492140/files/Snap-2353.tif	false	https://zenodo.org/record/3492140/files/SAMERAMASnap-2353.tif	2353-122
/			1.103350828	0.2477		0.2733	1317	2353/116-117	E	P	/			A1	2353	3548	BF	/		https://zenodo.org/record/3492140/files/Snap-2353.tif	false	https://zenodo.org/record/3492140/files/SAMERAMASnap-2353.tif	2353-122
/			1.420591913	0.2399		0.3408	1318	2353/118-119	O	P	/			A1	2353	3548	BF	/		https://zenodo.org/record/3492140/files/Snap-2353.tif	false	https://zenodo.org/record/3492140/files/SAMERAMASnap-2353.tif	2353-122
/			1.547730165	0.2357		0.3648	1319	2353/120-121	O	P	/			A1	2353	3548	BF	/		https://zenodo.org/record/3492140/files/Snap-2353.tif	false	https://zenodo.org/record/3492140/files/SAMERAMASnap-2353.tif	2353-122
/			3.529745042	0.3177		1.1214	1320	2354/1-2	E	P	/			B3	2354	3548	BF	/		https://zenodo.org/record/3492140/files/Snap-2354.tif	false	https://zenodo.org/record/3492140/files/SAMERAMASnap-2354.tif	2354/1-128
/			1.218206158	0.4482		0.546	1321	2354/3-4	E	P	/			B3	2354	3548	BF	/		https://zenodo.org/record/3492140/files/Snap-2354.tif	false	https://zenodo.org/record/3492140/files/SAMERAMASnap-2354.tif	2354/1-128
/			3.201252723	0.3672		1.1755	1322	2354/5-6	E	P	/			B3	2354	3548	BF	/		https://zenodo.org/record/3492140/files/Snap-2354.tif	false	https://zenodo.org/record/3492140/files/SAMERAMASnap-2354.tif	2354/1-128
/			1.756861063	0.2332		0.4097	1323	2354/7-8	E	P	/			B3	2354	3548	BF	/		https://zenodo.org/record/3492140/files/Snap-2354.tif	false	https://zenodo.org/record/3492140/files/SAMERAMASnap-2354.tif	2354/1-128
/			1.472352729	0.2767		0.4074	1324	2354/9-10	E	P	/			B3	2354	3548	BF	/		https://zenodo.org/record/3492140/files/Snap-2354.tif	false	https://zenodo.org/record/3492140/files/SAMERAMASnap-2354.tif	2354/1-128
N			4.349679193	0.2182		0.9491	1325	2354/11-12	N/A	S	M			B3	2354	3548	BF	C		https://zenodo.org/record/3492140/files/Snap-2354.tif	false	https://zenodo.org/record/3492140/files/SAMERAMASnap-2354.tif	2354/1-128
/			2.97598463	0.3123		0.9294	1326	2354/13-14	C	P	/			B3	2354	3548	BF	/		https://zenodo.org/record/3492140/files/Snap-2354.tif	false	https://zenodo.org/record/3492140/files/SAMERAMASnap-2354.tif	2354/1-128
/			1.049455677	0.643		0.6748	1327	2354/15-16	O	P	/			B3	2354	3548	BF	/		https://zenodo.org/record/3492140/files/Snap-2354.tif	false	https://zenodo.org/record/3492140/files/SAMERAMASnap-2354.tif	2354/1-128
/			3.237386805	0.1546		0.5005	1328	2354/17-18	O	P	/			B3	2354	3548	BF	/		https://zenodo.org/record/3492140/files/Snap-2354.tif	false	https://zenodo.org/record/3492140/files/SAMERAMASnap-2354.tif	2354/1-128
/			2.127706584	0.2263		0.4815	1329	2354/19-20	O	P	/			B3	2354	3548	BF	/		https://zenodo.org/record/3492140/files/Snap-2354.tif	false	https://zenodo.org/record/3492140/files/SAMERAMASnap-2354.tif	2354/1-128
/			1.508143322	0.4298		0.6482	1330	2354/21-22	E	P	/			B3	2354	3548	BF	/		https://zenodo.org/record/3492140/files/Snap-2354.tif	false	https://zenodo.org/record/3492140/files/SAMERAMASnap-2354.tif	2354/1-128
/			1.395731936	0.2671		0.3728	1331	2354/23-24	E	P	/			B3	2354	3548	BF	/		https://zenodo.org/record/3492140/files/Snap-2354.tif	false	https://zenodo.org/record/3492140/files/SAMERAMASnap-2354.tif	2354/1-128
/			2.501436782	0.5568		1.3928	1332	2354/25-26	C	P	/			B3	2354	3548	BF	/		https://zenodo.org/record/3492140/files/Snap-2354.tif	false	https://zenodo.org/record/3492140/files/SAMERAMASnap-2354.tif	2354/1-128
/			1.520778073	0.3393		0.516	1333	2354/27-28	O	P	/			B3	2354	3548	BF	/		https://zenodo.org/record/3492140/files/Snap-2354.tif	false	https://zenodo.org/record/3492140/files/SAMERAMASnap-2354.tif	2354/1-128
/			1.38006663	0.3602		0.4971	1334	2354/29-30	E	P	/			B3	2354	3548	BF	/		https://zenodo.org/record/3492140/files/Snap-2354.tif	false	https://zenodo.org/record/3492140/files/SAMERAMASnap-2354.tif	2354/1-128
N			6.382516189	0.2162		1.3799	1335	2354/31-32	N/A	S	M			B3	2354	3548	BF	C		https://zenodo.org/record/3492140/files/Snap-2354.tif	false	https://zenodo.org/record/3492140/files/SAMERAMASnap-2354.tif	2354/1-128
/			1.436984688	0.3396		0.488	1336	2354/33-34	E	P	/			B3	2354	3548	BF	/		https://zenodo.org/record/3492140/files/Snap-2354.tif	false	https://zenodo.org/record/3492140/files/SAMERAMASnap-2354.tif	2354/1-128
/			2.11274222	0.1703		0.3598	1337	2354/35-36	E	P	/			B3	2354	3548	BF	/		https://zenodo.org/record/3492140/files/Snap-2354.tif	false	https://zenodo.org/record/3492140/files/SAMERAMASnap-2354.tif	2354/1-128
/			3.80261348	0.1454		0.5529	1338	2354/37-38	C	P	/			B3	2354	3548	BF	/		https://zenodo.org/record/3492140/files/Snap-2354.tif	false	https://zenodo.org/record/3492140/files/SAMERAMASnap-2354.tif	2354/1-128
/			2.382942431	0.2345		0.5588	1339	2354/39-40	C	P	/			B3	2354	3548	BF	/		https://zenodo.org/record/3492140/files/Snap-2354.tif	false	https://zenodo.org/record/3492140/files/SAMERAMASnap-2354.tif	2354/1-128
/			1.836830567	0.3193		0.5865	1340	2354/41-42	E	P	/			B3	2354	3548	BF	/		https://zenodo.org/record/3492140/files/Snap-2354.tif	false	https://zenodo.org/record/3492140/files/SAMERAMASnap-2354.tif	2354/1-128
/			1.00849951	0.3059		0.3085	1341	2354/43-44	R	P	/			B3	2354	3548	BF	/		https://zenodo.org/record/3492140/files/Snap-2354.tif	false	https://zenodo.org/record/3492140/files/SAMERAMASnap-2354.tif	2354/1-128
/			1.027061527	0.3917		0.4023	1342	2354/45-46	E	P	/			B3	2354	3548	BF	/		https://zenodo.org/record/3492140/files/Snap-2354.tif	false	https://zenodo.org/record/3492140/files/SAMERAMASnap-2354.tif	2354/1-128
/			2.921631531	0.2182		0.6375	1343	2354/47-48	C	P	/			B4	2354	3548	BF	/		https://zenodo.org/record/3492140/files/Snap-2354.tif	false	https://zenodo.org/record/3492140/files/SAMERAMASnap-2354.tif	2354/1-128
/			1.869020501	0.2634		0.4923	1344	2354/49-50	O	P	/			B4	2354	3548	BF	/		https://zenodo.org/record/3492140/files/Snap-2354.tif	false	https://zenodo.org/record/3492140/files/SAMERAMASnap-2354.tif	2354/1-128
/			3.691304348	0.138		0.5094	1345	2354/51-52	O	P	/			B4	2354	3548	BF	/		https://zenodo.org/record/3492140/files/Snap-2354.tif	false	https://zenodo.org/record/3492140/files/SAMERAMASnap-2354.tif	2354/1-128
N			8.120333988	0.2036		1.6533	1346	2354/53-54	N/A	S	M			B4	2354	3548	BF	C		https://zenodo.org/record/3492140/files/Snap-2354.tif	false	https://zenodo.org/record/3492140/files/SAMERAMASnap-2354.tif	2354/1-128
/			1.578714859	0.249		0.3931	1347	2354/55-56	E	P	/			B4	2354	3548	BF	/		https://zenodo.org/record/3492140/files/Snap-2354.tif	false	https://zenodo.org/record/3492140/files/SAMERAMASnap-2354.tif	2354/1-128
/			3.502478754	0.2824		0.9891	1348	2354/57-58	E	P	/			B4	2354	3548	BF	/		https://zenodo.org/record/3492140/files/Snap-2354.tif	false	https://zenodo.org/record/3492140/files/SAMERAMASnap-2354.tif	2354/1-128
N			15.18762279	0.1018		1.5461	1349	2354/59-60	N/A	S	M			B4	2354	3548	BF	C		https://zenodo.org/record/3492140/files/Snap-2354.tif	false	https://zenodo.org/record/3492140/files/SAMERAMASnap-2354.tif	2354/1-128
/			1.406712173	0.1758		0.2473	1350	2354/61-62	E	P	/			B4	2354	3548	BF	/		https://zenodo.org/record/3492140/files/Snap-2354.tif	false	https://zenodo.org/record/3492140/files/SAMERAMASnap-2354.tif	2354/1-128
N			7.095208463	0.1607		1.1402	1351	2354/63-64	N/A	S	M			B4	2354	3548	BF	C		https://zenodo.org/record/3492140/files/Snap-2354.tif	false	https://zenodo.org/record/3492140/files/SAMERAMASnap-2354.tif	2354/1-128
/			3.126835781	0.2996		0.9368	1352	2354/65-66	C	P	/			B4	2354	3548	BF	/		https://zenodo.org/record/3492140/files/Snap-2354.tif	false	https://zenodo.org/record/3492140/files/SAMERAMASnap-2354.tif	2354/1-128
/			2.303646145	0.3346		0.7708	1353	2354/67-68	C	P	/			B4	2354	3548	BF	/		https://zenodo.org/record/3492140/files/Snap-2354.tif	false	https://zenodo.org/record/3492140/files/SAMERAMASnap-2354.tif	2354/1-128
/			3.914204004	0.1049		0.4106	1354	2354/69-70	C	P	/			B4	2354	3548	BF	/		https://zenodo.org/record/3492140/files/Snap-2354.tif	false	https://zenodo.org/record/3492140/files/SAMERAMASnap-2354.tif	2354/1-128
/			3.020904229	0.2057		0.6214	1355	2354/71-72	C	P	/			B4	2354	3548	BF	/		https://zenodo.org/record/3492140/files/Snap-2354.tif	false	https://zenodo.org/record/3492140/files/SAMERAMASnap-2354.tif	2354/1-128
N			4.115415658	0.2478		1.0198	1356	2354/73-74	N/A	S	M			B4	2354	3548	BF	C		https://zenodo.org/record/3492140/files/Snap-2354.tif	false	https://zenodo.org/record/3492140/files/SAMERAMASnap-2354.tif	2354/1-128
/			1.169057377	0.2928		0.3423	1357	2354/75-76	E	P	/			B4	2354	3548	BF	/		https://zenodo.org/record/3492140/files/Snap-2354.tif	false	https://zenodo.org/record/3492140/files/SAMERAMASnap-2354.tif	2354/1-128
/			1.177493138	0.2186		0.2574	1358	2354/77-78	O	P	/			B4	2354	3548	BF	/		https://zenodo.org/record/3492140/files/Snap-2354.tif	false	https://zenodo.org/record/3492140/files/SAMERAMASnap-2354.tif	2354/1-128
/			1.193565401	0.1896		0.2263	1359	2354/79-80	O	P	/			B4	2354	3548	BF	/		https://zenodo.org/record/3492140/files/Snap-2354.tif	false	https://zenodo.org/record/3492140/files/SAMERAMASnap-2354.tif	2354/1-128
/			1.605595173	0.1823		0.2927	1360	2354/81-82	O	P	/			B4	2354	3548	BF	/		https://zenodo.org/record/3492140/files/Snap-2354.tif	false	https://zenodo.org/record/3492140/files/SAMERAMASnap-2354.tif	2354/1-128
/			1.244862008	0.3406		0.424	1361	2354/83-84	O	P	/			B4	2354	3548	BF	/		https://zenodo.org/record/3492140/files/Snap-2354.tif	false	https://zenodo.org/record/3492140/files/SAMERAMASnap-2354.tif	2354/1-128
/			1.396994364	0.3194		0.4462	1362	2354/85-86	E	P	/			A4	2354	3548	BF	/		https://zenodo.org/record/3492140/files/Snap-2354.tif	false	https://zenodo.org/record/3492140/files/SAMERAMASnap-2354.tif	2354/1-128
/			1.812349086	0.2899		0.5254	1363	2354/87-88	E	P	/			A4	2354	3548	BF	/		https://zenodo.org/record/3492140/files/Snap-2354.tif	false	https://zenodo.org/record/3492140/files/SAMERAMASnap-2354.tif	2354/1-128
/			1.991256831	0.2745		0.5466	1364	2354/89-90	O	P	/			A4	2354	3548	BF	/		https://zenodo.org/record/3492140/files/Snap-2354.tif	false	https://zenodo.org/record/3492140/files/SAMERAMASnap-2354.tif	2354/1-128
/			1.147894926	0.2779		0.319	1365	2354/91-92	E	P	/			A4	2354	3548	BF	/		https://zenodo.org/record/3492140/files/Snap-2354.tif	false	https://zenodo.org/record/3492140/files/SAMERAMASnap-2354.tif	2354/1-128
/			3.887147335	0.319		1.24	1366	2354/93-94	C	P	/			A4	2354	3548	BF	/		https://zenodo.org/record/3492140/files/Snap-2354.tif	false	https://zenodo.org/record/3492140/files/SAMERAMASnap-2354.tif	2354/1-128
/			2.343983685	0.2942		0.6896	1367	2354/95-96	C	P	/			A4	2354	3548	BF	/		https://zenodo.org/record/3492140/files/Snap-2354.tif	false	https://zenodo.org/record/3492140/files/SAMERAMASnap-2354.tif	2354/1-128
/			1.592884302	0.3682		0.5865	1368	2354/97-98	E	P	/			A4	2354	3548	BF	/		https://zenodo.org/record/3492140/files/Snap-2354.tif	false	https://zenodo.org/record/3492140/files/SAMERAMASnap-2354.tif	2354/1-128
/			2.193258427	0.267		0.5856	1369	2354/99-100	E	P	/			A4	2354	3548	BF	/		https://zenodo.org/record/3492140/files/Snap-2354.tif	false	https://zenodo.org/record/3492140/files/SAMERAMASnap-2354.tif	2354/1-128
/			3.318603624	0.2263		0.751	1370	2354/101-102	C	P	/			A4	2354	3548	BF	/		https://zenodo.org/record/3492140/files/Snap-2354.tif	false	https://zenodo.org/record/3492140/files/SAMERAMASnap-2354.tif	2354/1-128
/			1.146904206	0.3424		0.3927	1371	2354/103-104	E	P	/			A4	2354	3548	BF	/		https://zenodo.org/record/3492140/files/Snap-2354.tif	false	https://zenodo.org/record/3492140/files/SAMERAMASnap-2354.tif	2354/1-128
/			2.395975702	0.2634		0.6311	1372	2354/105-106	C	P	/			A4	2354	3548	BF	/		https://zenodo.org/record/3492140/files/Snap-2354.tif	false	https://zenodo.org/record/3492140/files/SAMERAMASnap-2354.tif	2354/1-128
/			1.004861449	0.2057		0.2067	1373	2354/107-108	O	P	/			A4	2354	3548	BF	/		https://zenodo.org/record/3492140/files/Snap-2354.tif	false	https://zenodo.org/record/3492140/files/SAMERAMASnap-2354.tif	2354/1-128
/			2.399493243	0.2368		0.5682	1374	2354/109-110	O	P	/			A4	2354	3548	BF	/		https://zenodo.org/record/3492140/files/Snap-2354.tif	false	https://zenodo.org/record/3492140/files/SAMERAMASnap-2354.tif	2354/1-128
/			1.847121432	0.2067		0.3818	1375	2354/111-112	O	P	/			A4	2354	3548	BF	/		https://zenodo.org/record/3492140/files/Snap-2354.tif	false	https://zenodo.org/record/3492140/files/SAMERAMASnap-2354.tif	2354/1-128
/			1.03884652	0.4196		0.4359	1376	2354/113-114	O	P	/			A4	2354	3548	BF	/		https://zenodo.org/record/3492140/files/Snap-2354.tif	false	https://zenodo.org/record/3492140/files/SAMERAMASnap-2354.tif	2354/1-128
N			7.235505618	0.2225		1.6099	1377	2354/115-116	N/A	S	M			A4	2354	3548	BF	S		https://zenodo.org/record/3492140/files/Snap-2354.tif	false	https://zenodo.org/record/3492140/files/SAMERAMASnap-2354.tif	2354/1-128
/			2.405399425	0.4519		1.087	1378	2354/117-118	C	P	/			A3	2354	3548	BF	/		https://zenodo.org/record/3492140/files/Snap-2354.tif	false	https://zenodo.org/record/3492140/files/SAMERAMASnap-2354.tif	2354/1-128
/			1.334384029	0.3807		0.508	1379	2354/119-120	E	P	/			A3	2354	3548	BF	/		https://zenodo.org/record/3492140/files/Snap-2354.tif	false	https://zenodo.org/record/3492140/files/SAMERAMASnap-2354.tif	2354/1-128
/			2.355250245	0.4076		0.96	1380	2354/121-122	C	P	/			A3	2354	3548	BF	/		https://zenodo.org/record/3492140/files/Snap-2354.tif	false	https://zenodo.org/record/3492140/files/SAMERAMASnap-2354.tif	2354/1-128
N			4.037024683	0.2998		1.2103	1381	2354/123-124	N/A	S	M			A3	2354	3548	BF	S		https://zenodo.org/record/3492140/files/Snap-2354.tif	false	https://zenodo.org/record/3492140/files/SAMERAMASnap-2354.tif	2354/1-128
N			9.881741712	0.2021		1.9971	1382	2354/125-126	N/A	S	M			A3	2354	3548	BF	C		https://zenodo.org/record/3492140/files/Snap-2354.tif	false	https://zenodo.org/record/3492140/files/SAMERAMASnap-2354.tif	2354/1-128
/			3.422500681	0.3671		1.2564	1383	2354/127-128	C	P	/			A3	2354	3548	BF	/		https://zenodo.org/record/3492140/files/Snap-2354.tif	false	https://zenodo.org/record/3492140/files/SAMERAMASnap-2354.tif	2354/1-128
/			1.8476	0.3086		0.5702	1384	2355/1-2	E	P	/			D3	2355	3548	BF	/		https://zenodo.org/record/3492140/files/Snap-2355.tif	false	https://zenodo.org/record/3492140/files/SAMERAMASnap-2355.tif	2355/1-96
/			1.213380489	0.3393		0.4117	1385	2355/3-4	E	P	/			D3	2355	3548	BF	/		https://zenodo.org/record/3492140/files/Snap-2355.tif	false	https://zenodo.org/record/3492140/files/SAMERAMASnap-2355.tif	2355/1-96
/			2.295738768	0.4318		0.9913	1386	2355/5-6	C	P	/			D3	2355	3548	BF	/		https://zenodo.org/record/3492140/files/Snap-2355.tif	false	https://zenodo.org/record/3492140/files/SAMERAMASnap-2355.tif	2355/1-96
/			1.148213711	0.6214		0.7135	1387	2355/7-8	E	P	/			D3	2355	3548	BF	/		https://zenodo.org/record/3492140/files/Snap-2355.tif	false	https://zenodo.org/record/3492140/files/SAMERAMASnap-2355.tif	2355/1-96
/			1.604031431	0.2927		0.4695	1388	2355/9-10	E	P	/			D3	2355	3548	BF	/		https://zenodo.org/record/3492140/files/Snap-2355.tif	false	https://zenodo.org/record/3492140/files/SAMERAMASnap-2355.tif	2355/1-96
/			2.978176698	0.5682		1.6922	1389	2355/11-12	O	P	/			D3	2355	3548	BF	/		https://zenodo.org/record/3492140/files/Snap-2355.tif	false	https://zenodo.org/record/3492140/files/SAMERAMASnap-2355.tif	2355/1-96
N			4.716921455	0.3794		1.7896	1390	2355/13-14	N/A	S	M			D3	2355	3548	BF	C		https://zenodo.org/record/3492140/files/Snap-2355.tif	false	https://zenodo.org/record/3492140/files/SAMERAMASnap-2355.tif	2355/1-96
/			1.830333708	0.5334		0.9763	1391	2355/15-16	E	P	/			D3	2355	3548	BF	/		https://zenodo.org/record/3492140/files/Snap-2355.tif	false	https://zenodo.org/record/3492140/files/SAMERAMASnap-2355.tif	2355/1-96
N			8.38201951	0.3793		3.1793	1392	2355/17-18	N/A	S	M			D4	2355	3548	BF	C		https://zenodo.org/record/3492140/files/Snap-2355.tif	false	https://zenodo.org/record/3492140/files/SAMERAMASnap-2355.tif	2355/1-96
/			1.387038851	0.6126		0.8497	1393	2355/19-20	E	P	/			D4	2355	3548	BF	/		https://zenodo.org/record/3492140/files/Snap-2355.tif	false	https://zenodo.org/record/3492140/files/SAMERAMASnap-2355.tif	2355/1-96
/			2.109303357	0.6761		1.4261	1394	2355/21-22	C	P	/			D4	2355	3548	BF	/		https://zenodo.org/record/3492140/files/Snap-2355.tif	false	https://zenodo.org/record/3492140/files/SAMERAMASnap-2355.tif	2355/1-96
N			5.634598915	0.3503		1.9738	1395	2355/23-24	N/A	S	M			D4	2355	3548	BF	C		https://zenodo.org/record/3492140/files/Snap-2355.tif	false	https://zenodo.org/record/3492140/files/SAMERAMASnap-2355.tif	2355/1-96
/			1.764134276	0.3396		0.5991	1396	2355/25-26	O	P	/			D4	2355	3548	BF	/		https://zenodo.org/record/3492140/files/Snap-2355.tif	false	https://zenodo.org/record/3492140/files/SAMERAMASnap-2355.tif	2355/1-96
/			2.563176895	0.2216		0.568	1397	2355/27-28	O	P	/			D4	2355	3548	BF	/		https://zenodo.org/record/3492140/files/Snap-2355.tif	false	https://zenodo.org/record/3492140/files/SAMERAMASnap-2355.tif	2355/1-96
N			8.503293808	0.1518		1.2908	1398	2355/29-30	N/A	S	M			D4	2355	3548	BF	C		https://zenodo.org/record/3492140/files/Snap-2355.tif	false	https://zenodo.org/record/3492140/files/SAMERAMASnap-2355.tif	2355/1-96
/			1.441186054	0.3069		0.4423	1399	2355/31-32	O	P	/			D4	2355	3548	BF	/		https://zenodo.org/record/3492140/files/Snap-2355.tif	false	https://zenodo.org/record/3492140/files/SAMERAMASnap-2355.tif	2355/1-96
/			1.192906929	0.4878		0.5819	1400	2355/33-34	O	P	/			D4	2355	3548	BF	/		https://zenodo.org/record/3492140/files/Snap-2355.tif	false	https://zenodo.org/record/3492140/files/SAMERAMASnap-2355.tif	2355/1-96
/			1.601204819	0.249		0.3987	1401	2355/35-36	O	P	/			D4	2355	3548	BF	/		https://zenodo.org/record/3492140/files/Snap-2355.tif	false	https://zenodo.org/record/3492140/files/SAMERAMASnap-2355.tif	2355/1-96
/			1.44278438	0.2945		0.4249	1402	2355/37-38	O	P	/			C4	2355	3548	BF	/		https://zenodo.org/record/3492140/files/Snap-2355.tif	false	https://zenodo.org/record/3492140/files/SAMERAMASnap-2355.tif	2355/1-96
/			1.730493916	0.2794		0.4835	1403	2355/39-40	O	P	/			C4	2355	3548	BF	/		https://zenodo.org/record/3492140/files/Snap-2355.tif	false	https://zenodo.org/record/3492140/files/SAMERAMASnap-2355.tif	2355/1-96
/			1.783736005	0.1697		0.3027	1404	2355/41-42	O	P	/			C4	2355	3548	BF	/		https://zenodo.org/record/3492140/files/Snap-2355.tif	false	https://zenodo.org/record/3492140/files/SAMERAMASnap-2355.tif	2355/1-96
/			1.343045843	0.2574		0.3457	1405	2355/43-44	E	P	/			C4	2355	3548	BF	/		https://zenodo.org/record/3492140/files/Snap-2355.tif	false	https://zenodo.org/record/3492140/files/SAMERAMASnap-2355.tif	2355/1-96
/			1.06496228	0.2386		0.2541	1406	2355/45-46	O	P	/			C4	2355	3548	BF	/		https://zenodo.org/record/3492140/files/Snap-2355.tif	false	https://zenodo.org/record/3492140/files/SAMERAMASnap-2355.tif	2355/1-96
/			1.077076791	0.3503		0.3773	1407	2355/47-48	E	P	/			C4	2355	3548	BF	/		https://zenodo.org/record/3492140/files/Snap-2355.tif	false	https://zenodo.org/record/3492140/files/SAMERAMASnap-2355.tif	2355/1-96
/			2.347219145	0.4513		1.0593	1408	2355/49-50	C	P	/			C4	2355	3548	BF	/		https://zenodo.org/record/3492140/files/Snap-2355.tif	false	https://zenodo.org/record/3492140/files/SAMERAMASnap-2355.tif	2355/1-96
/			1.445147099	0.3637		0.5256	1409	2355/51-52	E	P	/			C4	2355	3548	BF	/		https://zenodo.org/record/3492140/files/Snap-2355.tif	false	https://zenodo.org/record/3492140/files/SAMERAMASnap-2355.tif	2355/1-96
/			1.281395349	0.516		0.6612	1410	2355/53-54	E	P	/			C4	2355	3548	BF	/		https://zenodo.org/record/3492140/files/Snap-2355.tif	false	https://zenodo.org/record/3492140/files/SAMERAMASnap-2355.tif	2355/1-96
N			6.108636476	0.4041		2.4685	1411	2355/55-56	N/A	S	M			C4	2355	3548	BF	C		https://zenodo.org/record/3492140/files/Snap-2355.tif	false	https://zenodo.org/record/3492140/files/SAMERAMASnap-2355.tif	2355/1-96
/			1.100940583	0.4359		0.4799	1412	2355/57-58	E	P	/			C4	2355	3548	BF	/		https://zenodo.org/record/3492140/files/Snap-2355.tif	false	https://zenodo.org/record/3492140/files/SAMERAMASnap-2355.tif	2355/1-96
/			1.488666315	0.1897		0.2824	1413	2355/59-60	O	P	/			C4	2355	3548	BF	/		https://zenodo.org/record/3492140/files/Snap-2355.tif	false	https://zenodo.org/record/3492140/files/SAMERAMASnap-2355.tif	2355/1-96
/			2.614423978	0.3203		0.8374	1414	2355/61-62	C	P	/			C4	2355	3548	BF	/		https://zenodo.org/record/3492140/files/Snap-2355.tif	false	https://zenodo.org/record/3492140/files/SAMERAMASnap-2355.tif	2355/1-96
/			1.019470156	0.3133		0.3194	1415	2355/63-64	O	P	/			C4	2355	3548	BF	/		https://zenodo.org/record/3492140/files/Snap-2355.tif	false	https://zenodo.org/record/3492140/files/SAMERAMASnap-2355.tif	2355/1-96
/			1.189243833	0.2473		0.2941	1416	2355/65-66	E	P	/			C4	2355	3548	BF	/		https://zenodo.org/record/3492140/files/Snap-2355.tif	false	https://zenodo.org/record/3492140/files/SAMERAMASnap-2355.tif	2355/1-96
/			1.266219239	0.2682		0.3396	1417	2355/67-68	O	P	/			C4	2355	3548	BF	/		https://zenodo.org/record/3492140/files/Snap-2355.tif	false	https://zenodo.org/record/3492140/files/SAMERAMASnap-2355.tif	2355/1-96
/			1.239848914	0.3177		0.3939	1418	2355/69-70	E	P	/			C4	2355	3548	BF	/		https://zenodo.org/record/3492140/files/Snap-2355.tif	false	https://zenodo.org/record/3492140/files/SAMERAMASnap-2355.tif	2355/1-96
/			2.088556409	0.2473		0.5165	1419	2355/71-72	O	P	/			C3	2355	3548	BF	/		https://zenodo.org/record/3492140/files/Snap-2355.tif	false	https://zenodo.org/record/3492140/files/SAMERAMASnap-2355.tif	2355/1-96
/			1.353183521	0.267		0.3613	1420	2355/73-74	E	P	/			C3	2355	3548	BF	/		https://zenodo.org/record/3492140/files/Snap-2355.tif	false	https://zenodo.org/record/3492140/files/SAMERAMASnap-2355.tif	2355/1-96
/			1.044651462	0.3113		0.3252	1421	2355/75-76	R	P	/			C3	2355	3548	BF	/		https://zenodo.org/record/3492140/files/Snap-2355.tif	false	https://zenodo.org/record/3492140/files/SAMERAMASnap-2355.tif	2355/1-96
/			2.694258016	0.1341		0.3613	1422	2355/77-78	C	P	/			C3	2355	3548	BF	/		https://zenodo.org/record/3492140/files/Snap-2355.tif	false	https://zenodo.org/record/3492140/files/SAMERAMASnap-2355.tif	2355/1-96
/			3.174773289	0.3639		1.1553	1423	2355/79-80	E	P	/			C3	2355	3548	BF	/		https://zenodo.org/record/3492140/files/Snap-2355.tif	false	https://zenodo.org/record/3492140/files/SAMERAMASnap-2355.tif	2355/1-96
/			2.061457837	0.4198		0.8654	1424	2355/81-82	E	P	/			C3	2355	3548	BF	/		https://zenodo.org/record/3492140/files/Snap-2355.tif	false	https://zenodo.org/record/3492140/files/SAMERAMASnap-2355.tif	2355/1-96
/			2.541666667	0.1752		0.4453	1425	2355/83-84	E	P	/			C3	2355	3548	BF	/		https://zenodo.org/record/3492140/files/Snap-2355.tif	false	https://zenodo.org/record/3492140/files/SAMERAMASnap-2355.tif	2355/1-96
/			2.071692145	0.1897		0.393	1426	2355/85-86	O	P	/			C3	2355	3548	BF	/		https://zenodo.org/record/3492140/files/Snap-2355.tif	false	https://zenodo.org/record/3492140/files/SAMERAMASnap-2355.tif	2355/1-96
/			1.387034036	0.3085		0.4279	1427	2355/87-88	E	P	/			C3	2355	3548	BF	/		https://zenodo.org/record/3492140/files/Snap-2355.tif	false	https://zenodo.org/record/3492140/files/SAMERAMASnap-2355.tif	2355/1-96
N			10.70879922	0.2057		2.2028	1428	2355/89-90	N/A	S	M			C3	2355	3548	BF	C		https://zenodo.org/record/3492140/files/Snap-2355.tif	false	https://zenodo.org/record/3492140/files/SAMERAMASnap-2355.tif	2355/1-96
N			8.815778252	0.2345		2.0673	1429	2355/91-92	N/A	S	M			C3	2355	3548	BF	C		https://zenodo.org/record/3492140/files/Snap-2355.tif	false	https://zenodo.org/record/3492140/files/SAMERAMASnap-2355.tif	2355/1-96
/			1.958668814	0.1863		0.3649	1430	2355/93-94	E	P	/			C3	2355	3548	BF	/		https://zenodo.org/record/3492140/files/Snap-2355.tif	false	https://zenodo.org/record/3492140/files/SAMERAMASnap-2355.tif	2355/1-96
/			0.935196687	0.483		0.4517	1431	2355/95-96	O	P	/			C3	2355	3548	BF	/		https://zenodo.org/record/3492140/files/Snap-2355.tif	false	https://zenodo.org/record/3492140/files/SAMERAMASnap-2355.tif	2355/1-96
/			2.214360042	0.3844		0.8512	1432	2357/1-2	C	P	/			D5	2357	3548	BF	/		https://zenodo.org/record/3492140/files/Snap-2357.tif	false	https://zenodo.org/record/3492140/files/SAMERAMASnap-2357.tif	2357/1-100
/			1.475232198	0.323		0.4765	1433	2357/3-4	E	P	/			D5	2357	3548	BF	/		https://zenodo.org/record/3492140/files/Snap-2357.tif	false	https://zenodo.org/record/3492140/files/SAMERAMASnap-2357.tif	2357/1-100
/			2.402449324	0.2368		0.5689	1434	2357/5-6	C	P	/			D5	2357	3548	BF	/		https://zenodo.org/record/3492140/files/Snap-2357.tif	false	https://zenodo.org/record/3492140/files/SAMERAMASnap-2357.tif	2357/1-100
/			1.083191851	0.2945		0.319	1435	2357/7-8	E	P	/			D5	2357	3548	BF	/		https://zenodo.org/record/3492140/files/Snap-2357.tif	false	https://zenodo.org/record/3492140/files/SAMERAMASnap-2357.tif	2357/1-100
/			1.372206025	0.2058		0.2824	1436	2357/9-10	E	P	/			D5	2357	3548	BF	/		https://zenodo.org/record/3492140/files/Snap-2357.tif	false	https://zenodo.org/record/3492140/files/SAMERAMASnap-2357.tif	2357/1-100
/			1.538955087	0.2182		0.3358	1437	2357/11-12	E	P	/			D5	2357	3548	BF	/		https://zenodo.org/record/3492140/files/Snap-2357.tif	false	https://zenodo.org/record/3492140/files/SAMERAMASnap-2357.tif	2357/1-100
/			1.380661741	0.3113		0.4298	1438	2357/13-14	E	P	/			D5	2357	3548	BF	/		https://zenodo.org/record/3492140/files/Snap-2357.tif	false	https://zenodo.org/record/3492140/files/SAMERAMASnap-2357.tif	2357/1-100
/			1.071186441	0.177		0.1896	1439	2357/15-16	R	P	/			D5	2357	3548	BF	/		https://zenodo.org/record/3492140/files/Snap-2357.tif	false	https://zenodo.org/record/3492140/files/SAMERAMASnap-2357.tif	2357/1-100
/			1.32375	0.16		0.2118	1440	2357/17-18	O	P	/			D5	2357	3548	BF	/		https://zenodo.org/record/3492140/files/Snap-2357.tif	false	https://zenodo.org/record/3492140/files/SAMERAMASnap-2357.tif	2357/1-100
/			2.338733432	0.2037		0.4764	1441	2357/19-20	C	P	/			D5	2357	3548	BF	/		https://zenodo.org/record/3492140/files/Snap-2357.tif	false	https://zenodo.org/record/3492140/files/SAMERAMASnap-2357.tif	2357/1-100
/			3.601888849	0.5506		1.9832	1442	2357/21-22	C	P	/			D5	2357	3548	BF	/		https://zenodo.org/record/3492140/files/Snap-2357.tif	false	https://zenodo.org/record/3492140/files/SAMERAMASnap-2357.tif	2357/1-100
/			2.032664305	0.2541		0.5165	1443	2357/23-24	C	P	/			D5	2357	3548	BF	/		https://zenodo.org/record/3492140/files/Snap-2357.tif	false	https://zenodo.org/record/3492140/files/SAMERAMASnap-2357.tif	2357/1-100
/			1.630819367	0.2148		0.3503	1444	2357/25-26	E	P	/			D6	2357	3548	BF	/		https://zenodo.org/record/3492140/files/Snap-2357.tif	false	https://zenodo.org/record/3492140/files/SAMERAMASnap-2357.tif	2357/1-100
/			1.343249428	0.2622		0.3522	1445	2357/27-28	E	P	/			D6	2357	3548	BF	/		https://zenodo.org/record/3492140/files/Snap-2357.tif	false	https://zenodo.org/record/3492140/files/SAMERAMASnap-2357.tif	2357/1-100
/			2.699151104	0.2945		0.7949	1446	2357/29-30	C	P	/			D6	2357	3548	BF	/		https://zenodo.org/record/3492140/files/Snap-2357.tif	false	https://zenodo.org/record/3492140/files/SAMERAMASnap-2357.tif	2357/1-100
/			1.66692288	0.3903		0.6506	1447	2357/31-32	E	P	/			D6	2357	3548	BF	/		https://zenodo.org/record/3492140/files/Snap-2357.tif	false	https://zenodo.org/record/3492140/files/SAMERAMASnap-2357.tif	2357/1-100
/			1.193170732	0.5125		0.6115	1448	2357/33-34	E	P	/			D6	2357	3548	BF	/		https://zenodo.org/record/3492140/files/Snap-2357.tif	false	https://zenodo.org/record/3492140/files/SAMERAMASnap-2357.tif	2357/1-100
/			2.109690253	0.3519		0.7424	1449	2357/35-36	C	P	/			D6	2357	3548	BF	/		https://zenodo.org/record/3492140/files/Snap-2357.tif	false	https://zenodo.org/record/3492140/files/SAMERAMASnap-2357.tif	2357/1-100
/			1.683411637	0.2767		0.4658	1450	2357/37-38	E	P	/			D6	2357	3548	BF	/		https://zenodo.org/record/3492140/files/Snap-2357.tif	false	https://zenodo.org/record/3492140/files/SAMERAMASnap-2357.tif	2357/1-100
/			1.222890173	0.4325		0.5289	1451	2357/39-40	E	P	/			D6	2357	3548	BF	/		https://zenodo.org/record/3492140/files/Snap-2357.tif	false	https://zenodo.org/record/3492140/files/SAMERAMASnap-2357.tif	2357/1-100
/			1.00654699	0.4735		0.4766	1452	2357/41-42	R	P	/			C6	2357	3548	BF	/		https://zenodo.org/record/3492140/files/Snap-2357.tif	false	https://zenodo.org/record/3492140/files/SAMERAMASnap-2357.tif	2357/1-100
N			4.170045782	0.3058		1.2752	1453	2357/43-44	N/A	S	S			C6	2357	3548	BF	S		https://zenodo.org/record/3492140/files/Snap-2357.tif	false	https://zenodo.org/record/3492140/files/SAMERAMASnap-2357.tif	2357/1-100
/			1.037710132	0.4402		0.4568	1454	2357/45-46	E	P	/			C6	2357	3548	BF	/		https://zenodo.org/record/3492140/files/Snap-2357.tif	false	https://zenodo.org/record/3492140/files/SAMERAMASnap-2357.tif	2357/1-100
/			2.121390689	0.5091		1.08	1455	2357/47-48	O	P	/			C6	2357	3548	BF	/		https://zenodo.org/record/3492140/files/Snap-2357.tif	false	https://zenodo.org/record/3492140/files/SAMERAMASnap-2357.tif	2357/1-100
/			1.106086957	0.23		0.2544	1456	2357/49-50	E	P	/			C6	2357	3548	BF	/		https://zenodo.org/record/3492140/files/Snap-2357.tif	false	https://zenodo.org/record/3492140/files/SAMERAMASnap-2357.tif	2357/1-100
/			1.824347826	0.23		0.4196	1457	2357/51-52	E	P	/			C6	2357	3548	BF	/		https://zenodo.org/record/3492140/files/Snap-2357.tif	false	https://zenodo.org/record/3492140/files/SAMERAMASnap-2357.tif	2357/1-100
/			1.7724842	0.4114		0.7292	1458	2357/53-54	E	P	/			C6	2357	3548	BF	/		https://zenodo.org/record/3492140/files/Snap-2357.tif	false	https://zenodo.org/record/3492140/files/SAMERAMASnap-2357.tif	2357/1-100
/			1.798757764	0.322		0.5792	1459	2357/55-56	O	P	/			C6	2357	3548	BF	/		https://zenodo.org/record/3492140/files/Snap-2357.tif	false	https://zenodo.org/record/3492140/files/SAMERAMASnap-2357.tif	2357/1-100
/			2.593258427	0.2225		0.577	1460	2357/57-58	C	P	/			C6	2357	3548	BF	/		https://zenodo.org/record/3492140/files/Snap-2357.tif	false	https://zenodo.org/record/3492140/files/SAMERAMASnap-2357.tif	2357/1-100
/			1.414138046	0.2999		0.4241	1461	2357/59-60	E	P	/			C6	2357	3548	BF	/		https://zenodo.org/record/3492140/files/Snap-2357.tif	false	https://zenodo.org/record/3492140/files/SAMERAMASnap-2357.tif	2357/1-100
/			1.387109077	0.2622		0.3637	1462	2357/61-62	E	P	/			C6	2357	3548	BF	/		https://zenodo.org/record/3492140/files/Snap-2357.tif	false	https://zenodo.org/record/3492140/files/SAMERAMASnap-2357.tif	2357/1-100
/			1.845440495	0.3882		0.7164	1463	2357/63-64	E	P	/			C6	2357	3548	BF	/		https://zenodo.org/record/3492140/files/Snap-2357.tif	false	https://zenodo.org/record/3492140/files/SAMERAMASnap-2357.tif	2357/1-100
/			1.843111577	0.3818		0.7037	1464	2357/65-66	E	P	/			C6	2357	3548	BF	/		https://zenodo.org/record/3492140/files/Snap-2357.tif	false	https://zenodo.org/record/3492140/files/SAMERAMASnap-2357.tif	2357/1-100
/			1.224533496	0.3269		0.4003	1465	2357/67-68	E	P	/			C6	2357	3548	BF	/		https://zenodo.org/record/3492140/files/Snap-2357.tif	false	https://zenodo.org/record/3492140/files/SAMERAMASnap-2357.tif	2357/1-100
/			1.769264836	0.2258		0.3995	1466	2357/69-70	E	P	/			C6	2357	3548	BF	/		https://zenodo.org/record/3492140/files/Snap-2357.tif	false	https://zenodo.org/record/3492140/files/SAMERAMASnap-2357.tif	2357/1-100
/			1.118787548	0.3662		0.4097	1467	2357/71-72	E	P	/			C6	2357	3548	BF	/		https://zenodo.org/record/3492140/files/Snap-2357.tif	false	https://zenodo.org/record/3492140/files/SAMERAMASnap-2357.tif	2357/1-100
/			2.200424929	0.2824		0.6214	1468	2357/73-74	C	P	/			C5	2357	3548	BF	/		https://zenodo.org/record/3492140/files/Snap-2357.tif	false	https://zenodo.org/record/3492140/files/SAMERAMASnap-2357.tif	2357/1-100
/			2.168800931	0.2577		0.5589	1469	2357/75-76	E	P	/			C5	2357	3548	BF	/		https://zenodo.org/record/3492140/files/Snap-2357.tif	false	https://zenodo.org/record/3492140/files/SAMERAMASnap-2357.tif	2357/1-100
/			1.248374957	0.2923		0.3649	1470	2357/77-78	E	P	/			C5	2357	3548	BF	/		https://zenodo.org/record/3492140/files/Snap-2357.tif	false	https://zenodo.org/record/3492140/files/SAMERAMASnap-2357.tif	2357/1-100
/			1.706185567	0.291		0.4965	1471	2357/79-80	E	P	/			C5	2357	3548	BF	/		https://zenodo.org/record/3492140/files/Snap-2357.tif	false	https://zenodo.org/record/3492140/files/SAMERAMASnap-2357.tif	2357/1-100
/			2.211486849	0.1863		0.412	1472	2357/81-82	E	P	/			C5	2357	3548	BF	/		https://zenodo.org/record/3492140/files/Snap-2357.tif	false	https://zenodo.org/record/3492140/files/SAMERAMASnap-2357.tif	2357/1-100
/			1.786101083	0.1108		0.1979	1473	2357/83-84	E	P	/			C5	2357	3548	BF	/		https://zenodo.org/record/3492140/files/Snap-2357.tif	false	https://zenodo.org/record/3492140/files/SAMERAMASnap-2357.tif	2357/1-100
/			1.625415282	0.2408		0.3914	1474	2357/85-86	O	P	/			C5	2357	3548	BF	/		https://zenodo.org/record/3492140/files/Snap-2357.tif	false	https://zenodo.org/record/3492140/files/SAMERAMASnap-2357.tif	2357/1-100
/			3.913751508	0.1658		0.6489	1475	2357/87-88	C	P	/			C5	2357	3548	BF	/		https://zenodo.org/record/3492140/files/Snap-2357.tif	false	https://zenodo.org/record/3492140/files/SAMERAMASnap-2357.tif	2357/1-100
/			3.272620447	0.1702		0.557	1476	2357/89-90	C	P	/			C5	2357	3548	BF	/		https://zenodo.org/record/3492140/files/Snap-2357.tif	false	https://zenodo.org/record/3492140/files/SAMERAMASnap-2357.tif	2357/1-100
/			2.785517874	0.2182		0.6078	1477	2357/91-92	E	P	/			C5	2357	3548	BF	/		https://zenodo.org/record/3492140/files/Snap-2357.tif	false	https://zenodo.org/record/3492140/files/SAMERAMASnap-2357.tif	2357/1-100
/			1.01621797	0.3083		0.3133	1478	2357/93-94	E	P	/			C5	2357	3548	BF	/		https://zenodo.org/record/3492140/files/Snap-2357.tif	false	https://zenodo.org/record/3492140/files/SAMERAMASnap-2357.tif	2357/1-100
/			1.189374185	0.3068		0.3649	1479	2357/95-96	E	P	/			C5	2357	3548	BF	/		https://zenodo.org/record/3492140/files/Snap-2357.tif	false	https://zenodo.org/record/3492140/files/SAMERAMASnap-2357.tif	2357/1-100
/			1.042315042	0.3663		0.3818	1480	2357/97-98	O	P	/			C5	2357	3548	BF	/		https://zenodo.org/record/3492140/files/Snap-2357.tif	false	https://zenodo.org/record/3492140/files/SAMERAMASnap-2357.tif	2357/1-100
/			1.434121622	0.2368		0.3396	1481	2357/99-100	E	P	/			C5	2357	3548	BF	/		https://zenodo.org/record/3492140/files/Snap-2357.tif	false	https://zenodo.org/record/3492140/files/SAMERAMASnap-2357.tif	2357/1-100
/			1.911291688	0.5907		1.129	1482	2358/1-2	E	P	/			B5	2358	3548	BF	/		https://zenodo.org/record/3492140/files/Snap-2358.tif	false	https://zenodo.org/record/3492140/files/SAMERAMASnap-2358.tif	2358/1-48
/			1.951236264	0.2912		0.5682	1483	2358/3-4	E	P	/			B5	2358	3548	BF	/		https://zenodo.org/record/3492140/files/Snap-2358.tif	false	https://zenodo.org/record/3492140/files/SAMERAMASnap-2358.tif	2358/1-48
/			1.811197917	0.384		0.6955	1484	2358/5-6	E	P	/			B5	2358	3548	BF	/		https://zenodo.org/record/3492140/files/Snap-2358.tif	false	https://zenodo.org/record/3492140/files/SAMERAMASnap-2358.tif	2358/1-48
/			2.375787815	0.3808		0.9047	1485	2358/7-8	D	P	/			B5	2358	3548	BF	/		https://zenodo.org/record/3492140/files/Snap-2358.tif	false	https://zenodo.org/record/3492140/files/SAMERAMASnap-2358.tif	2358/1-48
/			1.396425152	0.3133		0.4375	1486	2358/9-10	E	P	/			B5	2358	3548	BF	/		https://zenodo.org/record/3492140/files/Snap-2358.tif	false	https://zenodo.org/record/3492140/files/SAMERAMASnap-2358.tif	2358/1-48
/			1.315646669	0.3317		0.4364	1487	2358/11-12	E	P	/			B5	2358	3548	BF	/		https://zenodo.org/record/3492140/files/Snap-2358.tif	false	https://zenodo.org/record/3492140/files/SAMERAMASnap-2358.tif	2358/1-48
/			1.359708959	0.4398		0.598	1488	2358/13-14	E	P	/			B5	2358	3548	BF	/		https://zenodo.org/record/3492140/files/Snap-2358.tif	false	https://zenodo.org/record/3492140/files/SAMERAMASnap-2358.tif	2358/1-48
/			1.894854586	0.4023		0.7623	1489	2358/15-16	E	P	/			B5	2358	3548	BF	/		https://zenodo.org/record/3492140/files/Snap-2358.tif	false	https://zenodo.org/record/3492140/files/SAMERAMASnap-2358.tif	2358/1-48
/			2.958944282	0.3069		0.9081	1490	2358/17-18	O	P	/			B5	2358	3548	BF	/		https://zenodo.org/record/3492140/files/Snap-2358.tif	false	https://zenodo.org/record/3492140/files/SAMERAMASnap-2358.tif	2358/1-48
N			4.622641509	0.2438		1.127	1491	2358/19-20	N/A	S	S			B5	2358	3548	BF	S		https://zenodo.org/record/3492140/files/Snap-2358.tif	false	https://zenodo.org/record/3492140/files/SAMERAMASnap-2358.tif	2358/1-48
/			2.17015896	0.2768		0.6007	1492	2358/21-22	E	P	/			B6	2358	3548	BF	/		https://zenodo.org/record/3492140/files/Snap-2358.tif	false	https://zenodo.org/record/3492140/files/SAMERAMASnap-2358.tif	2358/1-48
/			2.287101248	0.2163		0.4947	1493	2358/23-24	C	P	/			B6	2358	3548	BF	/		https://zenodo.org/record/3492140/files/Snap-2358.tif	false	https://zenodo.org/record/3492140/files/SAMERAMASnap-2358.tif	2358/1-48
/			1.613668555	0.2824		0.4557	1494	2358/25-26	E	P	/			B6	2358	3548	BF	/		https://zenodo.org/record/3492140/files/Snap-2358.tif	false	https://zenodo.org/record/3492140/files/SAMERAMASnap-2358.tif	2358/1-48
/			1.772346369	0.2148		0.3807	1495	2358/27-28	E	P	/			B6	2358	3548	BF	/		https://zenodo.org/record/3492140/files/Snap-2358.tif	false	https://zenodo.org/record/3492140/files/SAMERAMASnap-2358.tif	2358/1-48
/			2.364318466	0.2399		0.5672	1496	2358/29-30	C	P	/			B6	2358	3548	BF	/		https://zenodo.org/record/3492140/files/Snap-2358.tif	false	https://zenodo.org/record/3492140/files/SAMERAMASnap-2358.tif	2358/1-48
/			2.155948553	0.311		0.6705	1497	2358/31-32	E	P	/			B6	2358	3548	BF	/		https://zenodo.org/record/3492140/files/Snap-2358.tif	false	https://zenodo.org/record/3492140/files/SAMERAMASnap-2358.tif	2358/1-48
/			1.665201758	0.2503		0.4168	1498	2358/33-34	O	P	/			B6	2358	3548	BF	/		https://zenodo.org/record/3492140/files/Snap-2358.tif	false	https://zenodo.org/record/3492140/files/SAMERAMASnap-2358.tif	2358/1-48
/			2.716246127	0.2259		0.6136	1499	2358/35-36	C	P	/			B6	2358	3548	BF	/		https://zenodo.org/record/3492140/files/Snap-2358.tif	false	https://zenodo.org/record/3492140/files/SAMERAMASnap-2358.tif	2358/1-48
/			2.609375	0.288		0.7515	1500	2358/37-38	E	P	/			B6	2358	3548	BF	/		https://zenodo.org/record/3492140/files/Snap-2358.tif	false	https://zenodo.org/record/3492140/files/SAMERAMASnap-2358.tif	2358/1-48
/			2.049958194	0.4784		0.9807	1501	2358/39-40	E	P	/			B6	2358	3548	BF	/		https://zenodo.org/record/3492140/files/Snap-2358.tif	false	https://zenodo.org/record/3492140/files/SAMERAMASnap-2358.tif	2358/1-48
/			2.19892625	0.3539		0.7782	1502	2358/41-42	O	P	/			B6	2358	3548	BF	/		https://zenodo.org/record/3492140/files/Snap-2358.tif	false	https://zenodo.org/record/3492140/files/SAMERAMASnap-2358.tif	2358/1-48
N			4.547211243	0.2277		1.0354	1503	2358/43-44	N/A	S	S			B6	2358	3548	BF	S		https://zenodo.org/record/3492140/files/Snap-2358.tif	false	https://zenodo.org/record/3492140/files/SAMERAMASnap-2358.tif	2358/1-48
/			1.061407441	0.4462		0.4736	1504	2358/45-46	E	P	/			B6	2358	3548	BF	/		https://zenodo.org/record/3492140/files/Snap-2358.tif	false	https://zenodo.org/record/3492140/files/SAMERAMASnap-2358.tif	2358/1-48
/			1.386605784	0.4599		0.6377	1505	2358/47-48	E	P	/			B6	2358	3548	BF	/		https://zenodo.org/record/3492140/files/Snap-2358.tif	false	https://zenodo.org/record/3492140/files/SAMERAMASnap-2358.tif	2358/1-48
/			1.364739183	0.2473		0.3375	1506	2359/1-2	E	P	/			B7	2359	3548	BF	/		https://zenodo.org/record/3492140/files/Snap-2359.tif	false	https://zenodo.org/record/3492140/files/SAMERAMASnap-2359.tif	2359/1-88
/			2.106966539	0.1823		0.3841	1507	2359/3-4	E	P	/			B7	2359	3548	BF	/		https://zenodo.org/record/3492140/files/Snap-2359.tif	false	https://zenodo.org/record/3492140/files/SAMERAMASnap-2359.tif	2359/1-88
/			1.476166069	0.1951		0.288	1508	2359/5-6	E	P	/			B7	2359	3548	BF	/		https://zenodo.org/record/3492140/files/Snap-2359.tif	false	https://zenodo.org/record/3492140/files/SAMERAMASnap-2359.tif	2359/1-88
/			2.493514151	0.1696		0.4229	1509	2359/7-8	C	P	/			B7	2359	3548	BF	/		https://zenodo.org/record/3492140/files/Snap-2359.tif	false	https://zenodo.org/record/3492140/files/SAMERAMASnap-2359.tif	2359/1-88
/			1.948307411	0.2186		0.4259	1510	2359/9-10	C	P	/			B7	2359	3548	BF	/		https://zenodo.org/record/3492140/files/Snap-2359.tif	false	https://zenodo.org/record/3492140/files/SAMERAMASnap-2359.tif	2359/1-88
/			1.405049396	0.2733		0.384	1511	2359/11-12	E	P	/			B7	2359	3548	BF	/		https://zenodo.org/record/3492140/files/Snap-2359.tif	false	https://zenodo.org/record/3492140/files/SAMERAMASnap-2359.tif	2359/1-88
/			2.07302308	0.2643		0.5479	1512	2359/13-14	O	P	/			B7	2359	3548	BF	/		https://zenodo.org/record/3492140/files/Snap-2359.tif	false	https://zenodo.org/record/3492140/files/SAMERAMASnap-2359.tif	2359/1-88
/			1.741719745	0.314		0.5469	1513	2359/15-16	E	P	/			B7	2359	3548	BF	/		https://zenodo.org/record/3492140/files/Snap-2359.tif	false	https://zenodo.org/record/3492140/files/SAMERAMASnap-2359.tif	2359/1-88
/			1.379141104	0.4075		0.562	1514	2359/17-18	E	P	/			B8	2359	3548	BF	/		https://zenodo.org/record/3492140/files/Snap-2359.tif	false	https://zenodo.org/record/3492140/files/SAMERAMASnap-2359.tif	2359/1-88
/			1.8209375	0.32		0.5827	1515	2359/19-20	E	P	/			B8	2359	3548	BF	/		https://zenodo.org/record/3492140/files/Snap-2359.tif	false	https://zenodo.org/record/3492140/files/SAMERAMASnap-2359.tif	2359/1-88
/			1.896404414	0.2809		0.5327	1516	2359/21-22	C	P	/			B8	2359	3548	BF	/		https://zenodo.org/record/3492140/files/Snap-2359.tif	false	https://zenodo.org/record/3492140/files/SAMERAMASnap-2359.tif	2359/1-88
/			2.716954363	0.4229		1.149	1517	2359/23-24	O	P	/			B8	2359	3548	BF	/		https://zenodo.org/record/3492140/files/Snap-2359.tif	false	https://zenodo.org/record/3492140/files/SAMERAMASnap-2359.tif	2359/1-88
/			2.962248996	0.249		0.7376	1518	2359/25-26	E	P	/			B8	2359	3548	BF	/		https://zenodo.org/record/3492140/files/Snap-2359.tif	false	https://zenodo.org/record/3492140/files/SAMERAMASnap-2359.tif	2359/1-88
/			1.309510086	0.347		0.4544	1519	2359/27-28	E	P	/			B8	2359	3548	BF	/		https://zenodo.org/record/3492140/files/Snap-2359.tif	false	https://zenodo.org/record/3492140/files/SAMERAMASnap-2359.tif	2359/1-88
/			1.328217977	0.3193		0.4241	1520	2359/29-30	C	P	/			B8	2359	3548	BF	/		https://zenodo.org/record/3492140/files/Snap-2359.tif	false	https://zenodo.org/record/3492140/files/SAMERAMASnap-2359.tif	2359/1-88
/			1.503176342	0.4565		0.6862	1521	2359/31-32	E	P	/			C8	2359	3548	BF	/		https://zenodo.org/record/3492140/files/Snap-2359.tif	false	https://zenodo.org/record/3492140/files/SAMERAMASnap-2359.tif	2359/1-88
/			2.681602914	0.2745		0.7361	1522	2359/33-34	O	P	/			C8	2359	3548	BF	/		https://zenodo.org/record/3492140/files/Snap-2359.tif	false	https://zenodo.org/record/3492140/files/SAMERAMASnap-2359.tif	2359/1-88
/			2.223131673	0.281		0.6247	1523	2359/35-36	E	P	/			C8	2359	3548	BF	/		https://zenodo.org/record/3492140/files/Snap-2359.tif	false	https://zenodo.org/record/3492140/files/SAMERAMASnap-2359.tif	2359/1-88
/			2.926636098	0.2399		0.7021	1524	2359/37-38	C	P	/			C8	2359	3548	BF	/		https://zenodo.org/record/3492140/files/Snap-2359.tif	false	https://zenodo.org/record/3492140/files/SAMERAMASnap-2359.tif	2359/1-88
/			2.550415613	0.2767		0.7057	1525	2359/39-40	O	P	/			C8	2359	3548	BF	/		https://zenodo.org/record/3492140/files/Snap-2359.tif	false	https://zenodo.org/record/3492140/files/SAMERAMASnap-2359.tif	2359/1-88
/			1.448090371	0.3718		0.5384	1526	2359/41-42	E	P	/			C8	2359	3548	BF	/		https://zenodo.org/record/3492140/files/Snap-2359.tif	false	https://zenodo.org/record/3492140/files/SAMERAMASnap-2359.tif	2359/1-88
N			4.587029673	0.3269		1.4995	1527	2359/43-44	N/A	S	M			C8	2359	3548	BF	C		https://zenodo.org/record/3492140/files/Snap-2359.tif	false	https://zenodo.org/record/3492140/files/SAMERAMASnap-2359.tif	2359/1-88
/			2.597902098	0.2574		0.6687	1528	2359/45-46	C	P	/			C8	2359	3548	BF	/		https://zenodo.org/record/3492140/files/Snap-2359.tif	false	https://zenodo.org/record/3492140/files/SAMERAMASnap-2359.tif	2359/1-88
/			2.123708111	0.3193		0.6781	1529	2359/47-48	C	P	/			C8	2359	3548	BF	/		https://zenodo.org/record/3492140/files/Snap-2359.tif	false	https://zenodo.org/record/3492140/files/SAMERAMASnap-2359.tif	2359/1-88
/			2.714423077	0.416		1.1292	1530	2359/49-50	C	P	/			C8	2359	3548	BF	/		https://zenodo.org/record/3492140/files/Snap-2359.tif	false	https://zenodo.org/record/3492140/files/SAMERAMASnap-2359.tif	2359/1-88
/			1.319856812	0.4749		0.6268	1531	2359/51-52	E	P	/			C8	2359	3548	BF	/		https://zenodo.org/record/3492140/files/Snap-2359.tif	false	https://zenodo.org/record/3492140/files/SAMERAMASnap-2359.tif	2359/1-88
/			2.235179576	0.4622		1.0331	1532	2359/53-54	E	P	/			C8	2359	3548	BF	/		https://zenodo.org/record/3492140/files/Snap-2359.tif	false	https://zenodo.org/record/3492140/files/SAMERAMASnap-2359.tif	2359/1-88
N			5.217470844	0.4373		2.2816	1533	2359/55-56	N/A	S	M			C8	2359	3548	BF	C		https://zenodo.org/record/3492140/files/Snap-2359.tif	false	https://zenodo.org/record/3492140/files/SAMERAMASnap-2359.tif	2359/1-88
/			1.672987255	0.3217		0.5382	1534	2359/57-58	E	P	/			C7	2359	3548	BF	/		https://zenodo.org/record/3492140/files/Snap-2359.tif	false	https://zenodo.org/record/3492140/files/SAMERAMASnap-2359.tif	2359/1-88
/			3.20368947	0.1301		0.4168	1535	2359/59-60	O	P	/			C7	2359	3548	BF	/		https://zenodo.org/record/3492140/files/Snap-2359.tif	false	https://zenodo.org/record/3492140/files/SAMERAMASnap-2359.tif	2359/1-88
/			2.296484736	0.2162		0.4965	1536	2359/61-62	O	P	/			C7	2359	3548	BF	/		https://zenodo.org/record/3492140/files/Snap-2359.tif	false	https://zenodo.org/record/3492140/files/SAMERAMASnap-2359.tif	2359/1-88
/			1.775145068	0.2068		0.3671	1537	2359/63-64	O	P	/			C7	2359	3548	BF	/		https://zenodo.org/record/3492140/files/Snap-2359.tif	false	https://zenodo.org/record/3492140/files/SAMERAMASnap-2359.tif	2359/1-88
/			1.541380702	0.2477		0.3818	1538	2359/65-66	O	P	/			C7	2359	3548	BF	/		https://zenodo.org/record/3492140/files/Snap-2359.tif	false	https://zenodo.org/record/3492140/files/SAMERAMASnap-2359.tif	2359/1-88
/			1.002213205	0.2711		0.2717	1539	2359/67-68	R	P	/			C7	2359	3548	BF	/		https://zenodo.org/record/3492140/files/Snap-2359.tif	false	https://zenodo.org/record/3492140/files/SAMERAMASnap-2359.tif	2359/1-88
/			1.590350047	0.4228		0.6724	1540	2359/69-70	E	P	/			C7	2359	3548	BF	/		https://zenodo.org/record/3492140/files/Snap-2359.tif	false	https://zenodo.org/record/3492140/files/SAMERAMASnap-2359.tif	2359/1-88
/			1.659980898	0.3141		0.5214	1541	2359/71-72	E	P	/			C7	2359	3548	BF	/		https://zenodo.org/record/3492140/files/Snap-2359.tif	false	https://zenodo.org/record/3492140/files/SAMERAMASnap-2359.tif	2359/1-88
N			4.775977121	0.2098		1.002	1542	2359/73-74	N/A	S	M			C7	2359	3548	BF	C		https://zenodo.org/record/3492140/files/Snap-2359.tif	false	https://zenodo.org/record/3492140/files/SAMERAMASnap-2359.tif	2359/1-88
/			3.327034441	0.3281		1.0916	1543	2359/75-76	C	P	/			C7	2359	3548	BF	/		https://zenodo.org/record/3492140/files/Snap-2359.tif	false	https://zenodo.org/record/3492140/files/SAMERAMASnap-2359.tif	2359/1-88
/			1.03654661	0.3776		0.3914	1544	2359/77-78	E	P	/			C7	2359	3548	BF	/		https://zenodo.org/record/3492140/files/Snap-2359.tif	false	https://zenodo.org/record/3492140/files/SAMERAMASnap-2359.tif	2359/1-88
/			1.680399501	0.3204		0.5384	1545	2359/79-80	E	P	/			C7	2359	3548	BF	/		https://zenodo.org/record/3492140/files/Snap-2359.tif	false	https://zenodo.org/record/3492140/files/SAMERAMASnap-2359.tif	2359/1-88
/			1.987423141	0.3578		0.7111	1546	2359/81-82	C	P	/			C7	2359	3548	BF	/		https://zenodo.org/record/3492140/files/Snap-2359.tif	false	https://zenodo.org/record/3492140/files/SAMERAMASnap-2359.tif	2359/1-88
/			3.012832264	0.2182		0.6574	1547	2359/83-84	C	P	/			C7	2359	3548	BF	/		https://zenodo.org/record/3492140/files/Snap-2359.tif	false	https://zenodo.org/record/3492140/files/SAMERAMASnap-2359.tif	2359/1-88
/			2.839400922	0.434		1.2323	1548	2359/85-86	C	P	/			C7	2359	3548	BF	/		https://zenodo.org/record/3492140/files/Snap-2359.tif	false	https://zenodo.org/record/3492140/files/SAMERAMASnap-2359.tif	2359/1-88
/			2.907889302	0.4842		1.408	1549	2359/87-88	C	P	/			C7	2359	3548	BF	/		https://zenodo.org/record/3492140/files/Snap-2359.tif	false	https://zenodo.org/record/3492140/files/SAMERAMASnap-2359.tif	2359/1-88
N			10.89768033	0.3147		3.4295	1550	2360/1-2	N/A	S	M			D7	2360	3548	BF	C		https://zenodo.org/record/3492140/files/Snap-2360.tif	false	https://zenodo.org/record/3492140/files/SAMERAMASnap-2360.tif	2360/1-62
/			1.84750499	0.501		0.9256	1551	2360/3-4	E	P	/			D7	2360	3548	BF	/		https://zenodo.org/record/3492140/files/Snap-2360.tif	false	https://zenodo.org/record/3492140/files/SAMERAMASnap-2360.tif	2360/1-62
/			1.282620766	0.3602		0.462	1552	2360/5-6	E	P	/			D7	2360	3548	BF	/		https://zenodo.org/record/3492140/files/Snap-2360.tif	false	https://zenodo.org/record/3492140/files/SAMERAMASnap-2360.tif	2360/1-62
/			1.652945924	0.2478		0.4096	1553	2360/7-8	E	P	/			D7	2360	3548	BF	/		https://zenodo.org/record/3492140/files/Snap-2360.tif	false	https://zenodo.org/record/3492140/files/SAMERAMASnap-2360.tif	2360/1-62
/			3.035051546	0.1455		0.4416	1554	2360/9-10	C	P	/			D7	2360	3548	BF	/		https://zenodo.org/record/3492140/files/Snap-2360.tif	false	https://zenodo.org/record/3492140/files/SAMERAMASnap-2360.tif	2360/1-62
/			1.112383901	0.323		0.3593	1555	2360/11-12	E	P	/			D7	2360	3548	BF	/		https://zenodo.org/record/3492140/files/Snap-2360.tif	false	https://zenodo.org/record/3492140/files/SAMERAMASnap-2360.tif	2360/1-62
/			2.262823903	0.1891		0.4279	1556	2360/13-14	C	P	/			D7	2360	3548	BF	/		https://zenodo.org/record/3492140/files/Snap-2360.tif	false	https://zenodo.org/record/3492140/files/SAMERAMASnap-2360.tif	2360/1-62
/			1.45735749	0.2263		0.3298	1557	2360/15-16	E	P	/			D7	2360	3548	BF	/		https://zenodo.org/record/3492140/files/Snap-2360.tif	false	https://zenodo.org/record/3492140/files/SAMERAMASnap-2360.tif	2360/1-62
/			2.932839767	0.1891		0.5546	1558	2360/17-18	C	P	/			D8	2360	3548	BF	/		https://zenodo.org/record/3492140/files/Snap-2360.tif	false	https://zenodo.org/record/3492140/files/SAMERAMASnap-2360.tif	2360/1-62
/			1.95400556	0.3957		0.7732	1559	2360/19-20	E	P	/			D8	2360	3548	BF	/		https://zenodo.org/record/3492140/files/Snap-2360.tif	false	https://zenodo.org/record/3492140/files/SAMERAMASnap-2360.tif	2360/1-62
N			6.343990865	0.3503		2.2223	1560	2360/21-22	N/A	S	M			D8	2360	3548	BF	C		https://zenodo.org/record/3492140/files/Snap-2360.tif	false	https://zenodo.org/record/3492140/files/SAMERAMASnap-2360.tif	2360/1-62
/			1.483727512	0.4947		0.734	1561	2360/23-24	E	P	/			C8	2360	3548	BF	/		https://zenodo.org/record/3492140/files/Snap-2360.tif	false	https://zenodo.org/record/3492140/files/SAMERAMASnap-2360.tif	2360/1-62
N			4.974204355	0.2985		1.4848	1562	2360/25-26	N/A	S	M			C8	2360	3548	BF	C		https://zenodo.org/record/3492140/files/Snap-2360.tif	false	https://zenodo.org/record/3492140/files/SAMERAMASnap-2360.tif	2360/1-62
/			2.285244103	0.1823		0.4166	1563	2360/27-28	C	P	/			C8	2360	3548	BF	/		https://zenodo.org/record/3492140/files/Snap-2360.tif	false	https://zenodo.org/record/3492140/files/SAMERAMASnap-2360.tif	2360/1-62
/			1.817382307	0.3866		0.7026	1564	2360/29-30	E	P	/			C8	2360	3548	BF	/		https://zenodo.org/record/3492140/files/Snap-2360.tif	false	https://zenodo.org/record/3492140/files/SAMERAMASnap-2360.tif	2360/1-62
/			1.897175141	0.177		0.3358	1565	2360/31-32	E	P	/			C8	2360	3548	BF	/		https://zenodo.org/record/3492140/files/Snap-2360.tif	false	https://zenodo.org/record/3492140/files/SAMERAMASnap-2360.tif	2360/1-62
/			1.071428571	0.805		0.8625	1566	2360/33-34	E	P	/			C8	2360	3548	BF	/		https://zenodo.org/record/3492140/files/Snap-2360.tif	false	https://zenodo.org/record/3492140/files/SAMERAMASnap-2360.tif	2360/1-62
/			1.675444371	0.3038		0.509	1567	2360/35-36	E	P	/			C8	2360	3548	BF	/		https://zenodo.org/record/3492140/files/Snap-2360.tif	false	https://zenodo.org/record/3492140/files/SAMERAMASnap-2360.tif	2360/1-62
/			2.877173913	0.184		0.5294	1568	2360/37-38	C	P	/			C8	2360	3548	BF	/		https://zenodo.org/record/3492140/files/Snap-2360.tif	false	https://zenodo.org/record/3492140/files/SAMERAMASnap-2360.tif	2360/1-62
N			4.213942308	0.2912		1.2271	1569	2360/39-40	N/A	S	M			C8	2360	3548	BF	C		https://zenodo.org/record/3492140/files/Snap-2360.tif	false	https://zenodo.org/record/3492140/files/SAMERAMASnap-2360.tif	2360/1-62
/			2.186006235	0.2887		0.6311	1570	2360/41-42	O	P	/			C8	2360	3548	BF	/		https://zenodo.org/record/3492140/files/Snap-2360.tif	false	https://zenodo.org/record/3492140/files/SAMERAMASnap-2360.tif	2360/1-62
/			1.45172534	0.2869		0.4165	1571	2360/43-44	O	P	/			C8	2360	3548	BF	/		https://zenodo.org/record/3492140/files/Snap-2360.tif	false	https://zenodo.org/record/3492140/files/SAMERAMASnap-2360.tif	2360/1-62
/			1.238232865	0.4844		0.5998	1572	2360/45-46	O	P	/			C7	2360	3548	BF	/		https://zenodo.org/record/3492140/files/Snap-2360.tif	false	https://zenodo.org/record/3492140/files/SAMERAMASnap-2360.tif	2360/1-62
/			1.933074685	0.3093		0.5979	1573	2360/47-48	E	P	/			C7	2360	3548	BF	/		https://zenodo.org/record/3492140/files/Snap-2360.tif	false	https://zenodo.org/record/3492140/files/SAMERAMASnap-2360.tif	2360/1-62
N			7.127338129	0.278		1.9814	1574	2360/49-50	N/A	S	M			C7	2360	3548	BF	C		https://zenodo.org/record/3492140/files/Snap-2360.tif	false	https://zenodo.org/record/3492140/files/SAMERAMASnap-2360.tif	2360/1-62
/			1.861355634	0.2272		0.4229	1575	2360/51-52	E	P	/			C7	2360	3548	BF	/		https://zenodo.org/record/3492140/files/Snap-2360.tif	false	https://zenodo.org/record/3492140/files/SAMERAMASnap-2360.tif	2360/1-62
/			2.687191307	0.3037		0.8161	1576	2360/53-54	C	P	/			C7	2360	3548	BF	/		https://zenodo.org/record/3492140/files/Snap-2360.tif	false	https://zenodo.org/record/3492140/files/SAMERAMASnap-2360.tif	2360/1-62
/			1.692408721	0.3807		0.6443	1577	2360/55-56	E	P	/			C7	2360	3548	BF	/		https://zenodo.org/record/3492140/files/Snap-2360.tif	false	https://zenodo.org/record/3492140/files/SAMERAMASnap-2360.tif	2360/1-62
/			2.183951037	0.2941		0.6423	1578	2360/57-58	C	P	/			C7	2360	3548	BF	/		https://zenodo.org/record/3492140/files/Snap-2360.tif	false	https://zenodo.org/record/3492140/files/SAMERAMASnap-2360.tif	2360/1-62
/			1.241620963	0.3282		0.4075	1579	2360/59-60	E	P	/			C7	2360	3548	BF	/		https://zenodo.org/record/3492140/files/Snap-2360.tif	false	https://zenodo.org/record/3492140/files/SAMERAMASnap-2360.tif	2360/1-62
/			1.345254792	0.4278		0.5755	1580	2360/61-62	E	P	/			C7	2360	3548	BF	/		https://zenodo.org/record/3492140/files/Snap-2360.tif	false	https://zenodo.org/record/3492140/files/SAMERAMASnap-2360.tif	2360/1-62
/			1.369969405	0.4249		0.5821	1581	2361/1-2	E	P	/			B9	2361	3548	BF	/		https://zenodo.org/record/3492140/files/Snap-2361.tif	false	https://zenodo.org/record/3492140/files/SAMERAMASnap-2361.tif	2361/1-76
/			2.604893847	0.2779		0.7239	1582	2361/3-4	C	P	/			B9	2361	3548	BF	/		https://zenodo.org/record/3492140/files/Snap-2361.tif	false	https://zenodo.org/record/3492140/files/SAMERAMASnap-2361.tif	2361/1-76
/			2.784928309	0.2999		0.8352	1583	2361/5-6	C	P	/			B9	2361	3548	BF	/		https://zenodo.org/record/3492140/files/Snap-2361.tif	false	https://zenodo.org/record/3492140/files/SAMERAMASnap-2361.tif	2361/1-76
/			2.56778169	0.3408		0.8751	1584	2361/7-8	C	P	/			B10	2361	3548	BF	/		https://zenodo.org/record/3492140/files/Snap-2361.tif	false	https://zenodo.org/record/3492140/files/SAMERAMASnap-2361.tif	2361/1-76
N			4.37649347	0.3599		1.5751	1585	2361/9-10	N/A	S	M			C10	2361	3548	BF	C		https://zenodo.org/record/3492140/files/Snap-2361.tif	false	https://zenodo.org/record/3492140/files/SAMERAMASnap-2361.tif	2361/1-76
/			2.605576056	0.4878		1.271	1586	2361/11-12	C	P	/			C10	2361	3548	BF	/		https://zenodo.org/record/3492140/files/Snap-2361.tif	false	https://zenodo.org/record/3492140/files/SAMERAMASnap-2361.tif	2361/1-76
/			2.238500852	0.3522		0.7884	1587	2361/13-14	C	P	/			C10	2361	3548	BF	/		https://zenodo.org/record/3492140/files/Snap-2361.tif	false	https://zenodo.org/record/3492140/files/SAMERAMASnap-2361.tif	2361/1-76
/			3.150771388	0.4278		1.3479	1588	2361/15-16	E	P	/			C10	2361	3548	BF	/		https://zenodo.org/record/3492140/files/Snap-2361.tif	false	https://zenodo.org/record/3492140/files/SAMERAMASnap-2361.tif	2361/1-76
/			3.933186692	0.3637		1.4305	1589	2361/17-18	O	P	/			C10	2361	3548	BF	/		https://zenodo.org/record/3492140/files/Snap-2361.tif	false	https://zenodo.org/record/3492140/files/SAMERAMASnap-2361.tif	2361/1-76
/			2.422605791	0.3592		0.8702	1590	2361/19-20	O	P	/			C10	2361	3548	BF	/		https://zenodo.org/record/3492140/files/Snap-2361.tif	false	https://zenodo.org/record/3492140/files/SAMERAMASnap-2361.tif	2361/1-76
/			1.265136124	0.4922		0.6227	1591	2361/21-22	O	P	/			C10	2361	3548	BF	/		https://zenodo.org/record/3492140/files/Snap-2361.tif	false	https://zenodo.org/record/3492140/files/SAMERAMASnap-2361.tif	2361/1-76
N			4.007377805	0.3253		1.3036	1592	2361/23-24	N/A	S	M			C10	2361	3548	BF	C		https://zenodo.org/record/3492140/files/Snap-2361.tif	false	https://zenodo.org/record/3492140/files/SAMERAMASnap-2361.tif	2361/1-76
/			2.15547613	0.3917		0.8443	1593	2361/25-26	O	P	/			C10	2361	3548	BF	/		https://zenodo.org/record/3492140/files/Snap-2361.tif	false	https://zenodo.org/record/3492140/files/SAMERAMASnap-2361.tif	2361/1-76
/			3.392352121	0.5021		1.7033	1594	2361/27-28	O	P	/			C10	2361	3548	BF	/		https://zenodo.org/record/3492140/files/Snap-2361.tif	false	https://zenodo.org/record/3492140/files/SAMERAMASnap-2361.tif	2361/1-76
/			1.592310695	0.5124		0.8159	1595	2361/29-30	E	P	/			C10	2361	3548	BF	/		https://zenodo.org/record/3492140/files/Snap-2361.tif	false	https://zenodo.org/record/3492140/files/SAMERAMASnap-2361.tif	2361/1-76
/			3.249936821	0.3957		1.286	1596	2361/31-32	C	P	/			C10	2361	3548	BF	/		https://zenodo.org/record/3492140/files/Snap-2361.tif	false	https://zenodo.org/record/3492140/files/SAMERAMASnap-2361.tif	2361/1-76
/			1.794218718	0.4947		0.8876	1597	2361/33-34	E	P	/			C10	2361	3548	BF	/		https://zenodo.org/record/3492140/files/Snap-2361.tif	false	https://zenodo.org/record/3492140/files/SAMERAMASnap-2361.tif	2361/1-76
/			1.589920696	0.3909		0.6215	1598	2361/35-36	E	P	/			C10	2361	3548	BF	/		https://zenodo.org/record/3492140/files/Snap-2361.tif	false	https://zenodo.org/record/3492140/files/SAMERAMASnap-2361.tif	2361/1-76
/			3.477399381	0.323		1.1232	1599	2361/37-38	C	P	/			C10	2361	3548	BF	/		https://zenodo.org/record/3492140/files/Snap-2361.tif	false	https://zenodo.org/record/3492140/files/SAMERAMASnap-2361.tif	2361/1-76
/			1.391346386	0.4137		0.5756	1600	2361/39-40	E	P	/			C9	2361	3548	BF	/		https://zenodo.org/record/3492140/files/Snap-2361.tif	false	https://zenodo.org/record/3492140/files/SAMERAMASnap-2361.tif	2361/1-76
/			1.975515079	0.3349		0.6616	1601	2361/41-42	E	P	/			C9	2361	3548	BF	/		https://zenodo.org/record/3492140/files/Snap-2361.tif	false	https://zenodo.org/record/3492140/files/SAMERAMASnap-2361.tif	2361/1-76
/			1.988073053	0.2683		0.5334	1602	2361/43-44	E	P	/			C9	2361	3548	BF	/		https://zenodo.org/record/3492140/files/Snap-2361.tif	false	https://zenodo.org/record/3492140/files/SAMERAMASnap-2361.tif	2361/1-76
/			1.427087841	0.4622		0.6596	1603	2361/45-46	C	P	/			C0	2361	3548	BF	/		https://zenodo.org/record/3492140/files/Snap-2361.tif	false	https://zenodo.org/record/3492140/files/SAMERAMASnap-2361.tif	2361/1-76
/			2.022310184	0.2779		0.562	1604	2361/47-48	C	P	/			C9	2361	3548	BF	/		https://zenodo.org/record/3492140/files/Snap-2361.tif	false	https://zenodo.org/record/3492140/files/SAMERAMASnap-2361.tif	2361/1-76
/			1.830349531	0.3519		0.6441	1605	2361/49-50	E	P	/			C9	2361	3548	BF	/		https://zenodo.org/record/3492140/files/Snap-2361.tif	false	https://zenodo.org/record/3492140/files/SAMERAMASnap-2361.tif	2361/1-76
/			1.476672694	0.2765		0.4083	1606	2361/51-52	E	P	/			C9	2361	3548	BF	/		https://zenodo.org/record/3492140/files/Snap-2361.tif	false	https://zenodo.org/record/3492140/files/SAMERAMASnap-2361.tif	2361/1-76
/			1.843165468	0.278		0.5124	1607	2361/53-54	E	P	/			C9	2361	3548	BF	/		https://zenodo.org/record/3492140/files/Snap-2361.tif	false	https://zenodo.org/record/3492140/files/SAMERAMASnap-2361.tif	2361/1-76
/			1.71017871	0.2574		0.4402	1608	2361/55-56	E	P	/			C9	2361	3548	BF	/		https://zenodo.org/record/3492140/files/Snap-2361.tif	false	https://zenodo.org/record/3492140/files/SAMERAMASnap-2361.tif	2361/1-76
/			1.758069474	0.3253		0.5719	1609	2361/57-58	E	P	/			C9	2361	3548	BF	/		https://zenodo.org/record/3492140/files/Snap-2361.tif	false	https://zenodo.org/record/3492140/files/SAMERAMASnap-2361.tif	2361/1-76
/			1.459240821	0.3214		0.469	1610	2361/59-60	E	P	/			B9	2361	3548	BF	/		https://zenodo.org/record/3492140/files/Snap-2361.tif	false	https://zenodo.org/record/3492140/files/SAMERAMASnap-2361.tif	2361/1-76
/			3.070715142	0.2503		0.7686	1611	2361/61-62	C	P	/			B9	2361	3548	BF	/		https://zenodo.org/record/3492140/files/Snap-2361.tif	false	https://zenodo.org/record/3492140/files/SAMERAMASnap-2361.tif	2361/1-76
/			1.344228504	0.3396		0.4565	1612	2361/63-64	E	P	/			B9	2361	3548	BF	/		https://zenodo.org/record/3492140/files/Snap-2361.tif	false	https://zenodo.org/record/3492140/files/SAMERAMASnap-2361.tif	2361/1-76
/			1.686788718	0.2021		0.3409	1613	2361/65-66	E	P	/			B9	2361	3548	BF	/		https://zenodo.org/record/3492140/files/Snap-2361.tif	false	https://zenodo.org/record/3492140/files/SAMERAMASnap-2361.tif	2361/1-76
/			1.106776181	0.3409		0.3773	1614	2361/67-68	E	P	/			B9	2361	3548	BF	/		https://zenodo.org/record/3492140/files/Snap-2361.tif	false	https://zenodo.org/record/3492140/files/SAMERAMASnap-2361.tif	2361/1-76
/			2.276005548	0.2163		0.4923	1615	2361/69-70	C	P	/			B9	2361	3548	BF	/		https://zenodo.org/record/3492140/files/Snap-2361.tif	false	https://zenodo.org/record/3492140/files/SAMERAMASnap-2361.tif	2361/1-76
/			3.360655738	0.2745		0.9225	1616	2361/71-72	C	P	/			B10	2361	3548	BF	/		https://zenodo.org/record/3492140/files/Snap-2361.tif	false	https://zenodo.org/record/3492140/files/SAMERAMASnap-2361.tif	2361/1-76
/			1.21685254	0.2421		0.2946	1617	2361/73-74	O	P	/			B10	2361	3548	BF	/		https://zenodo.org/record/3492140/files/Snap-2361.tif	false	https://zenodo.org/record/3492140/files/SAMERAMASnap-2361.tif	2361/1-76
/			1.028779599	0.2745		0.2824	1618	2361/75-76	O	P	/			B10	2361	3548	BF	/		https://zenodo.org/record/3492140/files/Snap-2361.tif	false	https://zenodo.org/record/3492140/files/SAMERAMASnap-2361.tif	2361/1-76
/			1.680176211	0.3405		0.5721	1619	2362/1-2	O	P	/			D11	2362	3548	BF	/		https://zenodo.org/record/3492140/files/Snap-2362.tif	false	https://zenodo.org/record/3492140/files/SAMERAMASnap-2362.tif	2362/1-68
/			1.66655348	0.2945		0.4908	1620	2362/3-4	O	P	/			D11	2362	3548	BF	/		https://zenodo.org/record/3492140/files/Snap-2362.tif	false	https://zenodo.org/record/3492140/files/SAMERAMASnap-2362.tif	2362/1-68
/			2.072912064	0.4526		0.9382	1621	2362/5-6	O	P	/			D11	2362	3548	BF	/		https://zenodo.org/record/3492140/files/Snap-2362.tif	false	https://zenodo.org/record/3492140/files/SAMERAMASnap-2362.tif	2362/1-68
/			2.300895336	0.25577		0.5885	1622	2362/7-8	O	P	/			C11	2362	3548	BF	/		https://zenodo.org/record/3492140/files/Snap-2362.tif	false	https://zenodo.org/record/3492140/files/SAMERAMASnap-2362.tif	2362/1-68
/			1.930307362	0.2798		0.5401	1623	2362/9-10	O	P	/			C11	2362	3548	BF	/		https://zenodo.org/record/3492140/files/Snap-2362.tif	false	https://zenodo.org/record/3492140/files/SAMERAMASnap-2362.tif	2362/1-68
/			1.723874905	0.2622		0.452	1624	2362/11-12	E	P	/			C11	2362	3548	BF	/		https://zenodo.org/record/3492140/files/Snap-2362.tif	false	https://zenodo.org/record/3492140/files/SAMERAMASnap-2362.tif	2362/1-68
/			2.800678222	0.2654		0.7433	1625	2362/13-14	C	P	/			C11	2362	3548	BF	/		https://zenodo.org/record/3492140/files/Snap-2362.tif	false	https://zenodo.org/record/3492140/files/SAMERAMASnap-2362.tif	2362/1-68
/			1.515959981	0.4198		0.6364	1626	2362/15-16	D	P	/			C11	2362	3548	BF	/		https://zenodo.org/record/3492140/files/Snap-2362.tif	false	https://zenodo.org/record/3492140/files/SAMERAMASnap-2362.tif	2362/1-68
/			2.678396872	0.3069		0.822	1627	2362/17-18	C	P	/			C11	2362	3548	BF	/		https://zenodo.org/record/3492140/files/Snap-2362.tif	false	https://zenodo.org/record/3492140/files/SAMERAMASnap-2362.tif	2362/1-68
N			4.025453741	0.4518		1.8187	1628	2362/19-20	N/A	S	M			C11	2362	3548	BF	S		https://zenodo.org/record/3492140/files/Snap-2362.tif	false	https://zenodo.org/record/3492140/files/SAMERAMASnap-2362.tif	2362/1-68
N			4.399222294	0.3086		1.3576	1629	2362/21-22	N/A	S	M			C11	2362	3548	BF	S		https://zenodo.org/record/3492140/files/Snap-2362.tif	false	https://zenodo.org/record/3492140/files/SAMERAMASnap-2362.tif	2362/1-68
/			2.326874473	0.5935		1.381	1630	2362/23-24		P	/			C11	2362	3548	BF	/		https://zenodo.org/record/3492140/files/Snap-2362.tif	false	https://zenodo.org/record/3492140/files/SAMERAMASnap-2362.tif	2362/1-68
N			4.560730019	0.3178		1.4494	1631	2362/25-26	N/A	S	M			C11	2362	3548	BF	C		https://zenodo.org/record/3492140/files/Snap-2362.tif	false	https://zenodo.org/record/3492140/files/SAMERAMASnap-2362.tif	2362/1-68
/			1.469705392	0.3598		0.5288	1632	2362/27-28	E	P	/			C11	2362	3548	BF	/		https://zenodo.org/record/3492140/files/Snap-2362.tif	false	https://zenodo.org/record/3492140/files/SAMERAMASnap-2362.tif	2362/1-68
/			2.500162075	0.3085		0.7713	1633	2362/29-30	E	P	/			C11	2362	3548	BF	/		https://zenodo.org/record/3492140/files/Snap-2362.tif	false	https://zenodo.org/record/3492140/files/SAMERAMASnap-2362.tif	2362/1-68
/			2.241414485	0.2941		0.6592	1634	2362/31-32	C	P	/			C11	2362	3548	BF	/		https://zenodo.org/record/3492140/files/Snap-2362.tif	false	https://zenodo.org/record/3492140/files/SAMERAMASnap-2362.tif	2362/1-68
/			2.80653951	0.2202		0.618	1635	2362/33-34	C	P	/			C11	2362	3548	BF	/		https://zenodo.org/record/3492140/files/Snap-2362.tif	false	https://zenodo.org/record/3492140/files/SAMERAMASnap-2362.tif	2362/1-68
N			6.5728444	0.3027		1.9896	1636	2362/35-36	N/A	S	M			C11	2362	3548	BF	C		https://zenodo.org/record/3492140/files/Snap-2362.tif	false	https://zenodo.org/record/3492140/files/SAMERAMASnap-2362.tif	2362/1-68
/			2.766819963	0.5871		1.6244	1637	2362/37-38	C	P	/			C12	2362	3548	BF	/		https://zenodo.org/record/3492140/files/Snap-2362.tif	false	https://zenodo.org/record/3492140/files/SAMERAMASnap-2362.tif	2362/1-68
/			2.079238853	0.3521		0.7321	1638	2362/39-40	C	P	/			C12	2362	3548	BF	/		https://zenodo.org/record/3492140/files/Snap-2362.tif	false	https://zenodo.org/record/3492140/files/SAMERAMASnap-2362.tif	2362/1-68
/			1.989485981	0.428		0.8515	1639	2362/41-42	E	P	/			C12	2362	3548	BF	/		https://zenodo.org/record/3492140/files/Snap-2362.tif	false	https://zenodo.org/record/3492140/files/SAMERAMASnap-2362.tif	2362/1-68
/			2.236228127	0.3086		0.6901	1640	2362/43-44	C	P	/			C12	2362	3548	BF	/		https://zenodo.org/record/3492140/files/Snap-2362.tif	false	https://zenodo.org/record/3492140/files/SAMERAMASnap-2362.tif	2362/1-68
N			6.017800381	0.1573		0.9466	1641	2362/45-46	N/A	S	M			C12	2362	3548	BF	C		https://zenodo.org/record/3492140/files/Snap-2362.tif	false	https://zenodo.org/record/3492140/files/SAMERAMASnap-2362.tif	2362/1-68
/			2.098490048	0.2914		0.6115	1642	2362/47-48	E	P	/			C12	2362	3548	BF	/		https://zenodo.org/record/3492140/files/Snap-2362.tif	false	https://zenodo.org/record/3492140/files/SAMERAMASnap-2362.tif	2362/1-68
/			2.123674912	0.3396		0.7212	1643	2362/49-50	E	P	/			C12	2362	3548	BF	/		https://zenodo.org/record/3492140/files/Snap-2362.tif	false	https://zenodo.org/record/3492140/files/SAMERAMASnap-2362.tif	2362/1-68
/			3.580711179	0.3909		1.3997	1644	2362/51-52	O	P	/			C12	2362	3548	BF	/		https://zenodo.org/record/3492140/files/Snap-2362.tif	false	https://zenodo.org/record/3492140/files/SAMERAMASnap-2362.tif	2362/1-68
/			3.115004936	0.2026		0.6311	1645	2362/53-54	O	P	/			C12	2362	3548	BF	/		https://zenodo.org/record/3492140/files/Snap-2362.tif	false	https://zenodo.org/record/3492140/files/SAMERAMASnap-2362.tif	2362/1-68
N			6.128893663	0.0931		0.5706	1646	2362/55-56	N/A	S	M			B12	2362	3548	BF	C		https://zenodo.org/record/3492140/files/Snap-2362.tif	false	https://zenodo.org/record/3492140/files/SAMERAMASnap-2362.tif	2362/1-68
N			5.451209341	0.1199		0.6536	1647	2362/57-58	N/A	S	M			B12	2362	3548	BF	C		https://zenodo.org/record/3492140/files/Snap-2362.tif	false	https://zenodo.org/record/3492140/files/SAMERAMASnap-2362.tif	2362/1-68
N			6.059655597	0.1626		0.9853	1648	2362/59-60	N/A	S	M			B12	2362	3548	BF	C		https://zenodo.org/record/3492140/files/Snap-2362.tif	false	https://zenodo.org/record/3492140/files/SAMERAMASnap-2362.tif	2362/1-68
/			1.117101648	0.2912		0.3253	1649	2362/61-62	E	P	/			B12	2362	3548	BF	/		https://zenodo.org/record/3492140/files/Snap-2362.tif	false	https://zenodo.org/record/3492140/files/SAMERAMASnap-2362.tif	2362/1-68
/			1.957646298	0.3093		0.6055	1650	2362/63-64	E	P	/			B12	2362	3548	BF	/		https://zenodo.org/record/3492140/files/Snap-2362.tif	false	https://zenodo.org/record/3492140/files/SAMERAMASnap-2362.tif	2362/1-68
/			2.199499374	0.3995		0.8787	1651	2362/65-66	E	P	/			B12	2362	3548	BF	/		https://zenodo.org/record/3492140/files/Snap-2362.tif	false	https://zenodo.org/record/3492140/files/SAMERAMASnap-2362.tif	2362/1-68
N			4.45659451	0.4481		1.997	1652	2362/67-68	N/A	S	M			B12	2362	3548	BF	C		https://zenodo.org/record/3492140/files/Snap-2362.tif	false	https://zenodo.org/record/3492140/files/SAMERAMASnap-2362.tif	2362/1-68
/			2.823947836	0.3374		0.9528	1653	2363/1-2	E	P	/			D13	2363	3548	BF	/		https://zenodo.org/record/3492140/files/Snap-2363.tif	false	https://zenodo.org/record/3492140/files/SAMERAMASnap-2363.tif	2363/1-18
/			2.696392561	0.4463		1.2034	1654	2363/3-4	E	P	/			D13	2363	3548	BF	/		https://zenodo.org/record/3492140/files/Snap-2363.tif	false	https://zenodo.org/record/3492140/files/SAMERAMASnap-2363.tif	2363/1-18
N			4.336435218	0.2794		1.2116	1655	2363/5-6	N/A	S	M			D13	2363	3548	BF	C		https://zenodo.org/record/3492140/files/Snap-2363.tif	false	https://zenodo.org/record/3492140/files/SAMERAMASnap-2363.tif	2363/1-18
N			5.49003403	0.2057		1.1293	1656	2363/7-8	N/A	S	M			D13	2363	3548	BF	C		https://zenodo.org/record/3492140/files/Snap-2363.tif	false	https://zenodo.org/record/3492140/files/SAMERAMASnap-2363.tif	2363/1-18
/			3.083253893	0.3147		0.9703	1657	2363/9-10	C	P	/			D14	2363	3548	BF	/		https://zenodo.org/record/3492140/files/Snap-2363.tif	false	https://zenodo.org/record/3492140/files/SAMERAMASnap-2363.tif	2363/1-18
/			2.462072155	0.4324		1.0646	1658	2363/11-12	E	P	/			D14	2363	3548	BF	/		https://zenodo.org/record/3492140/files/Snap-2363.tif	false	https://zenodo.org/record/3492140/files/SAMERAMASnap-2363.tif	2363/1-18
/			1.690445197	0.3841		0.6493	1659	2363/13-14	O	P	/			B14	2363	3548	BF	/		https://zenodo.org/record/3492140/files/Snap-2363.tif	false	https://zenodo.org/record/3492140/files/SAMERAMASnap-2363.tif	2363/1-18
/			1.28058337	0.4594		0.5883	1660	2363/15-16	O	P	/			B14	2363	3548	BF	/		https://zenodo.org/record/3492140/files/Snap-2363.tif	false	https://zenodo.org/record/3492140/files/SAMERAMASnap-2363.tif	2363/1-18
/			1.834906367	0.6675		1.2248	1661	2363/17-18	O	P	/			B13	2363	3548	BF	/		https://zenodo.org/record/3492140/files/Snap-2363.tif	false	https://zenodo.org/record/3492140/files/SAMERAMASnap-2363.tif	2363/1-18
/			2.17641844	0.3384		0.7365	1662	2364/1-2	E	P	/			D15	2364	3548	BF	/		https://zenodo.org/record/3492140/files/Snap-2364.tif	false	https://zenodo.org/record/3492140/files/SAMERAMASnap-2364.tif	2364/1-18
/			3.614492754	0.276		0.9976	1663	2364/3-4	C	P	/			D15	2364	3548	BF	/		https://zenodo.org/record/3492140/files/Snap-2364.tif	false	https://zenodo.org/record/3492140/files/SAMERAMASnap-2364.tif	2364/1-18
/			3.076474401	0.3086		0.9494	1664	2364/5-6	C	P	/			D15	2364	3548	BF	/		https://zenodo.org/record/3492140/files/Snap-2364.tif	false	https://zenodo.org/record/3492140/files/SAMERAMASnap-2364.tif	2364/1-18
/			2.951508209	0.2619		0.773	1665	2364/7-8	C	P	/			D15	2364	3548	BF	/		https://zenodo.org/record/3492140/files/Snap-2364.tif	false	https://zenodo.org/record/3492140/files/SAMERAMASnap-2364.tif	2364/1-18
/			2.309647979	0.3068		0.7086	1666	2364/9-10	E	P	/			D15	2364	3548	BF	/		https://zenodo.org/record/3492140/files/Snap-2364.tif	false	https://zenodo.org/record/3492140/files/SAMERAMASnap-2364.tif	2364/1-18
/			2.810526316	0.3515		0.9879	1667	2364/11-12	C	P	/			D16	2364	3548	BF	/		https://zenodo.org/record/3492140/files/Snap-2364.tif	false	https://zenodo.org/record/3492140/files/SAMERAMASnap-2364.tif	2364/1-18
/			2.020776495	0.4765		0.9629	1668	2364/13-14	O	P	/			D16	2364	3548	BF	/		https://zenodo.org/record/3492140/files/Snap-2364.tif	false	https://zenodo.org/record/3492140/files/SAMERAMASnap-2364.tif	2364/1-18
/			1.775220233	0.3519		0.6247	1669	2364/15-16	O	P	/			D16	2364	3548	BF	/		https://zenodo.org/record/3492140/files/Snap-2364.tif	false	https://zenodo.org/record/3492140/files/SAMERAMASnap-2364.tif	2364/1-18
/			3.616782293	0.3027		1.0948	1670	2364/17-18	O	P	/			D16	2364	3548	BF	/		https://zenodo.org/record/3492140/files/Snap-2364.tif	false	https://zenodo.org/record/3492140/files/SAMERAMASnap-2364.tif	2364/1-18
/			2.8526	0.4084		1.165	1671	2365/1-2	O	P	/			D18	2365	3548	BF	/		https://zenodo.org/record/3492140/files/Snap-2365.tif	false	https://zenodo.org/record/3492140/files/SAMERAMASnap-2365.tif	2365/1-4
/			2.055052517	0.2761		0.5674	1672	2365/3-4	O	P	/			C18	2365	3548	BF	/		https://zenodo.org/record/3492140/files/Snap-2365.tif	false	https://zenodo.org/record/3492140/files/SAMERAMASnap-2365.tif	2365/1-4
/			2.225634597	0.3191		0.7102	1673	2366/1-2	O	P	/			D20	2366	3548	BF	/		https://zenodo.org/record/3492140/files/Snap-2366.tif	false	https://zenodo.org/record/3492140/files/SAMERAMASnap-2366.tif	2366/1-4
/			1.190180033	0.3055		0.3636	1674	2366/3-4	O	P	/			D20	2366	3548	BF	/		https://zenodo.org/record/3492140/files/Snap-2366.tif	false	https://zenodo.org/record/3492140/files/SAMERAMASnap-2366.tif	2366/1-4
/			3.198445359	0.2187		0.6995	1675	2408/1-2	C	P	/			A1	2408	3549	FF	/		https://zenodo.org/record/3492140/files/Snap-2408.tif	false	https://zenodo.org/record/3492140/files/SAMERAMASnap-2408.tif	2408/1-92
/			1.709664375	0.2473		0.4228	1676	2408/3-4	E	P	/			A1	2408	3549	FF	/		https://zenodo.org/record/3492140/files/Snap-2408.tif	false	https://zenodo.org/record/3492140/files/SAMERAMASnap-2408.tif	2408/1-92
/			2.76254895	0.2809		0.776	1677	2408/5-6	E	P	/			A1	2408	3549	FF	/		https://zenodo.org/record/3492140/files/Snap-2408.tif	false	https://zenodo.org/record/3492140/files/SAMERAMASnap-2408.tif	2408/1-92
N			4.506993007	0.2574		1.1601	1678	2408/7-8	N/A	S	M			A1	2408	3549	FF	C		https://zenodo.org/record/3492140/files/Snap-2408.tif	false	https://zenodo.org/record/3492140/files/SAMERAMASnap-2408.tif	2408/1-92
/			1.305697446	0.2545		0.3323	1679	2408/9-10	O	P	/			A1	2408	3549	FF	/		https://zenodo.org/record/3492140/files/Snap-2408.tif	false	https://zenodo.org/record/3492140/files/SAMERAMASnap-2408.tif	2408/1-92
/			1.246259604	0.2473		0.3082	1680	2408/11-12	E	P	/			A1	2408	3549	FF	/		https://zenodo.org/record/3492140/files/Snap-2408.tif	false	https://zenodo.org/record/3492140/files/SAMERAMASnap-2408.tif	2408/1-92
/			1.012770683	0.3602		0.3648	1681	2408/13-14	E	P	/			A1	2408	3549	FF	/		https://zenodo.org/record/3492140/files/Snap-2408.tif	false	https://zenodo.org/record/3492140/files/SAMERAMASnap-2408.tif	2408/1-92
/			1.649226006	0.323		0.5327	1682	2408/15-16	E	P	/			A1	2408	3549	FF	/		https://zenodo.org/record/3492140/files/Snap-2408.tif	false	https://zenodo.org/record/3492140/files/SAMERAMASnap-2408.tif	2408/1-92
			5.076150185	0.1891		0.9599	1683	2408/17-18	N/A	S				A1	2408	3549	FF			https://zenodo.org/record/3492140/files/Snap-2408.tif	false	https://zenodo.org/record/3492140/files/SAMERAMASnap-2408.tif	2408/1-92
/			1.708546778	0.3709		0.6337	1684	2408/19-20	E	P	/			A1	2408	3549	FF	/		https://zenodo.org/record/3492140/files/Snap-2408.tif	false	https://zenodo.org/record/3492140/files/SAMERAMASnap-2408.tif	2408/1-92
/			2.57801185	0.1519		0.3916	1685	2408/21-22	O	P	/			A1	2408	3549	FF	/		https://zenodo.org/record/3492140/files/Snap-2408.tif	false	https://zenodo.org/record/3492140/files/SAMERAMASnap-2408.tif	2408/1-92
/			1.235028249	0.177		0.2186	1686	2408/23-24	O	P	/			A1	2408	3549	FF	/		https://zenodo.org/record/3492140/files/Snap-2408.tif	false	https://zenodo.org/record/3492140/files/SAMERAMASnap-2408.tif	2408/1-92
/			1.107648725	0.2118		0.2346	1687	2408/25-26	E	P	/			A2	2408	3549	FF	/		https://zenodo.org/record/3492140/files/Snap-2408.tif	false	https://zenodo.org/record/3492140/files/SAMERAMASnap-2408.tif	2408/1-92
N			4.992929739	0.2263		1.1299	1688	2408/27-28	N/A	S	M			A2	2408	3549	FF	C		https://zenodo.org/record/3492140/files/Snap-2408.tif	false	https://zenodo.org/record/3492140/files/SAMERAMASnap-2408.tif	2408/1-92
/			1.02023692	0.2026		0.2067	1689	2408/29-30	R	P	/			A2	2408	3549	FF	/		https://zenodo.org/record/3492140/files/Snap-2408.tif	false	https://zenodo.org/record/3492140/files/SAMERAMASnap-2408.tif	2408/1-92
/			2.262808921	0.1659		0.3754	1690	2408/31-32	D	P	/			A2	2408	3549	FF	/		https://zenodo.org/record/3492140/files/Snap-2408.tif	false	https://zenodo.org/record/3492140/files/SAMERAMASnap-2408.tif	2408/1-92
/			1.396314908	0.2985		0.4168	1691	2408/33-34	E	P	/			A2	2408	3549	FF	/		https://zenodo.org/record/3492140/files/Snap-2408.tif	false	https://zenodo.org/record/3492140/files/SAMERAMASnap-2408.tif	2408/1-92
N			9.933171324	0.3292		3.27	1692	2408/35-36	N/A	S	M			A2	2408	3549	FF	C		https://zenodo.org/record/3492140/files/Snap-2408.tif	false	https://zenodo.org/record/3492140/files/SAMERAMASnap-2408.tif	2408/1-92
N			11.12853933	0.2225		2.4761	1693	2408/37-38	N/A	S	M			A2	2408	3549	FF	S		https://zenodo.org/record/3492140/files/Snap-2408.tif	false	https://zenodo.org/record/3492140/files/SAMERAMASnap-2408.tif	2408/1-92
N			4.228226502	0.3479		1.471	1694	2408/39-40	N/A	S	M			A2	2408	3549	FF	C		https://zenodo.org/record/3492140/files/Snap-2408.tif	false	https://zenodo.org/record/3492140/files/SAMERAMASnap-2408.tif	2408/1-92
/			1.58151911	0.2067		0.3269	1695	2408/41-42	E	P	/			A2	2408	3549	FF	/		https://zenodo.org/record/3492140/files/Snap-2408.tif	false	https://zenodo.org/record/3492140/files/SAMERAMASnap-2408.tif	2408/1-92
/			1.329845123	0.2389		0.3177	1696	2408/43-44	E	P	/			B2	2408	3549	FF	/		https://zenodo.org/record/3492140/files/Snap-2408.tif	false	https://zenodo.org/record/3492140/files/SAMERAMASnap-2408.tif	2408/1-92
/			1.338852097	0.2718		0.3639	1697	2408/45-46	E	P	/			B2	2408	3549	FF	/		https://zenodo.org/record/3492140/files/Snap-2408.tif	false	https://zenodo.org/record/3492140/files/SAMERAMASnap-2408.tif	2408/1-92
/			2.064985451	0.3093		0.6387	1698	2408/47-48	O	P	/			B2	2408	3549	FF	/		https://zenodo.org/record/3492140/files/Snap-2408.tif	false	https://zenodo.org/record/3492140/files/SAMERAMASnap-2408.tif	2408/1-92
/			1.358928111	0.3881		0.5274	1699	2408/49-50	E	P	/			B2	2408	3549	FF	/		https://zenodo.org/record/3492140/files/Snap-2408.tif	false	https://zenodo.org/record/3492140/files/SAMERAMASnap-2408.tif	2408/1-92
/			1.114012739	0.314		0.3498	1700	2408/51-52	O	P	/			B2	2408	3549	FF	/		https://zenodo.org/record/3492140/files/Snap-2408.tif	false	https://zenodo.org/record/3492140/files/SAMERAMASnap-2408.tif	2408/1-92
/			1.53601213	0.3957		0.6078	1701	2408/53-54	E	P	/			B2	2408	3549	FF	/		https://zenodo.org/record/3492140/files/Snap-2408.tif	false	https://zenodo.org/record/3492140/files/SAMERAMASnap-2408.tif	2408/1-92
/			1.654805576	0.5452		0.9022	1702	2408/55-56	E	P	/			B2	2408	3549	FF	/		https://zenodo.org/record/3492140/files/Snap-2408.tif	false	https://zenodo.org/record/3492140/files/SAMERAMASnap-2408.tif	2408/1-92
/			2.711686211	0.2473		0.6706	1703	2408/57-58	C	P	/			B2	2408	3549	FF	/		https://zenodo.org/record/3492140/files/Snap-2408.tif	false	https://zenodo.org/record/3492140/files/SAMERAMASnap-2408.tif	2408/1-92
/			1.524410313	0.1823		0.2779	1704	2408/59-60	E	P	/			B2	2408	3549	FF	/		https://zenodo.org/record/3492140/files/Snap-2408.tif	false	https://zenodo.org/record/3492140/files/SAMERAMASnap-2408.tif	2408/1-92
/			1.582191781	0.3504		0.5544	1705	2408/61-62	E	P	/			B2	2408	3549	FF	/		https://zenodo.org/record/3492140/files/Snap-2408.tif	false	https://zenodo.org/record/3492140/files/SAMERAMASnap-2408.tif	2408/1-92
/			1.309054326	0.2485		0.3253	1706	2408/63-64	E	P	/			B2	2408	3549	FF	/		https://zenodo.org/record/3492140/files/Snap-2408.tif	false	https://zenodo.org/record/3492140/files/SAMERAMASnap-2408.tif	2408/1-92
/			3.834691107	0.2946		1.1297	1707	2408/65-66	E	P	/			B2	2408	3549	FF	/		https://zenodo.org/record/3492140/files/Snap-2408.tif	false	https://zenodo.org/record/3492140/files/SAMERAMASnap-2408.tif	2408/1-92
/			1.510178117	0.393		0.5935	1708	2408/67-68	E	P	/			B2	2408	3549	FF	/		https://zenodo.org/record/3492140/files/Snap-2408.tif	false	https://zenodo.org/record/3492140/files/SAMERAMASnap-2408.tif	2408/1-92
/			1.088384592	0.3349		0.3645	1709	2408/69-70	O	P	/			B2	2408	3549	FF	/		https://zenodo.org/record/3492140/files/Snap-2408.tif	false	https://zenodo.org/record/3492140/files/SAMERAMASnap-2408.tif	2408/1-92
/			1.461824953	0.2148		0.314	1710	2408/71-72	O	P	/			B2	2408	3549	FF	/		https://zenodo.org/record/3492140/files/Snap-2408.tif	false	https://zenodo.org/record/3492140/files/SAMERAMASnap-2408.tif	2408/1-92
/			1.734822052	0.1433		0.2486	1711	2408/73-74	E	P	/			B1	2408	3549	FF	/		https://zenodo.org/record/3492140/files/Snap-2408.tif	false	https://zenodo.org/record/3492140/files/SAMERAMASnap-2408.tif	2408/1-92
/			2.284794851	0.2486		0.568	1712	2408/75-76	C	P	/			B1	2408	3549	FF	/		https://zenodo.org/record/3492140/files/Snap-2408.tif	false	https://zenodo.org/record/3492140/files/SAMERAMASnap-2408.tif	2408/1-92
/			2.563176895	0.2216		0.568	1713	2408/77-78	C	P	/			B1	2408	3549	FF	/		https://zenodo.org/record/3492140/files/Snap-2408.tif	false	https://zenodo.org/record/3492140/files/SAMERAMASnap-2408.tif	2408/1-92
/			1.150752126	0.3058		0.3519	1714	2408/79-80	E	P	/			B1	2408	3549	FF	/		https://zenodo.org/record/3492140/files/Snap-2408.tif	false	https://zenodo.org/record/3492140/files/SAMERAMASnap-2408.tif	2408/1-92
/			2.128375387	0.2259		0.4808	1715	2408/81-82	E	P	/			C2	2408	3549	FF	/		https://zenodo.org/record/3492140/files/Snap-2408.tif	false	https://zenodo.org/record/3492140/files/SAMERAMASnap-2408.tif	2408/1-92
/			1.669894366	0.2272		0.3794	1716	2408/83-84	C	P	/			C2	2408	3549	FF	/		https://zenodo.org/record/3492140/files/Snap-2408.tif	false	https://zenodo.org/record/3492140/files/SAMERAMASnap-2408.tif	2408/1-92
/			1.595963052	0.2923		0.4665	1717	2408/85-86	E	P	/			C2	2408	3549	FF	/		https://zenodo.org/record/3492140/files/Snap-2408.tif	false	https://zenodo.org/record/3492140/files/SAMERAMASnap-2408.tif	2408/1-92
/			1.364598227	0.3497		0.4772	1718	2408/87-88	E	P	/			C2	2408	3549	FF	/		https://zenodo.org/record/3492140/files/Snap-2408.tif	false	https://zenodo.org/record/3492140/files/SAMERAMASnap-2408.tif	2408/1-92
/			1.172670321	0.2554		0.2995	1719	2408/89-90	E	P	/			C2	2408	3549	FF	/		https://zenodo.org/record/3492140/files/Snap-2408.tif	false	https://zenodo.org/record/3492140/files/SAMERAMASnap-2408.tif	2408/1-92
/			1.197365211	0.4099		0.4908	1720	2408/91-92	O	P	/			C2	2408	3549	FF	/		https://zenodo.org/record/3492140/files/Snap-2408.tif	false	https://zenodo.org/record/3492140/files/SAMERAMASnap-2408.tif	2408/1-92
/			1.578497686	0.2809		0.4434	1721	2409/1-2	E	P	/			A3	2409	3549	FF	/		https://zenodo.org/record/3492140/files/Snap-2409.tif	false	https://zenodo.org/record/3492140/files/SAMERAMASnap-2409.tif	2409/1-76
/			1.171413502	0.1896		0.2221	1722	2409/3-4	E	P	/			A3	2409	3549	FF	/		https://zenodo.org/record/3492140/files/Snap-2409.tif	false	https://zenodo.org/record/3492140/files/SAMERAMASnap-2409.tif	2409/1-76
/			1.446142093	0.2618		0.3786	1723	2409/5-6	O	P	/			A3	2409	3549	FF	/		https://zenodo.org/record/3492140/files/Snap-2409.tif	false	https://zenodo.org/record/3492140/files/SAMERAMASnap-2409.tif	2409/1-76
N			7.680197477	0.1823		1.4001	1724	2409/7-8	N/A	S	S			A3	2409	3549	FF	C		https://zenodo.org/record/3492140/files/Snap-2409.tif	false	https://zenodo.org/record/3492140/files/SAMERAMASnap-2409.tif	2409/1-76
/			1.18034097	0.3754		0.4431	1725	2409/9-10	E	P	/			A4	2409	3549	FF	/		https://zenodo.org/record/3492140/files/Snap-2409.tif	false	https://zenodo.org/record/3492140/files/SAMERAMASnap-2409.tif	2409/1-76
/			1.448402049	0.4099		0.5937	1726	2409/11-12	D	P	/			B4	2409	3549	FF	/		https://zenodo.org/record/3492140/files/Snap-2409.tif	false	https://zenodo.org/record/3492140/files/SAMERAMASnap-2409.tif	2409/1-76
/			1.095665635	0.323		0.3539	1727	2409/13-14	D	P	/			B4	2409	3549	FF	/		https://zenodo.org/record/3492140/files/Snap-2409.tif	false	https://zenodo.org/record/3492140/files/SAMERAMASnap-2409.tif	2409/1-76
/			1.518290808	0.3253		0.4939	1728	2409/15-16	E	P	/			B4	2409	3549	FF	/		https://zenodo.org/record/3492140/files/Snap-2409.tif	false	https://zenodo.org/record/3492140/files/SAMERAMASnap-2409.tif	2409/1-76
/			1.366505324	0.5165		0.7058	1729	2409/17-18	E	P	/			B4	2409	3549	FF	/		https://zenodo.org/record/3492140/files/Snap-2409.tif	false	https://zenodo.org/record/3492140/files/SAMERAMASnap-2409.tif	2409/1-76
/			1.349505267	0.3133		0.4228	1730	2409/19-20	E	P	/			B4	2409	3549	FF	/		https://zenodo.org/record/3492140/files/Snap-2409.tif	false	https://zenodo.org/record/3492140/files/SAMERAMASnap-2409.tif	2409/1-76
/			1.016632722	0.2946		0.2995	1731	2409/21-22	O	P	/			B4	2409	3549	FF	/		https://zenodo.org/record/3492140/files/Snap-2409.tif	false	https://zenodo.org/record/3492140/files/SAMERAMASnap-2409.tif	2409/1-76
/			1.713110258	0.1823		0.3123	1732	2409/23-24	O	P	/			B4	2409	3549	FF	/		https://zenodo.org/record/3492140/files/Snap-2409.tif	false	https://zenodo.org/record/3492140/files/SAMERAMASnap-2409.tif	2409/1-76
/			1.279520295	0.3252		0.4161	1733	2409/25-26	E	P	/			B3	2409	3549	FF	/		https://zenodo.org/record/3492140/files/Snap-2409.tif	false	https://zenodo.org/record/3492140/files/SAMERAMASnap-2409.tif	2409/1-76
/			1.60129543	0.2779		0.445	1734	2409/27-28	O	P	/			B3	2409	3549	FF	/		https://zenodo.org/record/3492140/files/Snap-2409.tif	false	https://zenodo.org/record/3492140/files/SAMERAMASnap-2409.tif	2409/1-76
/			1.111049417	0.3602		0.4002	1735	2409/29-30	E	P	/			B3	2409	3549	FF	/		https://zenodo.org/record/3492140/files/Snap-2409.tif	false	https://zenodo.org/record/3492140/files/SAMERAMASnap-2409.tif	2409/1-76
N			4.932334242	0.2202		1.0861	1736	2409/31-32	N/A	S	M			B3	2409	3549	FF	C		https://zenodo.org/record/3492140/files/Snap-2409.tif	false	https://zenodo.org/record/3492140/files/SAMERAMASnap-2409.tif	2409/1-76
N			4.629794106	0.2477		1.1468	1737	2409/33-34	N/A	S	M			B3	2409	3549	FF	C		https://zenodo.org/record/3492140/files/Snap-2409.tif	false	https://zenodo.org/record/3492140/files/SAMERAMASnap-2409.tif	2409/1-76
/			1.655225019	0.2622		0.434	1738	2409/35-36	E	P	/			B3	2409	3549	FF	/		https://zenodo.org/record/3492140/files/Snap-2409.tif	false	https://zenodo.org/record/3492140/files/SAMERAMASnap-2409.tif	2409/1-76
/			1.780607248	0.2042		0.3636	1739	2409/37-38	O	P	/			B3	2409	3549	FF	/		https://zenodo.org/record/3492140/files/Snap-2409.tif	false	https://zenodo.org/record/3492140/files/SAMERAMASnap-2409.tif	2409/1-76
/			1.046361502	0.3408		0.3566	1740	2409/39-40	E	P	/			C3	2409	3549	FF	/		https://zenodo.org/record/3492140/files/Snap-2409.tif	false	https://zenodo.org/record/3492140/files/SAMERAMASnap-2409.tif	2409/1-76
/			1.817539351	0.3113		0.5658	1741	2409/41-42	E	P	/			C3	2409	3549	FF	/		https://zenodo.org/record/3492140/files/Snap-2409.tif	false	https://zenodo.org/record/3492140/files/SAMERAMASnap-2409.tif	2409/1-76
/			2.314628167	0.3671		0.8497	1742	2409/43-44	C	P	/			C3	2409	3549	FF	/		https://zenodo.org/record/3492140/files/Snap-2409.tif	false	https://zenodo.org/record/3492140/files/SAMERAMASnap-2409.tif	2409/1-76
/			1.089237263	0.3317		0.3613	1743	2409/45-46	R	P	/			C3	2409	3549	FF	/		https://zenodo.org/record/3492140/files/Snap-2409.tif	false	https://zenodo.org/record/3492140/files/SAMERAMASnap-2409.tif	2409/1-76
/			1.561180526	0.4642		0.7247	1744	2409/47-48	E	P	/			C3	2409	3549	FF	/		https://zenodo.org/record/3492140/files/Snap-2409.tif	false	https://zenodo.org/record/3492140/files/SAMERAMASnap-2409.tif	2409/1-76
/			1.135197067	0.2182		0.2477	1745	2409/49-50	E	P	/			C3	2409	3549	FF	/		https://zenodo.org/record/3492140/files/Snap-2409.tif	false	https://zenodo.org/record/3492140/files/SAMERAMASnap-2409.tif	2409/1-76
N			9.978972907	0.2473		2.4678	1746	2409/51-52	N/A	S	M			C3	2409	3549	FF	S		https://zenodo.org/record/3492140/files/Snap-2409.tif	false	https://zenodo.org/record/3492140/files/SAMERAMASnap-2409.tif	2409/1-76
/			3.613219616	0.2345		0.8473	1747	2409/53-54	C	P	/			C3	2409	3549	FF	/		https://zenodo.org/record/3492140/files/Snap-2409.tif	false	https://zenodo.org/record/3492140/files/SAMERAMASnap-2409.tif	2409/1-76
/			1.814081408	0.3636		0.6596	1748	2409/55-56	E	P	/			C3	2409	3549	FF	/		https://zenodo.org/record/3492140/files/Snap-2409.tif	false	https://zenodo.org/record/3492140/files/SAMERAMASnap-2409.tif	2409/1-76
/			2.692145493	0.1897		0.5107	1749	2409/57-58	C	P	/			C3	2409	3549	FF	/		https://zenodo.org/record/3492140/files/Snap-2409.tif	false	https://zenodo.org/record/3492140/files/SAMERAMASnap-2409.tif	2409/1-76
/			2.78601108	0.2888		0.8046	1750	2409/59-60	C	P	/			C4	2409	3549	FF	/		https://zenodo.org/record/3492140/files/Snap-2409.tif	false	https://zenodo.org/record/3492140/files/SAMERAMASnap-2409.tif	2409/1-76
/			2.252064852	0.3269		0.7362	1751	2409/61-62	E	P	/			C4	2409	3549	FF	/		https://zenodo.org/record/3492140/files/Snap-2409.tif	false	https://zenodo.org/record/3492140/files/SAMERAMASnap-2409.tif	2409/1-76
/			2.936657682	0.2226		0.6537	1752	2409/63-64	O	P	/			C4	2409	3549	FF	/		https://zenodo.org/record/3492140/files/Snap-2409.tif	false	https://zenodo.org/record/3492140/files/SAMERAMASnap-2409.tif	2409/1-76
/			1.746203271	0.3424		0.5979	1753	2409/65-66	E	P	/			C4	2409	3549	FF	/		https://zenodo.org/record/3492140/files/Snap-2409.tif	false	https://zenodo.org/record/3492140/files/SAMERAMASnap-2409.tif	2409/1-76
/			3.315939957	0.2798		0.9278	1754	2409/67-68	C	P	/			C4	2409	3549	FF	/		https://zenodo.org/record/3492140/files/Snap-2409.tif	false	https://zenodo.org/record/3492140/files/SAMERAMASnap-2409.tif	2409/1-76
N			4.230593607	0.1752		0.7412	1755	2409/69-70	N/A	S	M			C4	2409	3549	FF	S		https://zenodo.org/record/3492140/files/Snap-2409.tif	false	https://zenodo.org/record/3492140/files/SAMERAMASnap-2409.tif	2409/1-76
/			1.703729522	0.2869		0.4888	1756	2409/71-72	E	P	/			C4	2409	3549	FF	/		https://zenodo.org/record/3492140/files/Snap-2409.tif	false	https://zenodo.org/record/3492140/files/SAMERAMASnap-2409.tif	2409/1-76
/			2.261491318	0.3916		0.8856	1757	2409/73-74	C	P	/			C4	2409	3549	FF	/		https://zenodo.org/record/3492140/files/Snap-2409.tif	false	https://zenodo.org/record/3492140/files/SAMERAMASnap-2409.tif	2409/1-76
/			1.513187084	0.4057		0.6139	1758	2409/75-76	E	P	/			C4	2409	3549	FF	/		https://zenodo.org/record/3492140/files/Snap-2409.tif	false	https://zenodo.org/record/3492140/files/SAMERAMASnap-2409.tif	2409/1-76
/			2.000817996	0.489		0.9784	1759	2410/1-2	O	P	/			A5	2410	3549	FF	/		https://zenodo.org/record/3492140/files/Snap-2410.tif	false	https://zenodo.org/record/3492140/files/SAMERAMASnap-2410.tif	2410/1-66
/			2.677330896	0.4376		1.1716	1760	2410/3-4	C	P	/			B5	2410	3549	FF	/		https://zenodo.org/record/3492140/files/Snap-2410.tif	false	https://zenodo.org/record/3492140/files/SAMERAMASnap-2410.tif	2410/1-66
N			5.68469718	0.2163		1.2296	1761	2410/5-6	N/A	S	M			B5	2410	3549	FF	C		https://zenodo.org/record/3492140/files/Snap-2410.tif	false	https://zenodo.org/record/3492140/files/SAMERAMASnap-2410.tif	2410/1-66
/			1.644467213	0.2928		0.4815	1762	2410/7-8	E	P	/			B5	2410	3549	FF	/		https://zenodo.org/record/3492140/files/Snap-2410.tif	false	https://zenodo.org/record/3492140/files/SAMERAMASnap-2410.tif	2410/1-66
/			1.067641682	0.4923		0.5256	1763	2410/9-10	R	P	/			B5	2410	3549	FF	/		https://zenodo.org/record/3492140/files/Snap-2410.tif	false	https://zenodo.org/record/3492140/files/SAMERAMASnap-2410.tif	2410/1-66
/			3.225930372	0.4165		1.3436	1764	2410/11-12	C	P	/			B5	2410	3549	FF	/		https://zenodo.org/record/3492140/files/Snap-2410.tif	false	https://zenodo.org/record/3492140/files/SAMERAMASnap-2410.tif	2410/1-66
/			2.996384396	0.5255		1.5746	1765	2410/13-14	C	P	/			B5	2410	3549	FF	/		https://zenodo.org/record/3492140/files/Snap-2410.tif	false	https://zenodo.org/record/3492140/files/SAMERAMASnap-2410.tif	2410/1-66
/			1.555071562	0.3214		0.4998	1766	2410/15-16	E	P	/			B5	2410	3549	FF	/		https://zenodo.org/record/3492140/files/Snap-2410.tif	false	https://zenodo.org/record/3492140/files/SAMERAMASnap-2410.tif	2410/1-66
/			2.111411818	0.4434		0.9362	1767	2410/17-18	E	P	/			B5	2410	3549	FF	/		https://zenodo.org/record/3492140/files/Snap-2410.tif	false	https://zenodo.org/record/3492140/files/SAMERAMASnap-2410.tif	2410/1-66
/			1.256745243	0.3521		0.4425	1768	2410/19-20	E	P	/			B5	2410	3549	FF	/		https://zenodo.org/record/3492140/files/Snap-2410.tif	false	https://zenodo.org/record/3492140/files/SAMERAMASnap-2410.tif	2410/1-66
/			1.491154562	0.2148		0.3203	1769	2410/21-22	E	P	/			B5	2410	3549	FF	/		https://zenodo.org/record/3492140/files/Snap-2410.tif	false	https://zenodo.org/record/3492140/files/SAMERAMASnap-2410.tif	2410/1-66
N			6.893574297	0.249		1.7165	1770	2410/23-24	N/A	S	M			B5	2410	3549	FF	C		https://zenodo.org/record/3492140/files/Snap-2410.tif	false	https://zenodo.org/record/3492140/files/SAMERAMASnap-2410.tif	2410/1-66
/			2.626342162	0.2794		0.7338	1771	2410/25-26	C	P	/			B5	2410	3549	FF	/		https://zenodo.org/record/3492140/files/Snap-2410.tif	false	https://zenodo.org/record/3492140/files/SAMERAMASnap-2410.tif	2410/1-66
/			2.862752573	0.2623		0.7509	1772	2410/27-28	C	P	/			B6	2410	3549	FF	/		https://zenodo.org/record/3492140/files/Snap-2410.tif	false	https://zenodo.org/record/3492140/files/SAMERAMASnap-2410.tif	2410/1-66
/			2.503120499	0.2083		0.5214	1773	2410/29-30	C	P	/			B6	2410	3549	FF	/		https://zenodo.org/record/3492140/files/Snap-2410.tif	false	https://zenodo.org/record/3492140/files/SAMERAMASnap-2410.tif	2410/1-66
/			1.84179971	0.2067		0.3807	1774	2410/31-32	E	P	/			B6	2410	3549	FF	/		https://zenodo.org/record/3492140/files/Snap-2410.tif	false	https://zenodo.org/record/3492140/files/SAMERAMASnap-2410.tif	2410/1-66
/			2.948902027	0.2368		0.6983	1775	2410/33-34	C	P	/			B6	2410	3549	FF	/		https://zenodo.org/record/3492140/files/Snap-2410.tif	false	https://zenodo.org/record/3492140/files/SAMERAMASnap-2410.tif	2410/1-66
/			1.152784875	0.5871		0.6768	1776	2410/35-36	E	P	/			B6	2410	3549	FF	/		https://zenodo.org/record/3492140/files/Snap-2410.tif	false	https://zenodo.org/record/3492140/files/SAMERAMASnap-2410.tif	2410/1-66
/			1.265372168	0.3708		0.4692	1777	2410/37-38	E	P	/			B6	2410	3549	FF	/		https://zenodo.org/record/3492140/files/Snap-2410.tif	false	https://zenodo.org/record/3492140/files/SAMERAMASnap-2410.tif	2410/1-66
N			6.887831748	0.3994		2.751	1778	2410/39-40	N/A	S	M			B6	2410	3549	FF	C		https://zenodo.org/record/3492140/files/Snap-2410.tif	false	https://zenodo.org/record/3492140/files/SAMERAMASnap-2410.tif	2410/1-66
/			1.719194572	0.4569		0.7855	1779	2410/41-42	E	P	/			B6	2410	3549	FF	/		https://zenodo.org/record/3492140/files/Snap-2410.tif	false	https://zenodo.org/record/3492140/files/SAMERAMASnap-2410.tif	2410/1-66
/			1.700363396	0.3027		0.5147	1780	2410/43-44	E	P	/			C6	2410	3549	FF	/		https://zenodo.org/record/3492140/files/Snap-2410.tif	false	https://zenodo.org/record/3492140/files/SAMERAMASnap-2410.tif	2410/1-66
N			7.068457858	0.2717		1.9205	1781	2410/45-46	N/A	S	M			C6	2410	3549	FF	C		https://zenodo.org/record/3492140/files/Snap-2410.tif	false	https://zenodo.org/record/3492140/files/SAMERAMASnap-2410.tif	2410/1-66
N			8.831810631	0.2408		2.1267	1782	2410/47-48	N/A	S	M			C6	2410	3549	FF	C		https://zenodo.org/record/3492140/files/Snap-2410.tif	false	https://zenodo.org/record/3492140/files/SAMERAMASnap-2410.tif	2410/1-66
/			1.958056118	0.3457		0.6769	1783	2410/49-50	C	P	/			C5	2410	3549	FF	/		https://zenodo.org/record/3492140/files/Snap-2410.tif	false	https://zenodo.org/record/3492140/files/SAMERAMASnap-2410.tif	2410/1-66
/			3.032631144	0.2421		0.7342	1784	2410/51-52	C	P	/			C5	2410	3549	FF	/		https://zenodo.org/record/3492140/files/Snap-2410.tif	false	https://zenodo.org/record/3492140/files/SAMERAMASnap-2410.tif	2410/1-66
/			1.695415695	0.2574		0.4364	1785	2410/53-54	E	P	/			C5	2410	3549	FF	/		https://zenodo.org/record/3492140/files/Snap-2410.tif	false	https://zenodo.org/record/3492140/files/SAMERAMASnap-2410.tif	2410/1-66
/			1.837913486	0.393		0.7223	1786	2410/55-56	E	P	/			C5	2410	3549	FF	/		https://zenodo.org/record/3492140/files/Snap-2410.tif	false	https://zenodo.org/record/3492140/files/SAMERAMASnap-2410.tif	2410/1-66
N			4.967787115	0.4998		2.4829	1787	2410/57-58	N/A	S	M			C5	2410	3549	FF	C		https://zenodo.org/record/3492140/files/Snap-2410.tif	false	https://zenodo.org/record/3492140/files/SAMERAMASnap-2410.tif	2410/1-66
/			1.413803496	0.3318		0.4691	1788	2410/59-60	E	P	/			C5	2410	3549	FF	/		https://zenodo.org/record/3492140/files/Snap-2410.tif	false	https://zenodo.org/record/3492140/files/SAMERAMASnap-2410.tif	2410/1-66
/			2.381297447	0.2898		0.6901	1789	2410/61-62	C	P	/			C5	2410	3549	FF	/		https://zenodo.org/record/3492140/files/Snap-2410.tif	false	https://zenodo.org/record/3492140/files/SAMERAMASnap-2410.tif	2410/1-66
/			1.956246962	0.4114		0.8048	1790	2410/63-64	E	P	/			C5	2410	3549	FF	/		https://zenodo.org/record/3492140/files/Snap-2410.tif	false	https://zenodo.org/record/3492140/files/SAMERAMASnap-2410.tif	2410/1-66
N			5.394991322	0.4033		2.1758	1791	2410/65-66	N/A	S	M			C5	2410	3549	FF	C		https://zenodo.org/record/3492140/files/Snap-2410.tif	false	https://zenodo.org/record/3492140/files/SAMERAMASnap-2410.tif	2410/1-66
/			2.036629213	0.445		0.9063	1792	2411/1-2	E	P	/			B7	2411	3549	FF	/		https://zenodo.org/record/3492140/files/Snap-2411.tif	false	https://zenodo.org/record/3492140/files/SAMERAMASnap-2411.tif	2411/1-60
/			1.882965534	0.4033		0.7594	1793	2411/3-4	O	P	/			B7	2411	3549	FF	/		https://zenodo.org/record/3492140/files/Snap-2411.tif	false	https://zenodo.org/record/3492140/files/SAMERAMASnap-2411.tif	2411/1-60
N			6.831197525	0.2263		1.5459	1794	2411/5-6	N/A	S	M			B7	2411	3549	FF	C		https://zenodo.org/record/3492140/files/Snap-2411.tif	false	https://zenodo.org/record/3492140/files/SAMERAMASnap-2411.tif	2411/1-60
N			5.385844034	0.3193		1.7197	1795	2411/7-8	N/A	S	M			B7	2411	3549	FF	C		https://zenodo.org/record/3492140/files/Snap-2411.tif	false	https://zenodo.org/record/3492140/files/SAMERAMASnap-2411.tif	2411/1-60
/			2.291624106	0.3916		0.8974	1796	2411/9-10	E	P	/			B7	2411	3549	FF	/		https://zenodo.org/record/3492140/files/Snap-2411.tif	false	https://zenodo.org/record/3492140/files/SAMERAMASnap-2411.tif	2411/1-60
/			3.43786808	0.3396		1.1675	1797	2411/11-12	C	P	/			B7	2411	3549	FF	/		https://zenodo.org/record/3492140/files/Snap-2411.tif	false	https://zenodo.org/record/3492140/files/SAMERAMASnap-2411.tif	2411/1-60
N			4.093287827	0.1758		0.7196	1798	2411/13-14	N/A	S	M			B7	2411	3549	FF	C		https://zenodo.org/record/3492140/files/Snap-2411.tif	false	https://zenodo.org/record/3492140/files/SAMERAMASnap-2411.tif	2411/1-60
/			3.805299963	0.2717		1.0339	1799	2411/15-16	C	P	/			B7	2411	3549	FF	/		https://zenodo.org/record/3492140/files/Snap-2411.tif	false	https://zenodo.org/record/3492140/files/SAMERAMASnap-2411.tif	2411/1-60
N			7.82615326	0.2623		2.0528	1800	2411/17-18	N/A	S	M			B7	2411	3549	FF	S		https://zenodo.org/record/3492140/files/Snap-2411.tif	false	https://zenodo.org/record/3492140/files/SAMERAMASnap-2411.tif	2411/1-60
/			1.504995718	0.3503		0.5272	1801	2411/19-20	E	P	/			B7	2411	3549	FF	/		https://zenodo.org/record/3492140/files/Snap-2411.tif	false	https://zenodo.org/record/3492140/files/SAMERAMASnap-2411.tif	2411/1-60
/			1.566236041	0.4567		0.7153	1802	2411/21-22	E	P	/			B8	2411	3549	FF	/		https://zenodo.org/record/3492140/files/Snap-2411.tif	false	https://zenodo.org/record/3492140/files/SAMERAMASnap-2411.tif	2411/1-60
/			2.01918873	0.4117		0.8313	1803	2411/23-24	O	P	/			B8	2411	3549	FF	/		https://zenodo.org/record/3492140/files/Snap-2411.tif	false	https://zenodo.org/record/3492140/files/SAMERAMASnap-2411.tif	2411/1-60
/			1.202726734	0.3374		0.4058	1804	2411/25-26	E	P	/			B8	2411	3549	FF	/		https://zenodo.org/record/3492140/files/Snap-2411.tif	false	https://zenodo.org/record/3492140/files/SAMERAMASnap-2411.tif	2411/1-60
/			1.225697061	0.2654		0.3253	1805	2411/27-28	E	P	/			B8	2411	3549	FF	/		https://zenodo.org/record/3492140/files/Snap-2411.tif	false	https://zenodo.org/record/3492140/files/SAMERAMASnap-2411.tif	2411/1-60
/			1.169616027	0.2995		0.3503	1806	2411/29-30	O	P	/			B8	2411	3549	FF	/		https://zenodo.org/record/3492140/files/Snap-2411.tif	false	https://zenodo.org/record/3492140/files/SAMERAMASnap-2411.tif	2411/1-60
/			1.197964847	0.2162		0.259	1807	2411/31-32	E	P	/			B8	2411	3549	FF	/		https://zenodo.org/record/3492140/files/Snap-2411.tif	false	https://zenodo.org/record/3492140/files/SAMERAMASnap-2411.tif	2411/1-60
/			1.033387622	0.3684		0.3807	1808	2411/33-34	R	P	/			B8	2411	3549	FF	/		https://zenodo.org/record/3492140/files/Snap-2411.tif	false	https://zenodo.org/record/3492140/files/SAMERAMASnap-2411.tif	2411/1-60
/			1.039868924	0.3662		0.3808	1809	2411/35-36	R	P	/			B8	2411	3549	FF	/		https://zenodo.org/record/3492140/files/Snap-2411.tif	false	https://zenodo.org/record/3492140/files/SAMERAMASnap-2411.tif	2411/1-60
N			6.173836181	0.1697		1.0477	1810	2411/37-38	N/A	S	M			B8	2411	3549	FF	C		https://zenodo.org/record/3492140/files/Snap-2411.tif	false	https://zenodo.org/record/3492140/files/SAMERAMASnap-2411.tif	2411/1-60
N			8.645780697	0.1979		1.711	1811	2411/39-40	N/A	S	M			B8	2411	3549	FF	C		https://zenodo.org/record/3492140/files/Snap-2411.tif	false	https://zenodo.org/record/3492140/files/SAMERAMASnap-2411.tif	2411/1-60
N			4.521717791	0.4075		1.8426	1812	2411/41-42	N/A	S	M			B8	2411	3549	FF	C		https://zenodo.org/record/3492140/files/Snap-2411.tif	false	https://zenodo.org/record/3492140/files/SAMERAMASnap-2411.tif	2411/1-60
/			3.484693878	0.2744		0.9562	1813	2411/43-44	C	P	/			C8	2411	3549	FF	/		https://zenodo.org/record/3492140/files/Snap-2411.tif	false	https://zenodo.org/record/3492140/files/SAMERAMASnap-2411.tif	2411/1-60
/			1.148330059	0.4072		0.4676	1814	2411/45-46	E	P	/			C8	2411	3549	FF	/		https://zenodo.org/record/3492140/files/Snap-2411.tif	false	https://zenodo.org/record/3492140/files/SAMERAMASnap-2411.tif	2411/1-60
/			1.202652751	0.4599		0.5531	1815	2411/47-48	E	P	/			C8	2411	3549	FF	/		https://zenodo.org/record/3492140/files/Snap-2411.tif	false	https://zenodo.org/record/3492140/files/SAMERAMASnap-2411.tif	2411/1-60
/			1.544329897	0.194		0.2996	1816	2411/49-50	O	P	/			C8	2411	3549	FF	/		https://zenodo.org/record/3492140/files/Snap-2411.tif	false	https://zenodo.org/record/3492140/files/SAMERAMASnap-2411.tif	2411/1-60
/			1.285383904	0.2162		0.2779	1817	2411/51-52	E	P	/			C8	2411	3549	FF	/		https://zenodo.org/record/3492140/files/Snap-2411.tif	false	https://zenodo.org/record/3492140/files/SAMERAMASnap-2411.tif	2411/1-60
/			1.49828286	0.3203		0.4799	1818	2411/53-54	E	P	/			C7	2411	3549	FF	/		https://zenodo.org/record/3492140/files/Snap-2411.tif	false	https://zenodo.org/record/3492140/files/SAMERAMASnap-2411.tif	2411/1-60
/			1.24586193	0.2477		0.3086	1819	2411/55-56	C	P	/			C7	2411	3549	FF	/		https://zenodo.org/record/3492140/files/Snap-2411.tif	false	https://zenodo.org/record/3492140/files/SAMERAMASnap-2411.tif	2411/1-60
/			1.548266485	0.2942		0.4555	1820	2411/57-58	E	P	/			C7	2411	3549	FF	/		https://zenodo.org/record/3492140/files/Snap-2411.tif	false	https://zenodo.org/record/3492140/files/SAMERAMASnap-2411.tif	2411/1-60
/			1.847282427	0.2999		0.554	1821	2411/59-60	E	P	/			C7	2411	3549	FF	/		https://zenodo.org/record/3492140/files/Snap-2411.tif	false	https://zenodo.org/record/3492140/files/SAMERAMASnap-2411.tif	2411/1-60
/			1.20152276	0.6173		0.7417	1822	2413/1-2	E	P	/			B9	2413	3549	FF	/		https://zenodo.org/record/3492140/files/Snap-2413.tif	false	https://zenodo.org/record/3492140/files/SAMERAMASnap-2413.tif	2413/1-62
/			1.472236912	0.3782		0.5568	1823	2413/3-4	O	P	/			B9	2413	3549	FF	/		https://zenodo.org/record/3492140/files/Snap-2413.tif	false	https://zenodo.org/record/3492140/files/SAMERAMASnap-2413.tif	2413/1-62
/			1.529074764	0.3491		0.5338	1824	2413/5-6	E	P	/			B9	2413	3549	FF	/		https://zenodo.org/record/3492140/files/Snap-2413.tif	false	https://zenodo.org/record/3492140/files/SAMERAMASnap-2413.tif	2413/1-62
N			7.547537228	0.1746		1.3178	1825	2413/7-8	N/A	S	M			B9	2413	3549	FF	C		https://zenodo.org/record/3492140/files/Snap-2413.tif	false	https://zenodo.org/record/3492140/files/SAMERAMASnap-2413.tif	2413/1-62
/			2.760137457	0.291		0.8032	1826	2413/9-10	O	P	/			B9	2413	3549	FF	/		https://zenodo.org/record/3492140/files/Snap-2413.tif	false	https://zenodo.org/record/3492140/files/SAMERAMASnap-2413.tif	2413/1-62
N			5.027217419	0.3123		1.57	1827	2413/11-12	N/A	S	M			B9	2413	3549	FF	C		https://zenodo.org/record/3492140/files/Snap-2413.tif	false	https://zenodo.org/record/3492140/files/SAMERAMASnap-2413.tif	2413/1-62
N			15.55685131	0.2744		4.2688	1828	2413/13-14	N/A	S	M			B9	2413	3549	FF	S		https://zenodo.org/record/3492140/files/Snap-2413.tif	false	https://zenodo.org/record/3492140/files/SAMERAMASnap-2413.tif	2413/1-62
/			3.498040398	0.3317		1.1603	1829	2413/15-16	C	P	/			B9	2413	3549	FF	/		https://zenodo.org/record/3492140/files/Snap-2413.tif	false	https://zenodo.org/record/3492140/files/SAMERAMASnap-2413.tif	2413/1-62
N			4.508658744	0.2945		1.3278	1830	2413/17-18	N/A	S	M			B9	2413	3549	FF	S		https://zenodo.org/record/3492140/files/Snap-2413.tif	false	https://zenodo.org/record/3492140/files/SAMERAMASnap-2413.tif	2413/1-62
/			1.844338009	0.2923		0.5391	1831	2413/19-20	E	P	/			B10	2413	3549	FF	/		https://zenodo.org/record/3492140/files/Snap-2413.tif	false	https://zenodo.org/record/3492140/files/SAMERAMASnap-2413.tif	2413/1-62
/			2.373927959	0.2332		0.5536	1832	2413/21-22	O	P	/			B10	2413	3549	FF	/		https://zenodo.org/record/3492140/files/Snap-2413.tif	false	https://zenodo.org/record/3492140/files/SAMERAMASnap-2413.tif	2413/1-62
/			3.652536232	0.276		1.0081	1833	2413/23-24	E	P	/			B10	2413	3549	FF	/		https://zenodo.org/record/3492140/files/Snap-2413.tif	false	https://zenodo.org/record/3492140/files/SAMERAMASnap-2413.tif	2413/1-62
N			5.94777475	0.2202		1.3097	1834	2413/25-26	N/A	S	M			B10	2413	3549	FF	S		https://zenodo.org/record/3492140/files/Snap-2413.tif	false	https://zenodo.org/record/3492140/files/SAMERAMASnap-2413.tif	2413/1-62
N			5.389590702	0.1979		1.0666	1835	2413/27-28	N/A	S	M			B10	2413	3549	FF	C		https://zenodo.org/record/3492140/files/Snap-2413.tif	false	https://zenodo.org/record/3492140/files/SAMERAMASnap-2413.tif	2413/1-62
/			1.79181855	0.2469		0.4424	1836	2413/29-30	E	P	/			B10	2413	3549	FF	/		https://zenodo.org/record/3492140/files/Snap-2413.tif	false	https://zenodo.org/record/3492140/files/SAMERAMASnap-2413.tif	2413/1-62
/			3.620495495	0.1776		0.643	1837	2413/31-32	E	P	/			B10	2413	3549	FF	/		https://zenodo.org/record/3492140/files/Snap-2413.tif	false	https://zenodo.org/record/3492140/files/SAMERAMASnap-2413.tif	2413/1-62
/			1.278943279	0.2574		0.3292	1838	2413/33-34	E	P	/			B10	2413	3549	FF	/		https://zenodo.org/record/3492140/files/Snap-2413.tif	false	https://zenodo.org/record/3492140/files/SAMERAMASnap-2413.tif	2413/1-62
/			3.142366225	0.2037		0.6401	1839	2413/35-36	O	P	/			B10	2413	3549	FF	/		https://zenodo.org/record/3492140/files/Snap-2413.tif	false	https://zenodo.org/record/3492140/files/SAMERAMASnap-2413.tif	2413/1-62
/			1.283062645	0.3448		0.4424	1840	2413/37-38	E	P	/			C10	2413	3549	FF	/		https://zenodo.org/record/3492140/files/Snap-2413.tif	false	https://zenodo.org/record/3492140/files/SAMERAMASnap-2413.tif	2413/1-62
/			1.062848297	0.323		0.3433	1841	2413/39-40	E	P	/			C10	2413	3549	FF	/		https://zenodo.org/record/3492140/files/Snap-2413.tif	false	https://zenodo.org/record/3492140/files/SAMERAMASnap-2413.tif	2413/1-62
/			1.928894928	0.4416		0.8518	1842	2413/41-42	O	P	/			C10	2413	3549	FF	/		https://zenodo.org/record/3492140/files/Snap-2413.tif	false	https://zenodo.org/record/3492140/files/SAMERAMASnap-2413.tif	2413/1-62
/			3.423666743	0.4369		1.4958	1843	2413/43-44	C	P	/			C10	2413	3549	FF	/		https://zenodo.org/record/3492140/files/Snap-2413.tif	false	https://zenodo.org/record/3492140/files/SAMERAMASnap-2413.tif	2413/1-62
/			2.124191462	0.3865		0.821	1844	2413/45-46	E	P	/			C10	2413	3549	FF	/		https://zenodo.org/record/3492140/files/Snap-2413.tif	false	https://zenodo.org/record/3492140/files/SAMERAMASnap-2413.tif	2413/1-62
/			1.886143573	0.2995		0.5649	1845	2413/47-48	O	P	/			C10	2413	3549	FF	/		https://zenodo.org/record/3492140/files/Snap-2413.tif	false	https://zenodo.org/record/3492140/files/SAMERAMASnap-2413.tif	2413/1-62
/			3.97503201	0.3124		1.2418	1846	2413/49-50	C	P	/			C10	2413	3549	FF	/		https://zenodo.org/record/3492140/files/Snap-2413.tif	false	https://zenodo.org/record/3492140/files/SAMERAMASnap-2413.tif	2413/1-62
N			4.728750924	0.2706		1.2796	1847	2413/51-52	N/A	S	M			C9	2413	3549	FF	C		https://zenodo.org/record/3492140/files/Snap-2413.tif	false	https://zenodo.org/record/3492140/files/SAMERAMASnap-2413.tif	2413/1-62
/			3.520292033	0.4657		1.6394	1848	2413/53-54	C	P	/			C9	2413	3549	FF	/		https://zenodo.org/record/3492140/files/Snap-2413.tif	false	https://zenodo.org/record/3492140/files/SAMERAMASnap-2413.tif	2413/1-62
/			1.677130045	0.2899		0.4862	1849	2413/55-56	E	P	/			C9	2413	3549	FF	/		https://zenodo.org/record/3492140/files/Snap-2413.tif	false	https://zenodo.org/record/3492140/files/SAMERAMASnap-2413.tif	2413/1-62
/			1.496271439	0.2682		0.4013	1850	2413/57-58	E	P	/			C9	2413	3549	FF	/		https://zenodo.org/record/3492140/files/Snap-2413.tif	false	https://zenodo.org/record/3492140/files/SAMERAMASnap-2413.tif	2413/1-62
/			1.40388114	0.3298		0.463	1851	2413/59-60	O	P	/			C9	2413	3549	FF	/		https://zenodo.org/record/3492140/files/Snap-2413.tif	false	https://zenodo.org/record/3492140/files/SAMERAMASnap-2413.tif	2413/1-62
/			1.201477502	0.2978		0.3578	1852	2413/61-62	E	P	/			C9	2413	3549	FF	/		https://zenodo.org/record/3492140/files/Snap-2413.tif	false	https://zenodo.org/record/3492140/files/SAMERAMASnap-2413.tif	2413/1-62
N			9.449324324	0.1776		1.6782	1853	2414/1-2	N/A	S	M			B11	2414	3549	FF	C		https://zenodo.org/record/3492140/files/Snap-2414.tif	false	https://zenodo.org/record/3492140/files/SAMERAMASnap-2414.tif	2414/1-66
N			4.555599214	0.2545		1.1594	1854	2414/3-4	N/A	S	M			B11	2414	3549	FF	S		https://zenodo.org/record/3492140/files/Snap-2414.tif	false	https://zenodo.org/record/3492140/files/SAMERAMASnap-2414.tif	2414/1-66
/			2.696362678	0.1897		0.5115	1855	2414/5-6	C	P	/			B11	2414	3549	FF	/		https://zenodo.org/record/3492140/files/Snap-2414.tif	false	https://zenodo.org/record/3492140/files/SAMERAMASnap-2414.tif	2414/1-66
/			3.365439093	0.4942		1.6632	1856	2414/7-8	E	P	/			B11	2414	3549	FF	/		https://zenodo.org/record/3492140/files/Snap-2414.tif	false	https://zenodo.org/record/3492140/files/SAMERAMASnap-2414.tif	2414/1-66
/			1.310616785	0.4945		0.6481	1857	2414/9-10	D	P	/			B11	2414	3549	FF	/		https://zenodo.org/record/3492140/files/Snap-2414.tif	false	https://zenodo.org/record/3492140/files/SAMERAMASnap-2414.tif	2414/1-66
/			3.032249019	0.3566		1.0813	1858	2414/11-12	C	P	/			B11	2414	3549	FF	/		https://zenodo.org/record/3492140/files/Snap-2414.tif	false	https://zenodo.org/record/3492140/files/SAMERAMASnap-2414.tif	2414/1-66
/			3.956268222	0.2744		1.0856	1859	2414/13-14	C	P	/			B11	2414	3549	FF	/		https://zenodo.org/record/3492140/files/Snap-2414.tif	false	https://zenodo.org/record/3492140/files/SAMERAMASnap-2414.tif	2414/1-66
/			3.910611605	0.1913		0.7481	1860	2414/15-16	C	P	/			B11	2414	3549	FF	/		https://zenodo.org/record/3492140/files/Snap-2414.tif	false	https://zenodo.org/record/3492140/files/SAMERAMASnap-2414.tif	2414/1-66
/			2.617583603	0.3708		0.9706	1861	2414/17-18	E	P	/			B11	2414	3549	FF	/		https://zenodo.org/record/3492140/files/Snap-2414.tif	false	https://zenodo.org/record/3492140/files/SAMERAMASnap-2414.tif	2414/1-66
/			1.947403685	0.2985		0.5813	1862	2414/19-20	E	P	/			B11	2414	3549	FF	/		https://zenodo.org/record/3492140/files/Snap-2414.tif	false	https://zenodo.org/record/3492140/files/SAMERAMASnap-2414.tif	2414/1-66
/			1.9970569	0.3058		0.6107	1863	2414/21-22	O	P	/			B12	2414	3549	FF	/		https://zenodo.org/record/3492140/files/Snap-2414.tif	false	https://zenodo.org/record/3492140/files/SAMERAMASnap-2414.tif	2414/1-66
/			1.303092784	0.1455		0.1896	1864	2414/23-24	E	P	/			B12	2414	3549	FF	/		https://zenodo.org/record/3492140/files/Snap-2414.tif	false	https://zenodo.org/record/3492140/files/SAMERAMASnap-2414.tif	2414/1-66
/			1.380321005	0.1433		0.1978	1865	2414/25-26	E	P	/			B12	2414	3549	FF	/		https://zenodo.org/record/3492140/files/Snap-2414.tif	false	https://zenodo.org/record/3492140/files/SAMERAMASnap-2414.tif	2414/1-66
/			2.007990868	0.1752		0.3518	1866	2414/27-28	O	P	/			B12	2414	3549	FF	/		https://zenodo.org/record/3492140/files/Snap-2414.tif	false	https://zenodo.org/record/3492140/files/SAMERAMASnap-2414.tif	2414/1-66
N			5.284782609	0.184		0.9724	1867	2414/29-30	N/A	S	M			B12	2414	3549	FF	C		https://zenodo.org/record/3492140/files/Snap-2414.tif	false	https://zenodo.org/record/3492140/files/SAMERAMASnap-2414.tif	2414/1-66
N			5.372794536	0.1757		0.944	1868	2414/31-32	N/A	S	M			B12	2414	3549	FF	S		https://zenodo.org/record/3492140/files/Snap-2414.tif	false	https://zenodo.org/record/3492140/files/SAMERAMASnap-2414.tif	2414/1-66
/			1.824386689	0.4117		0.7511	1869	2414/33-34	E	P	/			B12	2414	3549	FF	/		https://zenodo.org/record/3492140/files/Snap-2414.tif	false	https://zenodo.org/record/3492140/files/SAMERAMASnap-2414.tif	2414/1-66
N			4.697938144	0.194		0.9114	1870	2414/35-36	N/A	S	M			B12	2414	3549	FF	C		https://zenodo.org/record/3492140/files/Snap-2414.tif	false	https://zenodo.org/record/3492140/files/SAMERAMASnap-2414.tif	2414/1-66
/			2.021699819	0.1659		0.3354	1871	2414/37-38	C	P	/			C12	2414	3549	FF	/		https://zenodo.org/record/3492140/files/Snap-2414.tif	false	https://zenodo.org/record/3492140/files/SAMERAMASnap-2414.tif	2414/1-66
/			2.698652736	0.3637		0.9815	1872	2414/39-40	C	P	/			C12	2414	3549	FF	/		https://zenodo.org/record/3492140/files/Snap-2414.tif	false	https://zenodo.org/record/3492140/files/SAMERAMASnap-2414.tif	2414/1-66
/			2.186919228	0.2798		0.6119	1873	2414/41-42	O	P	/			C12	2414	3549	FF	/		https://zenodo.org/record/3492140/files/Snap-2414.tif	false	https://zenodo.org/record/3492140/files/SAMERAMASnap-2414.tif	2414/1-66
/			3.268867925	0.2332		0.7623	1874	2414/43-44	C	P	/			C12	2414	3549	FF	/		https://zenodo.org/record/3492140/files/Snap-2414.tif	false	https://zenodo.org/record/3492140/files/SAMERAMASnap-2414.tif	2414/1-66
/			1.389335047	0.3113		0.4325	1875	2414/45-46	E	P	/			C12	2414	3549	FF	/		https://zenodo.org/record/3492140/files/Snap-2414.tif	false	https://zenodo.org/record/3492140/files/SAMERAMASnap-2414.tif	2414/1-66
/			3.286093888	0.2258		0.742	1876	2414/47-48	E	P	/			C12	2414	3549	FF	/		https://zenodo.org/record/3492140/files/Snap-2414.tif	false	https://zenodo.org/record/3492140/files/SAMERAMASnap-2414.tif	2414/1-66
N			6.66491897	0.2098		1.3983	1877	2414/49-50	N/A	S	M			C12	2414	3549	FF	C		https://zenodo.org/record/3492140/files/Snap-2414.tif	false	https://zenodo.org/record/3492140/files/SAMERAMASnap-2414.tif	2414/1-66
/			1.244650787	0.2477		0.3083	1878	2414/51-52	E	P	/			C12	2414	3549	FF	/		https://zenodo.org/record/3492140/files/Snap-2414.tif	false	https://zenodo.org/record/3492140/files/SAMERAMASnap-2414.tif	2414/1-66
/			1.01092194	0.3113		0.3147	1879	2414/53-54	R	P	/			C12	2414	3549	FF	/		https://zenodo.org/record/3492140/files/Snap-2414.tif	false	https://zenodo.org/record/3492140/files/SAMERAMASnap-2414.tif	2414/1-66
N			10.14978754	0.2824		2.8663	1880	2414/55-56	N/A	S	M			C11	2414	3549	FF	C		https://zenodo.org/record/3492140/files/Snap-2414.tif	false	https://zenodo.org/record/3492140/files/SAMERAMASnap-2414.tif	2414/1-66
N			4.450542438	0.3134		1.3948	1881	2414/57-58	N/A	S	M			C11	2414	3549	FF	C		https://zenodo.org/record/3492140/files/Snap-2414.tif	false	https://zenodo.org/record/3492140/files/SAMERAMASnap-2414.tif	2414/1-66
N			5.246907216	0.194		1.0179	1882	2414/59-60	N/A	S	M			C11	2414	3549	FF	C		https://zenodo.org/record/3492140/files/Snap-2414.tif	false	https://zenodo.org/record/3492140/files/SAMERAMASnap-2414.tif	2414/1-66
/			3.831123517	0.1433		0.549	1883	2414/61-62	E	P	/			C11	2414	3549	FF	/		https://zenodo.org/record/3492140/files/Snap-2414.tif	false	https://zenodo.org/record/3492140/files/SAMERAMASnap-2414.tif	2414/1-66
/			2.066601371	0.2042		0.422	1884	2414/63-64	O	P	/			C11	2414	3549	FF	/		https://zenodo.org/record/3492140/files/Snap-2414.tif	false	https://zenodo.org/record/3492140/files/SAMERAMASnap-2414.tif	2414/1-66
/			1.754068716	0.1659		0.291	1885	2414/65-66	E	P	/			C11	2414	3549	FF	/		https://zenodo.org/record/3492140/files/Snap-2414.tif	false	https://zenodo.org/record/3492140/files/SAMERAMASnap-2414.tif	2414/1-66
/			3.241847826	0.184		0.5965	1886	2415/1-2	C	P	/			A13	2415	3549	FF	/		https://zenodo.org/record/3492140/files/Snap-2415.tif	false	https://zenodo.org/record/3492140/files/SAMERAMASnap-2415.tif	2415/1-90
/			2.188188976	0.254		0.5558	1887	2415/3-4	E	P	/			A14	2415	3549	FF	/		https://zenodo.org/record/3492140/files/Snap-2415.tif	false	https://zenodo.org/record/3492140/files/SAMERAMASnap-2415.tif	2415/1-90
/			3.118179077	0.3317		1.0343	1888	2415/5-6	E	P	/			A14	2415	3549	FF	/		https://zenodo.org/record/3492140/files/Snap-2415.tif	false	https://zenodo.org/record/3492140/files/SAMERAMASnap-2415.tif	2415/1-90
/			1.048630784	0.2118		0.2221	1889	2415/7-8	E	P	/			B13	2415	3549	FF	/		https://zenodo.org/record/3492140/files/Snap-2415.tif	false	https://zenodo.org/record/3492140/files/SAMERAMASnap-2415.tif	2415/1-90
/			1.010413955	0.3841		0.3881	1890	2415/9-10	O	P	/			B13	2415	3549	FF	/		https://zenodo.org/record/3492140/files/Snap-2415.tif	false	https://zenodo.org/record/3492140/files/SAMERAMASnap-2415.tif	2415/1-90
/			2.382938979	0.1606		0.3827	1891	2415/11-12	O	P	/			B13	2415	3549	FF	/		https://zenodo.org/record/3492140/files/Snap-2415.tif	false	https://zenodo.org/record/3492140/files/SAMERAMASnap-2415.tif	2415/1-90
N			13.35352205	0.1519		2.0284	1892	2415/13-14	N/A	S	M			B13	2415	3549	FF	S		https://zenodo.org/record/3492140/files/Snap-2415.tif	false	https://zenodo.org/record/3492140/files/SAMERAMASnap-2415.tif	2415/1-90
N			7.737646002	0.2226		1.7224	1893	2415/15-16	N/A	S	M			B13	2415	3549	FF	S		https://zenodo.org/record/3492140/files/Snap-2415.tif	false	https://zenodo.org/record/3492140/files/SAMERAMASnap-2415.tif	2415/1-90
/			2.550503018	0.2485		0.6338	1894	2415/17-18	C	P	/			B13	2415	3549	FF	/		https://zenodo.org/record/3492140/files/Snap-2415.tif	false	https://zenodo.org/record/3492140/files/SAMERAMASnap-2415.tif	2415/1-90
/			1.078313253	0.3818		0.4117	1895	2415/19-20	E	P	/			B13	2415	3549	FF	/		https://zenodo.org/record/3492140/files/Snap-2415.tif	false	https://zenodo.org/record/3492140/files/SAMERAMASnap-2415.tif	2415/1-90
/			1.088452879	0.3109		0.3384	1896	2415/21-22	E	P	/			B13	2415	3549	FF	/		https://zenodo.org/record/3492140/files/Snap-2415.tif	false	https://zenodo.org/record/3492140/files/SAMERAMASnap-2415.tif	2415/1-90
/			2.612491373	0.2898		0.7571	1897	2415/23-24	C	P	/			B13	2415	3549	FF	/		https://zenodo.org/record/3492140/files/Snap-2415.tif	false	https://zenodo.org/record/3492140/files/SAMERAMASnap-2415.tif	2415/1-90
/			1.649659864	0.2058		0.3395	1898	2415/25-26	E	P	/			B13	2415	3549	FF	/		https://zenodo.org/record/3492140/files/Snap-2415.tif	false	https://zenodo.org/record/3492140/files/SAMERAMASnap-2415.tif	2415/1-90
N			5.508601346	0.2674		1.473	1899	2415/27-28	N/A	S	M			B13	2415	3549	FF	C		https://zenodo.org/record/3492140/files/Snap-2415.tif	false	https://zenodo.org/record/3492140/files/SAMERAMASnap-2415.tif	2415/1-90
/			1.215651558	0.2824		0.3433	1900	2415/29-30	E	P	/			B13	2415	3549	FF	/		https://zenodo.org/record/3492140/files/Snap-2415.tif	false	https://zenodo.org/record/3492140/files/SAMERAMASnap-2415.tif	2415/1-90
/			3.2899754	0.3252		1.0699	1901	2415/31-32	C	P	/			B14	2415	3549	FF	/		https://zenodo.org/record/3492140/files/Snap-2415.tif	false	https://zenodo.org/record/3492140/files/SAMERAMASnap-2415.tif	2415/1-90
N			4.589616253	0.2215		1.0166	1902	2415/33-34	N/A	S	M			B14	2415	3549	FF	C		https://zenodo.org/record/3492140/files/Snap-2415.tif	false	https://zenodo.org/record/3492140/files/SAMERAMASnap-2415.tif	2415/1-90
/			2.460539802	0.2927		0.7202	1903	2415/35-36	E	P	/			B14	2415	3549	FF	/		https://zenodo.org/record/3492140/files/Snap-2415.tif	false	https://zenodo.org/record/3492140/files/SAMERAMASnap-2415.tif	2415/1-90
N			6.053459119	0.2226		1.3475	1904	2415/37-38	E	S	M			B14	2415	3549	FF	C		https://zenodo.org/record/3492140/files/Snap-2415.tif	false	https://zenodo.org/record/3492140/files/SAMERAMASnap-2415.tif	2415/1-90
N			7.660235448	0.3058		2.3425	1905	2415/39-40	N/A	S	M			B14	2415	3549	FF	C		https://zenodo.org/record/3492140/files/Snap-2415.tif	false	https://zenodo.org/record/3492140/files/SAMERAMASnap-2415.tif	2415/1-90
/			1.337662338	0.1309		0.1751	1906	2415/41-42	O	P	/			B14	2415	3549	FF	/		https://zenodo.org/record/3492140/files/Snap-2415.tif	false	https://zenodo.org/record/3492140/files/SAMERAMASnap-2415.tif	2415/1-90
/			1.846045198	0.4248		0.7842	1907	2415/43-44	E	P	/			B14	2415	3549	FF	/		https://zenodo.org/record/3492140/files/Snap-2415.tif	false	https://zenodo.org/record/3492140/files/SAMERAMASnap-2415.tif	2415/1-90
/			2.8937583	0.2259		0.6537	1908	2415/45-46	C	P	/			B14	2415	3549	FF	/		https://zenodo.org/record/3492140/files/Snap-2415.tif	false	https://zenodo.org/record/3492140/files/SAMERAMASnap-2415.tif	2415/1-90
/			2.761936561	0.2995		0.8272	1909	2415/47-48	E	P	/			C14	2415	3549	FF	/		https://zenodo.org/record/3492140/files/Snap-2415.tif	false	https://zenodo.org/record/3492140/files/SAMERAMASnap-2415.tif	2415/1-90
/			2.035116598	0.3645		0.7418	1910	2415/49-50	E	P	/			C14	2415	3549	FF	/		https://zenodo.org/record/3492140/files/Snap-2415.tif	false	https://zenodo.org/record/3492140/files/SAMERAMASnap-2415.tif	2415/1-90
/			2.074282147	0.3204		0.6646	1911	2415/51-52	C	P	/			C14	2415	3549	FF	/		https://zenodo.org/record/3492140/files/Snap-2415.tif	false	https://zenodo.org/record/3492140/files/SAMERAMASnap-2415.tif	2415/1-90
/			2.723714953	0.3424		0.9326	1912	2415/53-54	O	P	/			C14	2415	3549	FF	/		https://zenodo.org/record/3492140/files/Snap-2415.tif	false	https://zenodo.org/record/3492140/files/SAMERAMASnap-2415.tif	2415/1-90
			4.029393371	0.4797		1.9329	1913	2415/55-56	E	S				C13	2415	3549	FF			https://zenodo.org/record/3492140/files/Snap-2415.tif	false	https://zenodo.org/record/3492140/files/SAMERAMASnap-2415.tif	2415/1-90
N			7.053797468	0.1896		1.3374	1914	2415/57-58	N/A	S	M			C13	2415	3549	FF	S		https://zenodo.org/record/3492140/files/Snap-2415.tif	false	https://zenodo.org/record/3492140/files/SAMERAMASnap-2415.tif	2415/1-90
/			1.330354293	0.3133		0.4168	1915	2415/59-60	E	P	/			C13	2415	3549	FF	/		https://zenodo.org/record/3492140/files/Snap-2415.tif	false	https://zenodo.org/record/3492140/files/SAMERAMASnap-2415.tif	2415/1-90
/			1.386981035	0.1951		0.2706	1916	2415/61-62	O	P	/			C13	2415	3549	FF	/		https://zenodo.org/record/3492140/files/Snap-2415.tif	false	https://zenodo.org/record/3492140/files/SAMERAMASnap-2415.tif	2415/1-90
/			2.376666667	0.18		0.4278	1917	2415/63-64	C	P	/			C13	2415	3549	FF	/		https://zenodo.org/record/3492140/files/Snap-2415.tif	false	https://zenodo.org/record/3492140/files/SAMERAMASnap-2415.tif	2415/1-90
/			1.416380298	0.1746		0.2473	1918	2415/65-66	E	P	/			C13	2415	3549	FF	/		https://zenodo.org/record/3492140/files/Snap-2415.tif	false	https://zenodo.org/record/3492140/files/SAMERAMASnap-2415.tif	2415/1-90
/			1.473514674	0.2794		0.4117	1919	2415/67-68	E	P	/			C13	2415	3549	FF	/		https://zenodo.org/record/3492140/files/Snap-2415.tif	false	https://zenodo.org/record/3492140/files/SAMERAMASnap-2415.tif	2415/1-90
/			1.751431844	0.1746		0.3058	1920	2415/69-70	E	P	/			C13	2415	3549	FF	/		https://zenodo.org/record/3492140/files/Snap-2415.tif	false	https://zenodo.org/record/3492140/files/SAMERAMASnap-2415.tif	2415/1-90
/			1.163966299	0.3086		0.3592	1921	2415/71-72	O	P	/			C13	2415	3549	FF	/		https://zenodo.org/record/3492140/files/Snap-2415.tif	false	https://zenodo.org/record/3492140/files/SAMERAMASnap-2415.tif	2415/1-90
[truncated: 309 more rows]
