# Supplementary material for: Bone spoons for prehistoric babies: Detection of human teeth marks on the Neolithic artefacts from the site Grad-Starčevo (Serbia)
Source: PLoS One. 2019 Dec 19;14(12):e0225713. doi: 10.1371/journal.pone.0225713 (PMC6922321; doi:10.1371/journal.pone.0225713)
Supplement: S3 Dataset — (XLSX) [file pone.0225713.s006.xlsx]

## Sheet: Sheet 1
Mark No.	Mark No. On snap	Img.without measurments	Ref. Image	Tool	Tool side	Colour	Intensity Level	Mark Type	Mark Shape	Mark Length	Mark Bredth	L/B ratio	Overlap	Mark Depth	Multipl vs. Single	Branching	Straight or Curve	Note:	file_before_link	file_after_link	file_samerama_link	file_missing
1	5990/1-2	5900/1-52	5990	I	F			P	C	1.4664	0.7922	1.85104771522343			/	/	/		https://zenodo.org/record/3497068/files/Img5990.JPG		https://zenodo.org/record/3497068/files/sameramaImg5990.JPG	false
2	5990/3-4	5900/1-52	5990	I	F			P	E	0.845	0.5835	1.44815766923736			/	/	/		https://zenodo.org/record/3497068/files/Img5990.JPG		https://zenodo.org/record/3497068/files/sameramaImg5990.JPG	false
3	5990/5-6	5900/1-52	5990	I	F			P	E	2.8519	1.0668	2.67332208473941			/	/	/		https://zenodo.org/record/3497068/files/Img5990.JPG		https://zenodo.org/record/3497068/files/sameramaImg5990.JPG	false
4	5990/7-8	5900/1-52	5990	I	F			P	O	0.739	0.5506	1.34217217580821			/	/	/		https://zenodo.org/record/3497068/files/Img5990.JPG		https://zenodo.org/record/3497068/files/sameramaImg5990.JPG	false
5	5990/9-10	5900/1-52	5990	I	F			P	O	1.8647	0.6297	2.96125138955058			/	/	/		https://zenodo.org/record/3497068/files/Img5990.JPG		https://zenodo.org/record/3497068/files/sameramaImg5990.JPG	false
6	5990/11-12	5900/1-52	5990	I	F			S	N/A	9.4303	0.6278	15.0211850907932			S	N	C		https://zenodo.org/record/3497068/files/Img5990.JPG		https://zenodo.org/record/3497068/files/sameramaImg5990.JPG	false
7	5990/13-14	5900/1-52	5990	I	F			P	E	1.5735	0.8309	1.89372969069683			/	/	/		https://zenodo.org/record/3497068/files/Img5990.JPG		https://zenodo.org/record/3497068/files/sameramaImg5990.JPG	false
8	5990/15-16	5900/1-52	5990	I	F			S	N/A	2.0795	0.3516	5.91439135381115			S	N	C		https://zenodo.org/record/3497068/files/Img5990.JPG		https://zenodo.org/record/3497068/files/sameramaImg5990.JPG	false
9	5990/17-18	5900/1-52	5990	I	F			P	O	0.779	0.8252	0.944013572467281			/	/	/		https://zenodo.org/record/3497068/files/Img5990.JPG		https://zenodo.org/record/3497068/files/sameramaImg5990.JPG	false
10	5990/19-20	5900/1-52	5990	I	F			P	O	1.3079	0.7356	1.77800435019032			/	/	/		https://zenodo.org/record/3497068/files/Img5990.JPG		https://zenodo.org/record/3497068/files/sameramaImg5990.JPG	false
11	5990/21-22	5900/1-52	5990	I	F			P	E	0.8252	0.7245	1.13899240855763			/	/	/		https://zenodo.org/record/3497068/files/Img5990.JPG		https://zenodo.org/record/3497068/files/sameramaImg5990.JPG	false
12	5990/23-24	5900/1-52	5990	I	F			P	C	2.0342	0.6278	3.24020388658808			/	/	/		https://zenodo.org/record/3497068/files/Img5990.JPG		https://zenodo.org/record/3497068/files/sameramaImg5990.JPG	false
13	5990/25-26	5900/1-52	5990	I	F			P	E	0.977	0.7308	1.33689107827039			/	/	/		https://zenodo.org/record/3497068/files/Img5990.JPG		https://zenodo.org/record/3497068/files/sameramaImg5990.JPG	false
14	5990/27-28	5900/1-52	5990	I	F			P	O	1.6058	0.7965	2.01607030759573			/	/	/		https://zenodo.org/record/3497068/files/Img5990.JPG		https://zenodo.org/record/3497068/files/sameramaImg5990.JPG	false
15	5990/29-30	5900/1-52	5990	I	F			P	O	1.5489	0.4126	3.75399903053805			/	/	/		https://zenodo.org/record/3497068/files/Img5990.JPG		https://zenodo.org/record/3497068/files/sameramaImg5990.JPG	false
16	5990/31-32	5900/1-52	5990	I	F			P	O	0.9166	0.683	1.34202049780381			/	/	/		https://zenodo.org/record/3497068/files/Img5990.JPG		https://zenodo.org/record/3497068/files/sameramaImg5990.JPG	false
17	5990/33-34	5900/1-52	5990	I	F			P	E	1.279	0.3894	3.28454031843862			/	/	/		https://zenodo.org/record/3497068/files/Img5990.JPG		https://zenodo.org/record/3497068/files/sameramaImg5990.JPG	false
18	5990/35-36	5900/1-52	5990	I	F			P	E	0.6571	0.3893	1.68790136141793			/	/	/		https://zenodo.org/record/3497068/files/Img5990.JPG		https://zenodo.org/record/3497068/files/sameramaImg5990.JPG	false
19	5990/37-38	5900/1-52	5990	I	F			P	O	1.0672	0.9766	1.09277083759984			/	/	/		https://zenodo.org/record/3497068/files/Img5990.JPG		https://zenodo.org/record/3497068/files/sameramaImg5990.JPG	false
20	5990/39-40	5900/1-52	5990	I	F			P	E	1.0428	0.8558	1.21850899742931			/	/	/		https://zenodo.org/record/3497068/files/Img5990.JPG		https://zenodo.org/record/3497068/files/sameramaImg5990.JPG	false
21	5990/41-42	5900/1-52	5990	I	F			P	E	1.6538	0.821	2.01437271619976			/	/	/		https://zenodo.org/record/3497068/files/Img5990.JPG		https://zenodo.org/record/3497068/files/sameramaImg5990.JPG	false
22	5990/43-44	5900/1-52	5990	I	F			P	C	1.6509	0.7545	2.18807157057654			/	/	/		https://zenodo.org/record/3497068/files/Img5990.JPG		https://zenodo.org/record/3497068/files/sameramaImg5990.JPG	false
23	5990/45-46	5900/1-52	5990	I	F			P	E	1.4306	0.9766	1.46487814867909			/	/	/		https://zenodo.org/record/3497068/files/Img5990.JPG		https://zenodo.org/record/3497068/files/sameramaImg5990.JPG	false
24	5990/47-48	5900/1-52	5990	I	F			S	N/A	3.1393	0.5975	5.25405857740586			M	N	C		https://zenodo.org/record/3497068/files/Img5990.JPG		https://zenodo.org/record/3497068/files/sameramaImg5990.JPG	false
25	5990/49-50	5900/1-52	5990	I	F			P	O	1.3182	0.5043	2.61392028554432			/	/	/		https://zenodo.org/record/3497068/files/Img5990.JPG		https://zenodo.org/record/3497068/files/sameramaImg5990.JPG	false
26	5990/51-52	5900/1-52	5990	I	F			P	E	0.8816	0.5334	1.6527934008249			/	/	/		https://zenodo.org/record/3497068/files/Img5990.JPG		https://zenodo.org/record/3497068/files/sameramaImg5990.JPG	false
27	5991/1-2	5991/1-42	5990	I	F			P	E	1.0051	0.6569	1.53006545897397			/	/	/		https://zenodo.org/record/3497068/files/Img5990.JPG		https://zenodo.org/record/3497068/files/sameramaImg5990.JPG	false
28	5991/3-4	5991/1-42	5991	I	B			P	O	1.4497	0.483	3.00144927536232			/	/	/		https://zenodo.org/record/3497068/files/Img5991.JPG		https://zenodo.org/record/3497068/files/SAMERAMAImg5991.JPG	false
29	5991/5-6	5991/1-42	5991	I	B			P	E	1.5711	0.6051	2.59643034209222			/	/	/		https://zenodo.org/record/3497068/files/Img5991.JPG		https://zenodo.org/record/3497068/files/SAMERAMAImg5991.JPG	false
30	5991/7-8	5991/1-42	5991	I	B			P	C	1.0637	0.5507	1.93154167423279			/	/	/		https://zenodo.org/record/3497068/files/Img5991.JPG		https://zenodo.org/record/3497068/files/SAMERAMAImg5991.JPG	false
31	5991/9-10	5991/1-42	5991	I	B			P	E	0.8707	0.4973	1.75085461492057			/	/	/		https://zenodo.org/record/3497068/files/Img5991.JPG		https://zenodo.org/record/3497068/files/SAMERAMAImg5991.JPG	false
32	5991/11-12	5991/1-42	5991	I	B			P	E	2.2073	0.6479	3.4068529093996			/	/	/		https://zenodo.org/record/3497068/files/Img5991.JPG		https://zenodo.org/record/3497068/files/SAMERAMAImg5991.JPG	false
33	5991/13-14	5991/1-42	5991	I	B			P	D	2.4271	0.6831	3.55306690089299			/	/	/		https://zenodo.org/record/3497068/files/Img5991.JPG		https://zenodo.org/record/3497068/files/SAMERAMAImg5991.JPG	false
34	5991/15-16	5991/1-42	5991	I	B			P	E	1.5167	0.8545	1.77495611468695			/	/	/		https://zenodo.org/record/3497068/files/Img5991.JPG		https://zenodo.org/record/3497068/files/SAMERAMAImg5991.JPG	false
35	5991/17-18	5991/1-42	5991	I	B			P	E	1.3527	0.6278	2.15466709143039			/	/	/		https://zenodo.org/record/3497068/files/Img5991.JPG		https://zenodo.org/record/3497068/files/SAMERAMAImg5991.JPG	false
36	5991/19-20	5991/1-42	5991	I	B			P	E	1.374	0.9188	1.49542882020026			/	/	/		https://zenodo.org/record/3497068/files/Img5991.JPG		https://zenodo.org/record/3497068/files/SAMERAMAImg5991.JPG	false
37	5991/21-22	5991/1-42	5991	I	B			S	N/A	9.513	0.8706	10.9269469331496			M	N	S		https://zenodo.org/record/3497068/files/Img5991.JPG		https://zenodo.org/record/3497068/files/SAMERAMAImg5991.JPG	false
38	5991/23-24	5991/1-42	5991	I	B			S	N/A	5.5376	0.4557	12.1518542901031			M	N	S		https://zenodo.org/record/3497068/files/Img5991.JPG		https://zenodo.org/record/3497068/files/SAMERAMAImg5991.JPG	false
39	5991/25-26	5991/1-42	5991	I	B			P	E	1.2836	0.6443	1.99223963991929			/	/	/		https://zenodo.org/record/3497068/files/Img5991.JPG		https://zenodo.org/record/3497068/files/SAMERAMAImg5991.JPG	false
40	5991/27-28	5991/1-42	5991	I	B			P	C	1.3561	0.6296	2.15390724269377			/	/	/		https://zenodo.org/record/3497068/files/Img5991.JPG		https://zenodo.org/record/3497068/files/SAMERAMAImg5991.JPG	false
41	5991/29-30	5991/1-42	5991	I	B			P	C	2.057	0.8448	2.43489583333333			/	/	/		https://zenodo.org/record/3497068/files/Img5991.JPG		https://zenodo.org/record/3497068/files/SAMERAMAImg5991.JPG	false
42	5991/31-32	5991/1-42	5991	I	B			P	C	2.6923	0.7372	3.6520618556701			/	/	/		https://zenodo.org/record/3497068/files/Img5991.JPG		https://zenodo.org/record/3497068/files/SAMERAMAImg5991.JPG	false
43	5991/33-34	5991/1-42	5991	I	B			P	C	1.478	0.5334	2.77090363704537			/	/	/		https://zenodo.org/record/3497068/files/Img5991.JPG		https://zenodo.org/record/3497068/files/SAMERAMAImg5991.JPG	false
44	5991/35-36	5991/1-42	5991	I	B			P	C	2.1523	0.5973	3.60338188514984			/	/	/		https://zenodo.org/record/3497068/files/Img5991.JPG		https://zenodo.org/record/3497068/files/SAMERAMAImg5991.JPG	false
45	5991/37-38	5991/1-42	5991	I	B			P	E	0.731	0.4126	1.77169171110034			/	/	/		https://zenodo.org/record/3497068/files/Img5991.JPG		https://zenodo.org/record/3497068/files/SAMERAMAImg5991.JPG	false
46	5991/39-40	5991/1-42	5991	I	B			P	O	1.79	0.7308	2.44937055281883			/	/	/		https://zenodo.org/record/3497068/files/Img5991.JPG		https://zenodo.org/record/3497068/files/SAMERAMAImg5991.JPG	false
47	5991/41-42	5991/1-42	5991	I	B			P	E	0.3894	0.3772	1.03234358430541			/	/	/		https://zenodo.org/record/3497068/files/Img5991.JPG		https://zenodo.org/record/3497068/files/SAMERAMAImg5991.JPG	false
48	5992/1-2	5992/1-24	5991	I	B			P	C	1.6307	0.5739	2.84143579020735			/	/	/		https://zenodo.org/record/3497068/files/Img5991.JPG		https://zenodo.org/record/3497068/files/SAMERAMAImg5991.JPG	false
49	5992/3-4	5992/1-24	5992	II	F			P	E	1.8397	0.6312	2.91460709759189			/	/	/		https://zenodo.org/record/3497068/files/Img5992.jpg		https://zenodo.org/record/3497068/files/SAMERAMAImg5992.jpg	false
50	5992/5-6	5992/1-24	5992	II	F			P	O	1.6993	0.9821	1.73027186640872			/	/	/		https://zenodo.org/record/3497068/files/Img5992.jpg		https://zenodo.org/record/3497068/files/SAMERAMAImg5992.jpg	false
51	5992/7-8	5992/1-24	5992	II	F			P	D	1.8373	0.8123	2.26184907054044			/	/	/		https://zenodo.org/record/3497068/files/Img5992.jpg		https://zenodo.org/record/3497068/files/SAMERAMAImg5992.jpg	false
52	5992/9-10	5992/1-24	5992	I	F			P	E	1.7485	1.055	1.65734597156398			/	/	/		https://zenodo.org/record/3497068/files/Img5992.jpg		https://zenodo.org/record/3497068/files/SAMERAMAImg5992.jpg	false
53	5992/11-12	5992/1-24	5992	II	F			P	E	2.7264	1.4221	1.91716475634625			/	/	/		https://zenodo.org/record/3497068/files/Img5992.jpg		https://zenodo.org/record/3497068/files/SAMERAMAImg5992.jpg	false
54	5992/13-14	5992/1-24	5992	II	F			P	O	1.8116	1.0367	1.7474679270763			/	/	/		https://zenodo.org/record/3497068/files/Img5992.jpg		https://zenodo.org/record/3497068/files/SAMERAMAImg5992.jpg	false
55	5992/15-16	5992/1-24	5992	II	F			P	E	1.1827	1.4569	0.811792161438671			/	/	/		https://zenodo.org/record/3497068/files/Img5992.jpg		https://zenodo.org/record/3497068/files/SAMERAMAImg5992.jpg	false
56	5992/17-18	5992/1-24	5992	II	F			P	R	0.9464	0.9978	0.948486670675486			/	/	/		https://zenodo.org/record/3497068/files/Img5992.jpg		https://zenodo.org/record/3497068/files/SAMERAMAImg5992.jpg	false
57	5992/19-20	5992/1-24	5992	II	F			P	E	1.5014	0.6896	2.17720417633411			/	/	/		https://zenodo.org/record/3497068/files/Img5992.jpg		https://zenodo.org/record/3497068/files/SAMERAMAImg5992.jpg	false
58	5992/21-22	5992/1-24	5992	II	F			P	E	1.3066	0.9576	1.36445279866333			/	/	/		https://zenodo.org/record/3497068/files/Img5992.jpg		https://zenodo.org/record/3497068/files/SAMERAMAImg5992.jpg	false
59	5992/23-24	5992/1-24	5992	II	F			P	C	2.5198	0.7835	3.21608168474793			/	/	/		https://zenodo.org/record/3497068/files/Img5992.jpg		https://zenodo.org/record/3497068/files/SAMERAMAImg5992.jpg	false
60	5993/1-2	5993/1-2	5993	II	B			S	E	3.2016	0.7051	4.54063253439229			M	Y	C		https://zenodo.org/record/3497068/files/Img5993.jpg		https://zenodo.org/record/3497068/files/SAMERAMAImg5993.jpg	false
61	5994/1-2	5994/1-20	5994	III	F			S	N/A	5.2973	1.2842	4.12498053262732			M	Y	C		https://zenodo.org/record/3497068/files/Img5994.jpg		https://zenodo.org/record/3497068/files/SAMERAMAImg5994.jpg	false
62	5994/3-4	5994/1-20	5994	III	F			S	N/A	3.2016	0.7051	4.54063253439229			M	Y	C		https://zenodo.org/record/3497068/files/Img5994.jpg		https://zenodo.org/record/3497068/files/SAMERAMAImg5994.jpg	false
63	5994/5-6	5994/1-20	5994	III	F			S	N/A	3.3272	0.8016	4.15069860279441			M	Y	C		https://zenodo.org/record/3497068/files/Img5994.jpg		https://zenodo.org/record/3497068/files/SAMERAMAImg5994.jpg	false
64	5994/7-8	5994/1-20	5994	III	F			S	N/A	5.7439	0.6721	8.5461984823687			S	Y	C		https://zenodo.org/record/3497068/files/Img5994.jpg		https://zenodo.org/record/3497068/files/SAMERAMAImg5994.jpg	false
65	5994/9-10	5994/1-20	5994	III	F			P	O	2.3739	1.2224	1.94199934554974			/	/	/		https://zenodo.org/record/3497068/files/Img5994.jpg		https://zenodo.org/record/3497068/files/SAMERAMAImg5994.jpg	false
66	5994/11-12	5994/1-20	5994	III	F			S	N/A	4.1278	0.7786	5.3015669149756			S	Y	C		https://zenodo.org/record/3497068/files/Img5994.jpg		https://zenodo.org/record/3497068/files/SAMERAMAImg5994.jpg	false
67	5994/13-14	5994/1-20	5994	III	F			S	N/A	4.0648	0.663	6.13092006033182			S	Y	C		https://zenodo.org/record/3497068/files/Img5994.jpg		https://zenodo.org/record/3497068/files/SAMERAMAImg5994.jpg	false
68	5994/15-16	5994/1-20	5994	III	F			P	C	4.2446	1.2855	3.30190587320109			/	/	/		https://zenodo.org/record/3497068/files/Img5994.jpg		https://zenodo.org/record/3497068/files/SAMERAMAImg5994.jpg	false
69	5994/17-18	5994/1-20	5994	III	F			P	E	1.7108	0.8258	2.07168806006297			/	/	/		https://zenodo.org/record/3497068/files/Img5994.jpg		https://zenodo.org/record/3497068/files/SAMERAMAImg5994.jpg	false
70	5994/19-20	5994/1-20	5994	III	F			P	O	1.4961	0.8258	1.81169774763865			/	/	/		https://zenodo.org/record/3497068/files/Img5994.jpg		https://zenodo.org/record/3497068/files/SAMERAMAImg5994.jpg	false
71	5995/1-2	5995/1-16	5995	III	B			S	N/A	5.0773	0.6721	7.55438178842434			S	Y	C		https://zenodo.org/record/3497068/files/Img5995.jpg		https://zenodo.org/record/3497068/files/SAMERAMAImg5995.jpg	false
72	5995/3-4	5995/1-16	5995	III	B			S	N/A	3.4482	0.7179	4.80317592979524			S	N	C		https://zenodo.org/record/3497068/files/Img5995.jpg		https://zenodo.org/record/3497068/files/SAMERAMAImg5995.jpg	false
73	5995/5-6	5995/1-16	5995	III	B			P	D	1.3545	0.6721	2.01532510043148			/	/	/		https://zenodo.org/record/3497068/files/Img5995.jpg		https://zenodo.org/record/3497068/files/SAMERAMAImg5995.jpg	false
74	5995/7-8	5995/1-16	5995	III	B			P	E	2.2056	0.7727	2.85440662611622			/	/	/		https://zenodo.org/record/3497068/files/Img5995.jpg		https://zenodo.org/record/3497068/files/SAMERAMAImg5995.jpg	false
75	5995/9-10	5995/1-16	5995	III	B			P	E	2.3783	1.0474	2.27067023104831			/	/	/		https://zenodo.org/record/3497068/files/Img5995.jpg		https://zenodo.org/record/3497068/files/SAMERAMAImg5995.jpg	false
76	5995/11-12	5995/1-16	5995	III	B			P	O	2.5925	0.7178	3.61173028698802			/	/	/		https://zenodo.org/record/3497068/files/Img5995.jpg		https://zenodo.org/record/3497068/files/SAMERAMAImg5995.jpg	false
77	5995/13-14	5995/1-16	5995	III	B			P	O	2.9606	0.9113	3.2487654998354			/	/	/		https://zenodo.org/record/3497068/files/Img5995.jpg		https://zenodo.org/record/3497068/files/SAMERAMAImg5995.jpg	false
78	5995/15-16	5995/1-16	5995	III	B			P	O	2.0307	0.826	2.45847457627119			/	/	/		https://zenodo.org/record/3497068/files/Img5995.jpg		https://zenodo.org/record/3497068/files/SAMERAMAImg5995.jpg	false
79	5996/1-2	5996/1-56	5996	IV	F			P	E	1.1372	0.7408	1.53509719222462			/	/	/		https://zenodo.org/record/3497068/files/Img5996.jpg		https://zenodo.org/record/3497068/files/SAMERAMAImg5996.jpg	false
80	5996/3-4	5996/1-56	5996	IV	F			P	O	1.8258	0.6479	2.81802747337552			/	/	/		https://zenodo.org/record/3497068/files/Img5996.jpg		https://zenodo.org/record/3497068/files/SAMERAMAImg5996.jpg	false
81	5996/5-6	5996/1-56	5996	IV	F			P	E	0.8021	0.6403	1.25269404966422			/	/	/		https://zenodo.org/record/3497068/files/Img5996.jpg		https://zenodo.org/record/3497068/files/SAMERAMAImg5996.jpg	false
82	5996/7-8	5996/1-56	5996	IV	F			P	E	0.6609	0.8376	0.789040114613181			/	/	/		https://zenodo.org/record/3497068/files/Img5996.jpg		https://zenodo.org/record/3497068/files/SAMERAMAImg5996.jpg	false
83	5996/9-10	5996/1-56	5996	IV	F			S	N/A	9.2192	0.7391	12.4735489108375			M	N	S		https://zenodo.org/record/3497068/files/Img5996.jpg		https://zenodo.org/record/3497068/files/SAMERAMAImg5996.jpg	false
84	5996/11-12	5996/1-56	5996	IV	F			P	E	0.9867	0.4602	2.14406779661017			/	/	/		https://zenodo.org/record/3497068/files/Img5996.jpg		https://zenodo.org/record/3497068/files/SAMERAMAImg5996.jpg	false
85	5996/13-14	5996/1-56	5996	IV	F			P	E	2.0702	1.0359	1.9984554493677			/	/	/		https://zenodo.org/record/3497068/files/Img5996.jpg		https://zenodo.org/record/3497068/files/SAMERAMAImg5996.jpg	false
86	5996/15-16	5996/1-56	5996	IV	F			P	E	1.3937	0.8388	1.66154029566047			/	/	/		https://zenodo.org/record/3497068/files/Img5996.jpg		https://zenodo.org/record/3497068/files/SAMERAMAImg5996.jpg	false
87	5996/17-18	5996/1-56	5996	IV	F			P	E	1.1236	0.9372	1.19889031156637			/	/	/		https://zenodo.org/record/3497068/files/Img5996.jpg		https://zenodo.org/record/3497068/files/SAMERAMAImg5996.jpg	false
88	5996/19-20	5996/1-56	5996	IV	F			P	E	1.5283	0.5745	2.66022628372498			/	/	/		https://zenodo.org/record/3497068/files/Img5996.jpg		https://zenodo.org/record/3497068/files/SAMERAMAImg5996.jpg	false
89	5996/21-22	5996/1-56	5996	IV	F			P	E	0.6609	0.3483	1.89750215331611			/	/	/		https://zenodo.org/record/3497068/files/Img5996.jpg		https://zenodo.org/record/3497068/files/SAMERAMAImg5996.jpg	false
90	5996/23-24	5996/1-56	5996	IV	F			P	O	1.3449	0.7711	1.74413175982363			/	/	/		https://zenodo.org/record/3497068/files/Img5996.jpg		https://zenodo.org/record/3497068/files/SAMERAMAImg5996.jpg	false
91	5996/25-26	5996/1-56	5996	IV	F			P	O	1.9617	0.8881	2.20887287467628			/	/	/		https://zenodo.org/record/3497068/files/Img5996.jpg		https://zenodo.org/record/3497068/files/SAMERAMAImg5996.jpg	false
92	5996/27-28	5996/1-56	5996	IV	F			P	E	1.0885	0.4541	2.39704910812596			/	/	/		https://zenodo.org/record/3497068/files/Img5996.jpg		https://zenodo.org/record/3497068/files/SAMERAMAImg5996.jpg	false
93	5996/29-30	5996/1-56	5996	IV	F			P	E	1.5218	0.4927	3.08869494621473			/	/	/		https://zenodo.org/record/3497068/files/Img5996.jpg		https://zenodo.org/record/3497068/files/SAMERAMAImg5996.jpg	false
94	5996/31-32	5996/1-56	5996	IV	F			P	C	1.6043	0.4852	3.30647155812036			/	/	/		https://zenodo.org/record/3497068/files/Img5996.jpg		https://zenodo.org/record/3497068/files/SAMERAMAImg5996.jpg	false
95	5996/33-34	5996/1-56	5996	IV	F			P	E	1.684	0.8081	2.08390050736295			/	/	/		https://zenodo.org/record/3497068/files/Img5996.jpg		https://zenodo.org/record/3497068/files/SAMERAMAImg5996.jpg	false
96	5996/35-36	5996/1-56	5996	IV	F			P	E	0.9904	0.5509	1.79778544200399			/	/	/		https://zenodo.org/record/3497068/files/Img5996.jpg		https://zenodo.org/record/3497068/files/SAMERAMAImg5996.jpg	false
97	5996/37-38	5996/1-56	5996	IV	F			P	E	0.4877	0.3553	1.37264283703912			/	/	/		https://zenodo.org/record/3497068/files/Img5996.jpg		https://zenodo.org/record/3497068/files/SAMERAMAImg5996.jpg	false
98	5996/39-40	5996/1-56	5996	IV	F			P	E	0.5954	0.5931	1.00387792952285			/	/	/		https://zenodo.org/record/3497068/files/Img5996.jpg		https://zenodo.org/record/3497068/files/SAMERAMAImg5996.jpg	false
99	5996/41-42	5996/1-56	5996	IV	F			P	O	1.3381	0.7391	1.81044513597619			/	/	/		https://zenodo.org/record/3497068/files/Img5996.jpg		https://zenodo.org/record/3497068/files/SAMERAMAImg5996.jpg	false
100	5996/43-44	5996/1-56	5996	IV	F			P	E	0.826	0.7958	1.03794923347575			/	/	/		https://zenodo.org/record/3497068/files/Img5996.jpg		https://zenodo.org/record/3497068/files/SAMERAMAImg5996.jpg	false
101	5996/45-46	5996/1-56	5996	IV	F			P	O	1.5179	0.6572	2.3096469872185			/	/	/		https://zenodo.org/record/3497068/files/Img5996.jpg		https://zenodo.org/record/3497068/files/SAMERAMAImg5996.jpg	false
102	5996/47-48	5996/1-56	5996	IV	F			P	R	0.826	0.7945	1.03964757709251			/	/	/		https://zenodo.org/record/3497068/files/Img5996.jpg		https://zenodo.org/record/3497068/files/SAMERAMAImg5996.jpg	false
103	5996/49-50	5996/1-56	5996	IV	F			P	C	0.6628	0.2032	3.26181102362205			/	/	/		https://zenodo.org/record/3497068/files/Img5996.jpg		https://zenodo.org/record/3497068/files/SAMERAMAImg5996.jpg	false
104	5996/51-52	5996/1-56	5996	IV	F			P	E	0.9362	0.7943	1.17864786604557			/	/	/		https://zenodo.org/record/3497068/files/Img5996.jpg		https://zenodo.org/record/3497068/files/SAMERAMAImg5996.jpg	false
105	5996/53-54	5996/1-56	5996	IV	F			P	E	0.808	0.4853	1.66494951576345			/	/	/		https://zenodo.org/record/3497068/files/Img5996.jpg		https://zenodo.org/record/3497068/files/SAMERAMAImg5996.jpg	false
106	5996/55-56	5996/1-56	5996	IV	F			P	O	0.9056	0.7791	1.16236683352586			/	/	/		https://zenodo.org/record/3497068/files/Img5996.jpg		https://zenodo.org/record/3497068/files/SAMERAMAImg5996.jpg	false
107	5997/1-2	5997/1-52	5997	IV	B			P	E	1.2563	0.7881	1.59408704479127			/	/	/		https://zenodo.org/record/3497068/files/Img5997.jpg		https://zenodo.org/record/3497068/files/SAMERAMAImg5997.jpg	false
108	5997/3-4	5997/1-52	5997	IV	B			P	E	1.7659	1.0251	1.722661203785			/	/	/		https://zenodo.org/record/3497068/files/Img5997.jpg		https://zenodo.org/record/3497068/files/SAMERAMAImg5997.jpg	false
109	5997/5-6	5997/1-52	5997	IV	B			P	O	1.568	0.796	1.96984924623116			/	/	/		https://zenodo.org/record/3497068/files/Img5997.jpg		https://zenodo.org/record/3497068/files/SAMERAMAImg5997.jpg	false
110	5997/7-8	5997/1-52	5997	IV	B			P	E	2.0571	1.2317	1.6701307136478			/	/	/		https://zenodo.org/record/3497068/files/Img5997.jpg		https://zenodo.org/record/3497068/files/SAMERAMAImg5997.jpg	false
111	5997/9-10	5997/1-52	5997	IV	B			P	E	1.1018	0.7323	1.50457462788475			/	/	/		https://zenodo.org/record/3497068/files/Img5997.jpg		https://zenodo.org/record/3497068/files/SAMERAMAImg5997.jpg	false
112	5997/11-12	5997/1-52	5997	IV	B			P	O	1.6814	0.8731	1.92578169740007			/	/	/		https://zenodo.org/record/3497068/files/Img5997.jpg		https://zenodo.org/record/3497068/files/SAMERAMAImg5997.jpg	false
113	5997/13-14	5997/1-52	5997	IV	B			P	O	1.8129	0.5574	3.2524219590958			/	/	/		https://zenodo.org/record/3497068/files/Img5997.jpg		https://zenodo.org/record/3497068/files/SAMERAMAImg5997.jpg	false
114	5997/15-16	5997/1-52	5997	IV	B			P	C	1.6446	0.6967	2.36055691115258			/	/	/		https://zenodo.org/record/3497068/files/Img5997.jpg		https://zenodo.org/record/3497068/files/SAMERAMAImg5997.jpg	false
115	5997/17-18	5997/1-52	5997	IV	B			S	N/A	2.6077	0.5305	4.91555136663525			S	N	C		https://zenodo.org/record/3497068/files/Img5997.jpg		https://zenodo.org/record/3497068/files/SAMERAMAImg5997.jpg	false
116	5997/19-20	5997/1-52	5997	IV	B			P	E	0.9564	0.6845	1.39722425127831			/	/	/		https://zenodo.org/record/3497068/files/Img5997.jpg		https://zenodo.org/record/3497068/files/SAMERAMAImg5997.jpg	false
117	5997/21-22	5997/1-52	5997	IV	B			P	E	0.826	0.4433	1.86329799233025			/	/	/		https://zenodo.org/record/3497068/files/Img5997.jpg		https://zenodo.org/record/3497068/files/SAMERAMAImg5997.jpg	false
118	5997/23-24	5997/1-52	5997	IV	B			P	C	0.9464	0.808	1.17128712871287			/	/	/		https://zenodo.org/record/3497068/files/Img5997.jpg		https://zenodo.org/record/3497068/files/SAMERAMAImg5997.jpg	false
119	5997/25-26	5997/1-52	5997	IV	B			P	E	1.1535	0.8199	1.40687888766923			/	/	/		https://zenodo.org/record/3497068/files/Img5997.jpg		https://zenodo.org/record/3497068/files/SAMERAMAImg5997.jpg	false
120	5997/27-28	5997/1-52	5997	IV	B			S	N/A	5.619	0.5441	10.3271457452674			S	N	C		https://zenodo.org/record/3497068/files/Img5997.jpg		https://zenodo.org/record/3497068/files/SAMERAMAImg5997.jpg	false
121	5997/29-30	5997/1-52	5997	IV	B			S	N/A	2.3978	0.5418	4.42561830933924			S	N	C		https://zenodo.org/record/3497068/files/Img5997.jpg		https://zenodo.org/record/3497068/files/SAMERAMAImg5997.jpg	false
122	5997/31-32	5997/1-52	5997	IV	B			P	O	1.2812	0.6422	1.99501712862037			/	/	/		https://zenodo.org/record/3497068/files/Img5997.jpg		https://zenodo.org/record/3497068/files/SAMERAMAImg5997.jpg	false
123	5997/33-34	5997/1-52	5997	IV	B			S	N/A	3.421	0.6914	4.94793173271623			M	N	E		https://zenodo.org/record/3497068/files/Img5997.jpg		https://zenodo.org/record/3497068/files/SAMERAMAImg5997.jpg	false
124	5997/35-36	5997/1-52	5997	IV	B			P	E	1.6312	0.6403	2.54755583320319			/	/	/		https://zenodo.org/record/3497068/files/Img5997.jpg		https://zenodo.org/record/3497068/files/SAMERAMAImg5997.jpg	false
125	5997/37-38	5997/1-52	5997	IV	B			P	E	1.5954	0.7408	2.15361771058315			/	/	/		https://zenodo.org/record/3497068/files/Img5997.jpg		https://zenodo.org/record/3497068/files/SAMERAMAImg5997.jpg	false
126	5997/39-40	5997/1-52	5997	IV	B			P	E	1.5179	0.9255	1.64008643976229			/	/	/		https://zenodo.org/record/3497068/files/Img5997.jpg		https://zenodo.org/record/3497068/files/SAMERAMAImg5997.jpg	false
127	5997/41-42	5997/1-52	5997	IV	B			P	O	1.3937	0.8989	1.55045055067304			/	/	/		https://zenodo.org/record/3497068/files/Img5997.jpg		https://zenodo.org/record/3497068/files/SAMERAMAImg5997.jpg	false
128	5997/43-44	5997/1-52	5997	IV	B			P	E	1.4024	0.8617	1.6274805616804			/	/	/		https://zenodo.org/record/3497068/files/Img5997.jpg		https://zenodo.org/record/3497068/files/SAMERAMAImg5997.jpg	false
129	5997/45-46	5997/1-52	5997	IV	B			P	E	0.9706	0.67	1.44865671641791			/	/	/		https://zenodo.org/record/3497068/files/Img5997.jpg		https://zenodo.org/record/3497068/files/SAMERAMAImg5997.jpg	false
130	5997/47-48	5997/1-52	5997	IV	B			P	C	2.4951	0.6403	3.89676714040294			/	/	/		https://zenodo.org/record/3497068/files/Img5997.jpg		https://zenodo.org/record/3497068/files/SAMERAMAImg5997.jpg	false
131	5997/49-50	5997/1-52	5997	IV	B			P	E	0.9296	0.5143	1.80750534707369			/	/	/		https://zenodo.org/record/3497068/files/Img5997.jpg		https://zenodo.org/record/3497068/files/SAMERAMAImg5997.jpg	false
132	5997/51-52	5997/1-52	5997	IV	B			P	E	1.7498	0.5952	2.93985215053763			/	/	/		https://zenodo.org/record/3497068/files/Img5997.jpg		https://zenodo.org/record/3497068/files/SAMERAMAImg5997.jpg	false
133	5998/1-2	5998/1-22	5998	V	F			P	E	1.3971	0.9664	1.44567466887417			/	/	/		https://zenodo.org/record/3497068/files/Img5998.jpg		https://zenodo.org/record/3497068/files/SAMERAMAImg5998.jpg	false
134	5998/3-4	5998/1-22	5998	V	F			S	N/A	9.033	0.6481	13.9376639407499			M	N	C		https://zenodo.org/record/3497068/files/Img5998.jpg		https://zenodo.org/record/3497068/files/SAMERAMAImg5998.jpg	false
135	5998/5-6	5998/1-22	5998	V	F			P	O	2.373	0.876	2.70890410958904			/	/	/		https://zenodo.org/record/3497068/files/Img5998.jpg		https://zenodo.org/record/3497068/files/SAMERAMAImg5998.jpg	false
136	5998/7-8	5998/1-22	5998	V	F			P	C	1.5319	0.7928	1.93226538849647			/	/	/		https://zenodo.org/record/3497068/files/Img5998.jpg		https://zenodo.org/record/3497068/files/SAMERAMAImg5998.jpg	false
137	5998/9-10	5998/1-22	5998	V	F			P	E	2.3933	0.8436	2.83700806069227			/	/	/		https://zenodo.org/record/3497068/files/Img5998.jpg		https://zenodo.org/record/3497068/files/SAMERAMAImg5998.jpg	false
138	5998/11-12	5998/1-22	5998	V	F			P	C	1.4746	1.2961	1.13772085487231			/	/	/		https://zenodo.org/record/3497068/files/Img5998.jpg		https://zenodo.org/record/3497068/files/SAMERAMAImg5998.jpg	false
139	5998/13-14	5998/1-22	5998	V	F			P	E	0.8375	0.9664	0.866618377483444			/	/	/		https://zenodo.org/record/3497068/files/Img5998.jpg		https://zenodo.org/record/3497068/files/SAMERAMAImg5998.jpg	false
140	5998/15-16	5998/1-22	5998	V	F			P	O	3.015	0.8248	3.65543161978661							https://zenodo.org/record/3497068/files/Img5998.jpg		https://zenodo.org/record/3497068/files/SAMERAMAImg5998.jpg	false
141	5998/17-18	5998/1-22	5998	V	F			S	O	7.6111	0.5433	14.0090189582183			S	N	S		https://zenodo.org/record/3497068/files/Img5998.jpg		https://zenodo.org/record/3497068/files/SAMERAMAImg5998.jpg	false
142	5998/19-20	5998/1-22	5998	V	F			P	O	0.8333	0.667	1.24932533733133			/	/	/		https://zenodo.org/record/3497068/files/Img5998.jpg		https://zenodo.org/record/3497068/files/SAMERAMAImg5998.jpg	false
143	5998/21-22	5998/1-22	5998	V	F			P	E	2.829	0.8857	3.19408377554477			/	/	/		https://zenodo.org/record/3497068/files/Img5998.jpg		https://zenodo.org/record/3497068/files/SAMERAMAImg5998.jpg	false
144	5999/1-2	5999/1-26	5999	V	B			P	E	3.6125	1.0834	3.33441019014215			/	/	/		https://zenodo.org/record/3497068/files/Img5999.jpg		https://zenodo.org/record/3497068/files/SAMERAMAImg5999.jpg	false
145	5999/3-4	5999/1-26	5999	V	B			S	N/A	3.8472	0.7094	5.42317451367353			S	N	C		https://zenodo.org/record/3497068/files/Img5999.jpg		https://zenodo.org/record/3497068/files/SAMERAMAImg5999.jpg	false
146	5999/5-6	5999/1-26	5999	V	B			S	N/A	4.9045	0.5921	8.28322918425942			M	N	S		https://zenodo.org/record/3497068/files/Img5999.jpg		https://zenodo.org/record/3497068/files/SAMERAMAImg5999.jpg	false
147	5999/7-8	5999/1-26	5999	V	B			S	N/A	5.8937	0.6507	9.05747656370063			M	N	S		https://zenodo.org/record/3497068/files/Img5999.jpg		https://zenodo.org/record/3497068/files/SAMERAMAImg5999.jpg	false
148	5999/9-10	5999/1-26	5999	V	B			P	E	2.0157	1.0309	1.9552817926084			/	/	/		https://zenodo.org/record/3497068/files/Img5999.jpg		https://zenodo.org/record/3497068/files/SAMERAMAImg5999.jpg	false
149	5999/11-12	5999/1-26	5999	V	B			S	N/A	10.379	0.475	21.8505263157895			M	N	S		https://zenodo.org/record/3497068/files/Img5999.jpg		https://zenodo.org/record/3497068/files/SAMERAMAImg5999.jpg	false
150	5999/13-14	5999/1-26	5999	V	B			P	O	1.4194	1.0085	1.40743678730788			/	/	/		https://zenodo.org/record/3497068/files/Img5999.jpg		https://zenodo.org/record/3497068/files/SAMERAMAImg5999.jpg	false
151	5999/15-16	5999/1-26	5999	V	B			P	C	2.2442	0.6871	3.26619123853879			/	/	/		https://zenodo.org/record/3497068/files/Img5999.jpg		https://zenodo.org/record/3497068/files/SAMERAMAImg5999.jpg	false
152	5999/17-18	5999/1-26	5999	V	B			P	E	0.8436	0.7907	1.06690274440369			/	/	/		https://zenodo.org/record/3497068/files/Img5999.jpg		https://zenodo.org/record/3497068/files/SAMERAMAImg5999.jpg	false
153	5999/19-20	5999/1-26	5999	V	B			P	C	1.1337	0.5034	2.25208581644815			/	/	/		https://zenodo.org/record/3497068/files/Img5999.jpg		https://zenodo.org/record/3497068/files/SAMERAMAImg5999.jpg	false
154	5999/21-22	5999/1-26	5999	V	B			P	O	2.3053	1.0033	2.29771753214392			/	/	/		https://zenodo.org/record/3497068/files/Img5999.jpg		https://zenodo.org/record/3497068/files/SAMERAMAImg5999.jpg	false
155	5999/23-24	5999/1-26	5999	V	B			P	E	2.2589	1.0751	2.10110687377918			/	/	/		https://zenodo.org/record/3497068/files/Img5999.jpg		https://zenodo.org/record/3497068/files/SAMERAMAImg5999.jpg	false
156	5999/25-26	5999/1-26	5999	V	B			P	C	3.4229	1.2718	2.69138229281334			/	/	/		https://zenodo.org/record/3497068/files/Img5999.jpg		https://zenodo.org/record/3497068/files/SAMERAMAImg5999.jpg	false
157	6000/1-2	6000/1-34	6000	VI	F			P	E	2.698	1.482	1.82051282051282			/	/	/		https://zenodo.org/record/3497068/files/Img6000.jpg		https://zenodo.org/record/3497068/files/SAMERAMAImg6000.jpg	false
158	6000/3-4	6000/1-34	6000	VI	F			S	N/A	4.005	0.72	5.5625			M	Y	S		https://zenodo.org/record/3497068/files/Img6000.jpg		https://zenodo.org/record/3497068/files/SAMERAMAImg6000.jpg	false
159	6000/5-6	6000/1-34	6000	VI	F			P	E	1.605	1.571	1.02164226607257			/	/	/		https://zenodo.org/record/3497068/files/Img6000.jpg		https://zenodo.org/record/3497068/files/SAMERAMAImg6000.jpg	false
160	6000/7-8	6000/1-34	6000	VI	F			P	C	2.697	1.038	2.59826589595376			/	/	/		https://zenodo.org/record/3497068/files/Img6000.jpg		https://zenodo.org/record/3497068/files/SAMERAMAImg6000.jpg	false
161	6000/9-10	6000/1-34	6000	VI	F			P	C	2.85	0.922	3.09110629067245			/	/	/		https://zenodo.org/record/3497068/files/Img6000.jpg		https://zenodo.org/record/3497068/files/SAMERAMAImg6000.jpg	false
162	6000/11-12	6000/1-34	6000	VI	F			S	N/A	3.76	0.778	4.83290488431877			M	N	S		https://zenodo.org/record/3497068/files/Img6000.jpg		https://zenodo.org/record/3497068/files/SAMERAMAImg6000.jpg	false
163	6000/13-14	6000/1-34	6000	VI	F			P	C	4.742	1.333	3.55738934733683			/	/	/		https://zenodo.org/record/3497068/files/Img6000.jpg		https://zenodo.org/record/3497068/files/SAMERAMAImg6000.jpg	false
164	6000/15-16	6000/1-34	6000	VI	F			P	E	3.012	2.295	1.31241830065359			/	/	/		https://zenodo.org/record/3497068/files/Img6000.jpg		https://zenodo.org/record/3497068/files/SAMERAMAImg6000.jpg	false
165	6000/17-18	6000/1-34	6000	VI	F			P	E	1.403	1.185	1.18396624472574			/	/	/		https://zenodo.org/record/3497068/files/Img6000.jpg		https://zenodo.org/record/3497068/files/SAMERAMAImg6000.jpg	false
166	6000/19-20	6000/1-34	6000	VI	F			P	E	2.055	1.107	1.85636856368564			/	/	/		https://zenodo.org/record/3497068/files/Img6000.jpg		https://zenodo.org/record/3497068/files/SAMERAMAImg6000.jpg	false
167	6000/21-22	6000/1-34	6000	VI	F			P	E	3.065	0.822	3.7287104622871			/	/	/		https://zenodo.org/record/3497068/files/Img6000.jpg		https://zenodo.org/record/3497068/files/SAMERAMAImg6000.jpg	false
168	6000/23-24	6000/1-34	6000	VI	F			P	C	2.122	1.448	1.46546961325967			/	/	/		https://zenodo.org/record/3497068/files/Img6000.jpg		https://zenodo.org/record/3497068/files/SAMERAMAImg6000.jpg	false
169	6000/25-26	6000/1-34	6000	VI	F			P	E	2.673	0.922	2.89913232104121			/	/	/		https://zenodo.org/record/3497068/files/Img6000.jpg		https://zenodo.org/record/3497068/files/SAMERAMAImg6000.jpg	false
170	6000/27-28	6000/1-34	6000	VI	F			P	C	1.926	0.724	2.66022099447514			/	/	/		https://zenodo.org/record/3497068/files/Img6000.jpg		https://zenodo.org/record/3497068/files/SAMERAMAImg6000.jpg	false
171	6000/29-30	6000/1-34	6000	VI	F			P	E	1.97	1.407	1.4001421464108			/	/	/		https://zenodo.org/record/3497068/files/Img6000.jpg		https://zenodo.org/record/3497068/files/SAMERAMAImg6000.jpg	false
172	6000/31-32	6000/1-34	6000	VI	F			P	O	2.083	1.27	1.64015748031496			/	/	/		https://zenodo.org/record/3497068/files/Img6000.jpg		https://zenodo.org/record/3497068/files/SAMERAMAImg6000.jpg	false
173	6000/33-34	6000/1-34	6000	VI	F			P	O	2.111	0.652	3.23773006134969			/	/	/		https://zenodo.org/record/3497068/files/Img6000.jpg		https://zenodo.org/record/3497068/files/SAMERAMAImg6000.jpg	false
174	6001/1-2	6001/1-68	6001	VI	B			S	N/A	3.4	0.763	4.45609436435124			M	N	C		https://zenodo.org/record/3497068/files/Img6001.jpg		https://zenodo.org/record/3497068/files/SAMERAMAImg6001.jpg	false
175	6001/3-4	6001/1-68	6001	VI	B			P	C	3.206	1.258	2.54848966613672			/	/	/		https://zenodo.org/record/3497068/files/Img6001.jpg		https://zenodo.org/record/3497068/files/SAMERAMAImg6001.jpg	false
176	6001/5-6	6001/1-68	6001	VI	B			P	E	3.054	2.219	1.37629562866156			/	/	/		https://zenodo.org/record/3497068/files/Img6001.jpg		https://zenodo.org/record/3497068/files/SAMERAMAImg6001.jpg	false
177	6001/7-8	6001/1-68	6001	VI	F			P	E	2.676	1.376	1.94476744186047			/	/	/		https://zenodo.org/record/3497068/files/Img6001.jpg		https://zenodo.org/record/3497068/files/SAMERAMAImg6001.jpg	false
178	6001/9-10	6001/1-68	6001	VI	B			P	C	2.462	0.87	2.82988505747126			/	/	/		https://zenodo.org/record/3497068/files/Img6001.jpg		https://zenodo.org/record/3497068/files/SAMERAMAImg6001.jpg	false
179	6001/11-12	6001/1-68	6001	VI	B			P	C	2.775	1.145	2.4235807860262			/	/	/		https://zenodo.org/record/3497068/files/Img6001.jpg		https://zenodo.org/record/3497068/files/SAMERAMAImg6001.jpg	false
180	6001/13-14	6001/1-68	6001	VI	B			S	N/A	2.277	0.382	5.96073298429319			M	Y	C		https://zenodo.org/record/3497068/files/Img6001.jpg		https://zenodo.org/record/3497068/files/SAMERAMAImg6001.jpg	false
181	6001/15-16	6001/1-68	6001	VI	B			P	O	2.54	1.675	1.51641791044776			/		/		https://zenodo.org/record/3497068/files/Img6001.jpg		https://zenodo.org/record/3497068/files/SAMERAMAImg6001.jpg	false
182	6001/17-18	6001/1-68	6001	VI	B			P	O	1.909	1.111	1.71827182718272			/	/	/		https://zenodo.org/record/3497068/files/Img6001.jpg		https://zenodo.org/record/3497068/files/SAMERAMAImg6001.jpg	false
183	6001/19-20	6001/1-68	6001	VI	B			P	O	2.732	1.407	1.94171997157072			/	/	/		https://zenodo.org/record/3497068/files/Img6001.jpg		https://zenodo.org/record/3497068/files/SAMERAMAImg6001.jpg	false
184	6001/21-22	6001/1-68	6001	VI	B			P	O	1.689	1.127	1.49866903283052			/	/	/		https://zenodo.org/record/3497068/files/Img6001.jpg		https://zenodo.org/record/3497068/files/SAMERAMAImg6001.jpg	false
185	6001/23-24	6001/1-68	6001	VI	B			P	O	2.922	0.843	3.46619217081851			/	/	/		https://zenodo.org/record/3497068/files/Img6001.jpg		https://zenodo.org/record/3497068/files/SAMERAMAImg6001.jpg	false
186	6001/25-26	6001/1-68	6001	VI	B			P	O	1.651	1.223	1.34995911692559			/	/	/		https://zenodo.org/record/3497068/files/Img6001.jpg		https://zenodo.org/record/3497068/files/SAMERAMAImg6001.jpg	false
187	6001/27-28	6001/1-68	6001	VI	B			P	O	1.376	1.024	1.34375			/	/	/		https://zenodo.org/record/3497068/files/Img6001.jpg		https://zenodo.org/record/3497068/files/SAMERAMAImg6001.jpg	false
188	6001/29-30	6001/1-68	6001	VI	B			P	O	4.128	1.847	2.23497563616676			/	/	/		https://zenodo.org/record/3497068/files/Img6001.jpg		https://zenodo.org/record/3497068/files/SAMERAMAImg6001.jpg	false
189	6001/31-32	6001/1-68	6001	VI	B			P	O	4.048	1.299	3.11624326404927			/	/	/		https://zenodo.org/record/3497068/files/Img6001.jpg		https://zenodo.org/record/3497068/files/SAMERAMAImg6001.jpg	false
190	6001/33-34	6001/1-68	6001	VI	B			P	C	3.444	1.573	2.18944691671964			/	/	/		https://zenodo.org/record/3497068/files/Img6001.jpg		https://zenodo.org/record/3497068/files/SAMERAMAImg6001.jpg	false
191	6001/35-36	6001/1-68	6001	VI	B			P	E	1.755	0.843	2.08185053380783			/	/	/		https://zenodo.org/record/3497068/files/Img6001.jpg		https://zenodo.org/record/3497068/files/SAMERAMAImg6001.jpg	false
192	6001/37-38	6001/1-68	6001	VI	B			P	O	1.797	1.307	1.37490436113236			/	/	/		https://zenodo.org/record/3497068/files/Img6001.jpg		https://zenodo.org/record/3497068/files/SAMERAMAImg6001.jpg	false
193	6001/39-40	6001/1-68	6001	VI	B			P	O	3.747	1.545	2.4252427184466			/	/	/		https://zenodo.org/record/3497068/files/Img6001.jpg		https://zenodo.org/record/3497068/files/SAMERAMAImg6001.jpg	false
194	6001/41-42	6001/1-68	6001	VI	B			P	O	2.594	0.657	3.9482496194825			/	/	/		https://zenodo.org/record/3497068/files/Img6001.jpg		https://zenodo.org/record/3497068/files/SAMERAMAImg6001.jpg	false
195	6001/43-44	6001/1-68	6001	VI	B			P	O	2.062	1.335	1.54456928838951			/	/	/		https://zenodo.org/record/3497068/files/Img6001.jpg		https://zenodo.org/record/3497068/files/SAMERAMAImg6001.jpg	false
196	6001/45-46	6001/1-68	6001	VI	B			P	O	4.278	1.27	3.36850393700787			/	/	/		https://zenodo.org/record/3497068/files/Img6001.jpg		https://zenodo.org/record/3497068/files/SAMERAMAImg6001.jpg	false
197	6001/47-48	6001/1-68	6001	VI	B			P	C	3.43	1.573	2.18054672600127			/	/	/		https://zenodo.org/record/3497068/files/Img6001.jpg		https://zenodo.org/record/3497068/files/SAMERAMAImg6001.jpg	false
198	6001/49-50	6001/1-68	6001	VI	B			P	E	2.289	1.452	1.57644628099174			/	/	/		https://zenodo.org/record/3497068/files/Img6001.jpg		https://zenodo.org/record/3497068/files/SAMERAMAImg6001.jpg	false
199	6001/51-52	6001/1-68	6001	VI	B			P	E	2.085	1.335	1.56179775280899			/	/	/		https://zenodo.org/record/3497068/files/Img6001.jpg		https://zenodo.org/record/3497068/files/SAMERAMAImg6001.jpg	false
200	6001/53-54	6001/1-68	6001	VI	B			P	O	2.37	0.893	2.65397536394177			/	/	/		https://zenodo.org/record/3497068/files/Img6001.jpg		https://zenodo.org/record/3497068/files/SAMERAMAImg6001.jpg	false
201	6001/55-56	6001/1-68	6001	VI	B			P	O	1.515	1.207	1.25517812758906			/	/	/		https://zenodo.org/record/3497068/files/Img6001.jpg		https://zenodo.org/record/3497068/files/SAMERAMAImg6001.jpg	false
202	6001/57-58	6001/1-68	6001	VI	B			P	C	1.566	0.704	2.22443181818182			/	/	/		https://zenodo.org/record/3497068/files/Img6001.jpg		https://zenodo.org/record/3497068/files/SAMERAMAImg6001.jpg	false
203	6001/59-60	6001/1-68	6001	VI	B			P	O	1.622	1.44	1.12638888888889			/	/	/		https://zenodo.org/record/3497068/files/Img6001.jpg		https://zenodo.org/record/3497068/files/SAMERAMAImg6001.jpg	false
204	6001/61-62	6001/1-68	6001	VI	B			P	O	1.676	0.893	1.87681970884658			/	/	/		https://zenodo.org/record/3497068/files/Img6001.jpg		https://zenodo.org/record/3497068/files/SAMERAMAImg6001.jpg	false
205	6001/63-64	6001/1-68	6001	VI	B			P	E	1.809	1.06	1.70660377358491			/	/	/		https://zenodo.org/record/3497068/files/Img6001.jpg		https://zenodo.org/record/3497068/files/SAMERAMAImg6001.jpg	false
206	6001/65-66	6001/1-68	6001	VI	B			P	C	1.333	1.233	1.08110300081103			/	/	/		https://zenodo.org/record/3497068/files/Img6001.jpg		https://zenodo.org/record/3497068/files/SAMERAMAImg6001.jpg	false
207	6001/67-68	6001/1-68	6001	VI	B			P	E	2.203	1.474	1.49457259158752			/	/	/		https://zenodo.org/record/3497068/files/Img6001.jpg		https://zenodo.org/record/3497068/files/SAMERAMAImg6001.jpg	false
208	6002/1-2	6002/1-100	6002	VII	F			P	C	3.055	1.162	2.62908777969019			/	/	/		https://zenodo.org/record/3497068/files/Img6002.jpg		https://zenodo.org/record/3497068/files/SAMERAMAImg6002.jpg	false
209	6002/3-4	6002/1-100	6002	VII	F			P	C	3.669	1.55	2.36709677419355			/	/	/		https://zenodo.org/record/3497068/files/Img6002.jpg		https://zenodo.org/record/3497068/files/SAMERAMAImg6002.jpg	false
210	6002/5-6	6002/1-100	6002	VII	F			P	R	1.417	1.139	1.24407374890255			/	/	/		https://zenodo.org/record/3497068/files/Img6002.jpg		https://zenodo.org/record/3497068/files/SAMERAMAImg6002.jpg	false
211	6002/7-8	6002/1-100	6002	VII	F			P	C	4.283	1.48	2.89391891891892			/	/	/		https://zenodo.org/record/3497068/files/Img6002.jpg		https://zenodo.org/record/3497068/files/SAMERAMAImg6002.jpg	false
212	6002/9-10	6002/1-100	6002	VII	F			P	E	1.633	0.828	1.97222222222222			/	/	/		https://zenodo.org/record/3497068/files/Img6002.jpg		https://zenodo.org/record/3497068/files/SAMERAMAImg6002.jpg	false
213	6002/11-12	6002/1-100	6002	VII	F			P	O	4.015	1.559	2.57536882617062			/	/	/		https://zenodo.org/record/3497068/files/Img6002.jpg		https://zenodo.org/record/3497068/files/SAMERAMAImg6002.jpg	false
214	6002/13-14	6002/1-100	6002	VII	F			P	O	3.188	0.816	3.90686274509804			/	/	/		https://zenodo.org/record/3497068/files/Img6002.jpg		https://zenodo.org/record/3497068/files/SAMERAMAImg6002.jpg	false
215	6002/15-16	6002/1-100	6002	VII	F			P	O	2.505	1.017	2.46312684365782			/	/	/		https://zenodo.org/record/3497068/files/Img6002.jpg		https://zenodo.org/record/3497068/files/SAMERAMAImg6002.jpg	false
216	6002/17-18	6002/1-100	6002	VII	F			P	O	3.937	1.055	3.73175355450237			/	/	/		https://zenodo.org/record/3497068/files/Img6002.jpg		https://zenodo.org/record/3497068/files/SAMERAMAImg6002.jpg	false
217	6002/19-20	6002/1-100	6002	VII	F			P	O	1.78	0.803	2.21668742216687			/	/	/		https://zenodo.org/record/3497068/files/Img6002.jpg		https://zenodo.org/record/3497068/files/SAMERAMAImg6002.jpg	false
218	6002/21-22	6002/1-100	6002	VII	F			P	O	1.671	1.241	1.34649476228848			/	/	/		https://zenodo.org/record/3497068/files/Img6002.jpg		https://zenodo.org/record/3497068/files/SAMERAMAImg6002.jpg	false
219	6002/23-24	6002/1-100	6002	VII	F			P	E	1.737	0.634	2.7397476340694			/	/	/		https://zenodo.org/record/3497068/files/Img6002.jpg		https://zenodo.org/record/3497068/files/SAMERAMAImg6002.jpg	false
220	6002/25-26	6002/1-100	6002	VII	F			P	E	2.054	0.946	2.17124735729387			/	/	/		https://zenodo.org/record/3497068/files/Img6002.jpg		https://zenodo.org/record/3497068/files/SAMERAMAImg6002.jpg	false
221	6002/27-28	6002/1-100	6002	VII	F			P	R	1.377	1.267	1.08681925808998			/	/	/		https://zenodo.org/record/3497068/files/Img6002.jpg		https://zenodo.org/record/3497068/files/SAMERAMAImg6002.jpg	false
222	6002/29-30	6002/1-100	6002	VII	F			P	C	4.35	1.802	2.41398446170921			/	/	/		https://zenodo.org/record/3497068/files/Img6002.jpg		https://zenodo.org/record/3497068/files/SAMERAMAImg6002.jpg	false
223	6002/31-32	6002/1-100	6002	VII	F			P	C	3.336	1.308	2.55045871559633			/	/	/		https://zenodo.org/record/3497068/files/Img6002.jpg		https://zenodo.org/record/3497068/files/SAMERAMAImg6002.jpg	false
224	6002/33-34	6002/1-100	6002	VII	F			P	E	2.215	1.082	2.04713493530499			/	/	/		https://zenodo.org/record/3497068/files/Img6002.jpg		https://zenodo.org/record/3497068/files/SAMERAMAImg6002.jpg	false
225	6002/35-36	6002/1-100	6002	VII	F			P	O	2.355	1.719	1.36998254799302			/	/	/		https://zenodo.org/record/3497068/files/Img6002.jpg		https://zenodo.org/record/3497068/files/SAMERAMAImg6002.jpg	false
226	6002/37-38	6002/1-100	6002	VII	F			P	O	1.83	1.055	1.7345971563981			/	/	/		https://zenodo.org/record/3497068/files/Img6002.jpg		https://zenodo.org/record/3497068/files/SAMERAMAImg6002.jpg	false
227	6002/39-40	6002/1-100	6002	VII	F			P	E	2.579	1.452	1.77617079889807			/	/	/		https://zenodo.org/record/3497068/files/Img6002.jpg		https://zenodo.org/record/3497068/files/SAMERAMAImg6002.jpg	false
228	6002/41-42	6002/1-100	6002	VII	F			P	C	3.844	1.182	3.25211505922166			/	/	/		https://zenodo.org/record/3497068/files/Img6002.jpg		https://zenodo.org/record/3497068/files/SAMERAMAImg6002.jpg	false
229	6002/43-44	6002/1-100	6002	VII	F			P	E	3.868	1.496	2.5855614973262			/	/	/		https://zenodo.org/record/3497068/files/Img6002.jpg		https://zenodo.org/record/3497068/files/SAMERAMAImg6002.jpg	false
230	6002/45-46	6002/1-100	6002	VII	F			P	E	3.157	1.524	2.07152230971129			/	/	/		https://zenodo.org/record/3497068/files/Img6002.jpg		https://zenodo.org/record/3497068/files/SAMERAMAImg6002.jpg	false
231	6002/47-48	6002/1-100	6002	VII	F			S	N/A	4.54	1.13	4.01769911504425			M	Y	C		https://zenodo.org/record/3497068/files/Img6002.jpg		https://zenodo.org/record/3497068/files/SAMERAMAImg6002.jpg	false
232	6002/49-50	6002/1-100	6002	VII	F			P	E	2.5	1.301	1.92159877017679			/	/	/		https://zenodo.org/record/3497068/files/Img6002.jpg		https://zenodo.org/record/3497068/files/SAMERAMAImg6002.jpg	false
233	6002/51-52	6002/1-100	6002	VII	F			P	C	2.709	1.058	2.56049149338374			/	/	/		https://zenodo.org/record/3497068/files/Img6002.jpg		https://zenodo.org/record/3497068/files/SAMERAMAImg6002.jpg	false
234	6002/53-54	6002/1-100	6002	VII	F			P	C	4.813	1.469	3.27637848876787			/	/	/		https://zenodo.org/record/3497068/files/Img6002.jpg		https://zenodo.org/record/3497068/files/SAMERAMAImg6002.jpg	false
235	6002/55-56	6002/1-100	6002	VII	F			P	C	4.43	1.17	3.78632478632479			/	/	/		https://zenodo.org/record/3497068/files/Img6002.jpg		https://zenodo.org/record/3497068/files/SAMERAMAImg6002.jpg	false
236	6002/57-58	6002/1-100	6002	VII	F			P	O	5.255	1.417	3.70853916725476			/	/	/		https://zenodo.org/record/3497068/files/Img6002.jpg		https://zenodo.org/record/3497068/files/SAMERAMAImg6002.jpg	false
237	6002/59-60	6002/1-100	6002	VII	F			P	O	4.367	1.559	2.80115458627325			/	/	/		https://zenodo.org/record/3497068/files/Img6002.jpg		https://zenodo.org/record/3497068/files/SAMERAMAImg6002.jpg	false
238	6002/61-62	6002/1-100	6002	VII	F			P	O	2.745	1.092	2.51373626373626			/	/	/		https://zenodo.org/record/3497068/files/Img6002.jpg		https://zenodo.org/record/3497068/files/SAMERAMAImg6002.jpg	false
239	6002/63-64	6002/1-100	6002	VII	F			P	E	2.016	1.17	1.72307692307692			/	/	/		https://zenodo.org/record/3497068/files/Img6002.jpg		https://zenodo.org/record/3497068/files/SAMERAMAImg6002.jpg	false
240	6002/65-66	6002/1-100	6002	VII	F			P	E	2.403	1.309	1.83575248281131			/	/	/		https://zenodo.org/record/3497068/files/Img6002.jpg		https://zenodo.org/record/3497068/files/SAMERAMAImg6002.jpg	false
241	6002/67-68	6002/1-100	6002	VII	F			P	E	3.246	1.461	2.2217659137577			/	/	/		https://zenodo.org/record/3497068/files/Img6002.jpg		https://zenodo.org/record/3497068/files/SAMERAMAImg6002.jpg	false
242	6002/69-70	6002/1-100	6002	VII	F			P	E	2.792	1.026	2.72124756335283			/	/	/		https://zenodo.org/record/3497068/files/Img6002.jpg		https://zenodo.org/record/3497068/files/SAMERAMAImg6002.jpg	false
243	6002/71-72	6002/1-100	6002	VII	F			P	E	4.078	1.228	3.32084690553746			/	/	/		https://zenodo.org/record/3497068/files/Img6002.jpg		https://zenodo.org/record/3497068/files/SAMERAMAImg6002.jpg	false
244	6002/73-74	6002/1-100	6002	VII	F			P	O	4.288	1.267	3.3843725335438			/	/	/		https://zenodo.org/record/3497068/files/Img6002.jpg		https://zenodo.org/record/3497068/files/SAMERAMAImg6002.jpg	false
245	6002/75-76	6002/1-100	6002	VII	F			P	O	2.11	0.907	2.32635060639471			/	/	/		https://zenodo.org/record/3497068/files/Img6002.jpg		https://zenodo.org/record/3497068/files/SAMERAMAImg6002.jpg	false
246	6002/77-78	6002/1-100	6002	VII	F			P	O	2.881	1.309	2.20091673032849			/	/	/		https://zenodo.org/record/3497068/files/Img6002.jpg		https://zenodo.org/record/3497068/files/SAMERAMAImg6002.jpg	false
247	6002/79-80	6002/1-100	6002	VII	F			P	E	2.482	1.643	1.51065124771759			/	/	/		https://zenodo.org/record/3497068/files/Img6002.jpg		https://zenodo.org/record/3497068/files/SAMERAMAImg6002.jpg	false
248	6002/81-82	6002/1-100	6002	VII	F			P	E	2.789	1.814	1.53748621830209			/	/	/		https://zenodo.org/record/3497068/files/Img6002.jpg		https://zenodo.org/record/3497068/files/SAMERAMAImg6002.jpg	false
249	6002/83-84	6002/1-100	6002	VII	F			P	D	2.792	1.85	1.50918918918919			/	/	/		https://zenodo.org/record/3497068/files/Img6002.jpg		https://zenodo.org/record/3497068/files/SAMERAMAImg6002.jpg	false
250	6002/85-86	6002/1-100	6002	VII	F			P	E	1.72	1.55	1.10967741935484			/	/	/		https://zenodo.org/record/3497068/files/Img6002.jpg		https://zenodo.org/record/3497068/files/SAMERAMAImg6002.jpg	false
251	6002/87-88	6002/1-100	6002	VII	F			P	E	1.974	1.72	1.14767441860465			/	/	/		https://zenodo.org/record/3497068/files/Img6002.jpg		https://zenodo.org/record/3497068/files/SAMERAMAImg6002.jpg	false
252	6002/89-90	6002/1-100	6002	VII	F			P	R	1.382	1.206	1.14593698175788			/	/	/		https://zenodo.org/record/3497068/files/Img6002.jpg		https://zenodo.org/record/3497068/files/SAMERAMAImg6002.jpg	false
253	6002/91-92	6002/1-100	6002	VII	F			P	R	1.559	1.436	1.08565459610028			/	/	/		https://zenodo.org/record/3497068/files/Img6002.jpg		https://zenodo.org/record/3497068/files/SAMERAMAImg6002.jpg	false
254	6002/93-94	6002/1-100	6002	VII	F			P	E	3.425	1.153	2.9705117085863			M	Y	C		https://zenodo.org/record/3497068/files/Img6002.jpg		https://zenodo.org/record/3497068/files/SAMERAMAImg6002.jpg	false
255	6002/95-96	6002/1-100	6002	VII	F			S	C	2.976	0.591	5.03553299492386							https://zenodo.org/record/3497068/files/Img6002.jpg		https://zenodo.org/record/3497068/files/SAMERAMAImg6002.jpg	false
256	6002/97-98	6002/1-100	6002	VII	F			P	E	2.446	0.95	2.57473684210526			/	/	/		https://zenodo.org/record/3497068/files/Img6002.jpg		https://zenodo.org/record/3497068/files/SAMERAMAImg6002.jpg	false
257	6002/99-100	6002/1-100	6002	VII	F			S	N/A	7.011	1.162	6.03356282271945			M	Y	C		https://zenodo.org/record/3497068/files/Img6002.jpg		https://zenodo.org/record/3497068/files/SAMERAMAImg6002.jpg	false
258	6003/1-2	6003/1-22	6003	VII	B			S	N/A	8.328	0.927	8.98381877022654			M	Y	C		https://zenodo.org/record/3497068/files/Img6003.jpg		https://zenodo.org/record/3497068/files/SAMERAMAImg6003.jpg	false
259	6003/3-4	6003/1-22	6003	VII	B			P	E	1.56	0.896	1.74107142857143			/	/	/		https://zenodo.org/record/3497068/files/Img6003.jpg		https://zenodo.org/record/3497068/files/SAMERAMAImg6003.jpg	false
260	6003/5-6	6003/1-22	6003	VII	B			P	E	2.162	1.524	1.41863517060367			/	/	/		https://zenodo.org/record/3497068/files/Img6003.jpg		https://zenodo.org/record/3497068/files/SAMERAMAImg6003.jpg	false
261	6003/7-8	6003/1-22	6003	VII	B			P	C	3.765	1.188	3.16919191919192			/	/	/		https://zenodo.org/record/3497068/files/Img6003.jpg		https://zenodo.org/record/3497068/files/SAMERAMAImg6003.jpg	false
262	6003/9-10	6003/1-22	6003	VII	B			P	E	2.005	1.514	1.32430647291942			/	/	/		https://zenodo.org/record/3497068/files/Img6003.jpg		https://zenodo.org/record/3497068/files/SAMERAMAImg6003.jpg	false
263	6003/11-12	6003/1-22	6003	VII	B			P	E	1.986	1.24	1.60161290322581			/	/	/		https://zenodo.org/record/3497068/files/Img6003.jpg		https://zenodo.org/record/3497068/files/SAMERAMAImg6003.jpg	false
264	6003/13-14	6003/1-22	6003	VII	B			P	E	1.505	1.29	1.16666666666667			/	/	/		https://zenodo.org/record/3497068/files/Img6003.jpg		https://zenodo.org/record/3497068/files/SAMERAMAImg6003.jpg	false
265	6003/15-16	6003/1-22	6003	VII	B			P	C	1.594	0.507	3.1439842209073			/	/	/		https://zenodo.org/record/3497068/files/Img6003.jpg		https://zenodo.org/record/3497068/files/SAMERAMAImg6003.jpg	false
266	6003/17-18	6003/1-22	6003	VII	B			P	E	2.87	1.956	1.46728016359918			/	/	/		https://zenodo.org/record/3497068/files/Img6003.jpg		https://zenodo.org/record/3497068/files/SAMERAMAImg6003.jpg	false
267	6003/19-20	6003/1-22	6003	VII	B			P	E	2.281	1.428	1.59733893557423			/	/	/		https://zenodo.org/record/3497068/files/Img6003.jpg		https://zenodo.org/record/3497068/files/SAMERAMAImg6003.jpg	false
268	6003/21-22	6003/1-22	6003	VII	B			S	N/A	2.801	0.603	4.64510779436153			M	Y	C		https://zenodo.org/record/3497068/files/Img6003.jpg		https://zenodo.org/record/3497068/files/SAMERAMAImg6003.jpg	false
269	6004/1-2	6004/1-34	6004	VIII	F			S	N/A	2.857	0.577	4.95147313691508			M	Y	C		https://zenodo.org/record/3497068/files/Img6004.jpg		https://zenodo.org/record/3497068/files/SAMERAMAImg6004.jpg	false
270	6004/3-4	6004/1-34	6004	VIII	F			P	C	2.709	1.126	2.40586145648313			/	/	/		https://zenodo.org/record/3497068/files/Img6004.jpg		https://zenodo.org/record/3497068/files/SAMERAMAImg6004.jpg	false
271	6004/5-6	6004/1-34	6004	VIII	F			P	E	1.461	0.957	1.52664576802508			/	/	/		https://zenodo.org/record/3497068/files/Img6004.jpg		https://zenodo.org/record/3497068/files/SAMERAMAImg6004.jpg	false
272	6004/7-8	6004/1-34	6004	VIII	F			P	C	5.361	1.401	3.82655246252677			/	/	/		https://zenodo.org/record/3497068/files/Img6004.jpg		https://zenodo.org/record/3497068/files/SAMERAMAImg6004.jpg	false
273	6004/9-10	6004/1-34	6004	VIII	F			P	O	1.188	0.857	1.38623103850642			/	/	/		https://zenodo.org/record/3497068/files/Img6004.jpg		https://zenodo.org/record/3497068/files/SAMERAMAImg6004.jpg	false
274	6004/11-12	6004/1-34	6004	VIII	F			P	C	2.595	0.842	3.08194774346793			/	/	/		https://zenodo.org/record/3497068/files/Img6004.jpg		https://zenodo.org/record/3497068/files/SAMERAMAImg6004.jpg	false
275	6004/13-14	6004/1-34	6004	VIII	F			P	C	1.252	0.927	1.35059331175836			/	/	/		https://zenodo.org/record/3497068/files/Img6004.jpg		https://zenodo.org/record/3497068/files/SAMERAMAImg6004.jpg	false
276	6004/15-16	6004/1-34	6004	VIII	F			P	E	1.842	1.207	1.52609776304888			/	/	/		https://zenodo.org/record/3497068/files/Img6004.jpg		https://zenodo.org/record/3497068/files/SAMERAMAImg6004.jpg	false
277	6004/17-18	6004/1-34	6004	VIII	F			P	E	2.461	1.17	2.1034188034188			/	/	/		https://zenodo.org/record/3497068/files/Img6004.jpg		https://zenodo.org/record/3497068/files/SAMERAMAImg6004.jpg	false
278	6004/19-20	6004/1-34	6004	VIII	F			P	R	1.063	1.014	1.04832347140039			/	/	/		https://zenodo.org/record/3497068/files/Img6004.jpg		https://zenodo.org/record/3497068/files/SAMERAMAImg6004.jpg	false
279	6004/21-22	6004/1-34	6004	VIII	F			P	E	1.126	0.73	1.54246575342466			/	/	/		https://zenodo.org/record/3497068/files/Img6004.jpg		https://zenodo.org/record/3497068/files/SAMERAMAImg6004.jpg	false
280	6004/23-24	6004/1-34	6004	VIII	F			P	E	1.706	1.27	1.34330708661417			/	/			https://zenodo.org/record/3497068/files/Img6004.jpg		https://zenodo.org/record/3497068/files/SAMERAMAImg6004.jpg	false
281	6004/25-26	6004/1-34	6004	VIII	F			P	E	2.297	1.347	1.70527097253155			/	/	/		https://zenodo.org/record/3497068/files/Img6004.jpg		https://zenodo.org/record/3497068/files/SAMERAMAImg6004.jpg	false
282	6004/27-28	6004/1-34	6004	VIII	F			P	E	1.961	1.41	1.39078014184397			/	/	/		https://zenodo.org/record/3497068/files/Img6004.jpg		https://zenodo.org/record/3497068/files/SAMERAMAImg6004.jpg	false
283	6004/29-30	6004/1-34	6004	VIII	F			P	C	1.386	0.708	1.95762711864407			/	/			https://zenodo.org/record/3497068/files/Img6004.jpg		https://zenodo.org/record/3497068/files/SAMERAMAImg6004.jpg	false
284	6004/31-32	6004/1-34	6004	VIII	F			P	C	2.061	0.751	2.74434087882823			/	/	/		https://zenodo.org/record/3497068/files/Img6004.jpg		https://zenodo.org/record/3497068/files/SAMERAMAImg6004.jpg	false
285	6004/33-34	6004/1-34	6004	VIII	F			P	E	2.862	1.522	1.88042049934297			/	/	/		https://zenodo.org/record/3497068/files/Img6004.jpg		https://zenodo.org/record/3497068/files/SAMERAMAImg6004.jpg	false
286	6005/1-2	6005/1-26	6005	VIII	B			P	E	2.232	1.346	1.65824665676077			/	/	/		https://zenodo.org/record/3497068/files/Img6005.jpg		https://zenodo.org/record/3497068/files/SAMERAMAImg6005.jpg	false
287	6005/3-4	6005/1-26	6005	VIII	B			P	E	1.524	1.03	1.47961165048544			/	/	/		https://zenodo.org/record/3497068/files/Img6005.jpg		https://zenodo.org/record/3497068/files/SAMERAMAImg6005.jpg	false
288	6005/5-6	6005/1-26	6005	VIII	B			P	E	1.289	1.126	1.14476021314387			/	/	/		https://zenodo.org/record/3497068/files/Img6005.jpg		https://zenodo.org/record/3497068/files/SAMERAMAImg6005.jpg	false
289	6005/7-8	6005/1-26	6005	VIII	B			P	E	1.428	1.078	1.32467532467532			/	/	/		https://zenodo.org/record/3497068/files/Img6005.jpg		https://zenodo.org/record/3497068/files/SAMERAMAImg6005.jpg	false
290	6005/9-10	6005/1-26	6005	VIII	B			P	R	1.253	1.188	1.0547138047138			/	/	/		https://zenodo.org/record/3497068/files/Img6005.jpg		https://zenodo.org/record/3497068/files/SAMERAMAImg6005.jpg	false
291	6005/11-12	6005/1-26	6005	VIII	B			P	E	1.277	1.266	1.0086887835703			/	/	/		https://zenodo.org/record/3497068/files/Img6005.jpg		https://zenodo.org/record/3497068/files/SAMERAMAImg6005.jpg	false
292	6005/13-14	6005/1-26	6005	VIII	B			P	C	1.916	1.434	1.33612273361227			/	/	/		https://zenodo.org/record/3497068/files/Img6005.jpg		https://zenodo.org/record/3497068/files/SAMERAMAImg6005.jpg	false
293	6005/15-16	6005/1-26	6005	VIII	B			P	C	2.389	0.903	2.64562569213732			/	/	/		https://zenodo.org/record/3497068/files/Img6005.jpg		https://zenodo.org/record/3497068/files/SAMERAMAImg6005.jpg	false
294	6005/17-18	6005/1-26	6005	VIII	B			P	E	1.664	0.73	2.27945205479452			/	/	/		https://zenodo.org/record/3497068/files/Img6005.jpg		https://zenodo.org/record/3497068/files/SAMERAMAImg6005.jpg	false
295	6005/19-20	6005/1-26	6005	VIII	B			P	E	1.178	0.842	1.39904988123515			/	/	/		https://zenodo.org/record/3497068/files/Img6005.jpg		https://zenodo.org/record/3497068/files/SAMERAMAImg6005.jpg	false
296	6005/21-22	6005/1-26	6005	VIII	B			P	O	1.23	0.954	1.28930817610063			/	/	/		https://zenodo.org/record/3497068/files/Img6005.jpg		https://zenodo.org/record/3497068/files/SAMERAMAImg6005.jpg	false
297	6005/23-24	6005/1-26	6005	VIII	B			P	E	1.594	1.077	1.48003714020427			/	/	/		https://zenodo.org/record/3497068/files/Img6005.jpg		https://zenodo.org/record/3497068/files/SAMERAMAImg6005.jpg	false
298	6005/25-26	6005/1-26	6005	VIII	B			S	N/A	5.672	1.277	4.44166014095536			S	N	C		https://zenodo.org/record/3497068/files/Img6005.jpg		https://zenodo.org/record/3497068/files/SAMERAMAImg6005.jpg	false
299	6006/1-2	6006/1-10	6006	IX	F			P	E	3.638	1.716	2.12004662004662			/	/	/		https://zenodo.org/record/3497068/files/Img6006.jpg		https://zenodo.org/record/3497068/files/SAMERAMAImg6006.jpg	false
300	6006/3-4	6006/1-10	6006	IX	F			P	O	2.444	1.336	1.82934131736527			/	/	/		https://zenodo.org/record/3497068/files/Img6006.jpg		https://zenodo.org/record/3497068/files/SAMERAMAImg6006.jpg	false
301	6006/5-6	6006/1-10	6006	IX	F			P	O	1.679	1.222	1.37397708674304			/	/	/		https://zenodo.org/record/3497068/files/Img6006.jpg		https://zenodo.org/record/3497068/files/SAMERAMAImg6006.jpg	false
302	6006/7-8	6006/1-10	6006	IX	F			P	O	1.348	1.024	1.31640625			/	/	/		https://zenodo.org/record/3497068/files/Img6006.jpg		https://zenodo.org/record/3497068/files/SAMERAMAImg6006.jpg	false
303	6006/9-10	6006/1-10	6006	IX	F			S	N/A	15.605	1.171	13.3262169086251			S	N	S		https://zenodo.org/record/3497068/files/Img6006.jpg		https://zenodo.org/record/3497068/files/SAMERAMAImg6006.jpg	false
304	6007/1-2	6007/1-8	6007	IX	B			S	N/A	4.926	0.925	5.32540540540541			S	N	C		https://zenodo.org/record/3497068/files/Img6007.jpg		https://zenodo.org/record/3497068/files/SAMERAMAImg6007.jpg	false
305	6007/3-4	6007/1-8	6007	IX	B			P	O	3.355	1.394	2.40674318507891			/	/	/		https://zenodo.org/record/3497068/files/Img6007.jpg		https://zenodo.org/record/3497068/files/SAMERAMAImg6007.jpg	false
306	6007/5-6	6007/1-8	6007	IX	B			P	O	2.799	1.1093	2.52321283692419			/	/	/		https://zenodo.org/record/3497068/files/Img6007.jpg		https://zenodo.org/record/3497068/files/SAMERAMAImg6007.jpg	false
307	6007/7-8	6007/1-8	6007	IX	B			P	C	2.68	1.607	1.66770379589297			/	/	/		https://zenodo.org/record/3497068/files/Img6007.jpg		https://zenodo.org/record/3497068/files/SAMERAMAImg6007.jpg	false
308	6010/1-2	6010/1-28	6010	X	F			P	E	3.056	2.074	1.47348119575699			/	/	/		https://zenodo.org/record/3497068/files/Img6010.jpg		https://zenodo.org/record/3497068/files/SAMERAMAImg6010.jpg	false
309	6010/3-4	6010/1-28	6010	X	F			P	O	2.653	1.744	1.52121559633028			/	/	/		https://zenodo.org/record/3497068/files/Img6010.jpg		https://zenodo.org/record/3497068/files/SAMERAMAImg6010.jpg	false
310	6010/5-6	6010/1-28	6010	X	B			P	O	3.864	1.286	3.00466562986003			/	/	/		https://zenodo.org/record/3497068/files/Img6010.jpg		https://zenodo.org/record/3497068/files/SAMERAMAImg6010.jpg	false
311	6010/7-8	6010/1-28	6010	X	B			P	O	2.541	1.004	2.5308764940239			/	/	/		https://zenodo.org/record/3497068/files/Img6010.jpg		https://zenodo.org/record/3497068/files/SAMERAMAImg6010.jpg	false
312	6010/9-10	6010/1-28	6010	X	B			P	O	2.606	1.592	1.63693467336683			/	/	/		https://zenodo.org/record/3497068/files/Img6010.jpg		https://zenodo.org/record/3497068/files/SAMERAMAImg6010.jpg	false
313	6010/11-12	6010/1-28	6010	X	B			P	O	3.372	1.199	2.81234361968307			/	/	/		https://zenodo.org/record/3497068/files/Img6010.jpg		https://zenodo.org/record/3497068/files/SAMERAMAImg6010.jpg	false
314	6010/13-14	6010/1-28	6010	X	F			P	E	2.933	1.97	1.48883248730964			/	/	/		https://zenodo.org/record/3497068/files/Img6010.jpg		https://zenodo.org/record/3497068/files/SAMERAMAImg6010.jpg	false
315	6010/15-16	6010/1-28	6010	X	F			P	E	2.68	1.53	1.7516339869281			/	/	/		https://zenodo.org/record/3497068/files/Img6010.jpg		https://zenodo.org/record/3497068/files/SAMERAMAImg6010.jpg	false
316	6010/17-18	6010/1-28	6010	X	F			P	E	2.203	1.205	1.82821576763485			/	/	/		https://zenodo.org/record/3497068/files/Img6010.jpg		https://zenodo.org/record/3497068/files/SAMERAMAImg6010.jpg	false
317	6010/19-20	6010/1-28	6010	X	F			P	E	2.592	1.744	1.48623853211009			/	/	/		https://zenodo.org/record/3497068/files/Img6010.jpg		https://zenodo.org/record/3497068/files/SAMERAMAImg6010.jpg	false
318	6010/21-22	6010/1-28	6010	X	F			P	C	3.963	1.852	2.13984881209503			/	/	/		https://zenodo.org/record/3497068/files/Img6010.jpg		https://zenodo.org/record/3497068/files/SAMERAMAImg6010.jpg	false
319	6010/23-24	6010/1-28	6010	X	F			P	C	3.822	1.277	2.99295223179327			/	/	/		https://zenodo.org/record/3497068/files/Img6010.jpg		https://zenodo.org/record/3497068/files/SAMERAMAImg6010.jpg	false
320	6010/25-26	6010/1-28	6010	X	F			P	E	2.219	1.808	1.22732300884956			/	/	/		https://zenodo.org/record/3497068/files/Img6010.jpg		https://zenodo.org/record/3497068/files/SAMERAMAImg6010.jpg	false
321	6010/27-28	6010/1-28	6010	X	F			P	C	2.719	1.308	2.07874617737003			/	/	/		https://zenodo.org/record/3497068/files/Img6010.jpg		https://zenodo.org/record/3497068/files/SAMERAMAImg6010.jpg	false
322	6011/1-2	6011/1-34	6010	X	B			P	E	1.85	1.248	1.4823717948718			/	/	/		https://zenodo.org/record/3497068/files/Img6010.jpg		https://zenodo.org/record/3497068/files/SAMERAMAImg6010.jpg	false
323	6011/3-4	6011/1-34	6010	X	B			P	E	1.335	1.171	1.1400512382579			/	/	/		https://zenodo.org/record/3497068/files/Img6010.jpg		https://zenodo.org/record/3497068/files/SAMERAMAImg6010.jpg	false
324	6011/5-6	6011/1-34	6010	X	B			P	E	2.992	1.657	1.80567290283645			/	/	/		https://zenodo.org/record/3497068/files/Img6010.jpg		https://zenodo.org/record/3497068/files/SAMERAMAImg6010.jpg	false
325	6011/7-8	6011/1-34	6010	X	B			P	E	3.014	1.678	1.79618593563766			/	/	/		https://zenodo.org/record/3497068/files/Img6010.jpg		https://zenodo.org/record/3497068/files/SAMERAMAImg6010.jpg	false
326	6011/9-10	6011/1-34	6010	X	B			P	C	2.865	1.205	2.37759336099585			/	/	/		https://zenodo.org/record/3497068/files/Img6010.jpg		https://zenodo.org/record/3497068/files/SAMERAMAImg6010.jpg	false
327	6011/11-12	6011/1-34	6010	X	B			P	O	2.351	1.024	2.2958984375			/	/	/		https://zenodo.org/record/3497068/files/Img6010.jpg		https://zenodo.org/record/3497068/files/SAMERAMAImg6010.jpg	false
328	6011/13-14	6011/1-34	6010	X	B			P	O	1.716	0.925	1.85513513513514			/	/	/		https://zenodo.org/record/3497068/files/Img6010.jpg		https://zenodo.org/record/3497068/files/SAMERAMAImg6010.jpg	false
329	6011/15-16	6011/1-34	6010	X	B			P	E	2.505	1.535	1.63192182410423			/	/	/		https://zenodo.org/record/3497068/files/Img6010.jpg		https://zenodo.org/record/3497068/files/SAMERAMAImg6010.jpg	false
330	6011/17-18	6011/1-34	6010	X	B			P	O	1.42	1.086	1.30755064456722			/	/	/		https://zenodo.org/record/3497068/files/Img6010.jpg		https://zenodo.org/record/3497068/files/SAMERAMAImg6010.jpg	false
331	6011/19-20	6011/1-34	6010	X	B			P	E	2.219	1.369	1.6208911614317			/	/	/		https://zenodo.org/record/3497068/files/Img6010.jpg		https://zenodo.org/record/3497068/files/SAMERAMAImg6010.jpg	false
332	6011/21-22	6011/1-34	6010	X	B			P	E	2.027	1.619	1.25200741198271			/	/	/		https://zenodo.org/record/3497068/files/Img6010.jpg		https://zenodo.org/record/3497068/files/SAMERAMAImg6010.jpg	false
333	6011/23-24	6011/1-34	6010	X	B			P	C	4.491	1.374	3.26855895196506			/	/	/		https://zenodo.org/record/3497068/files/Img6010.jpg		https://zenodo.org/record/3497068/files/SAMERAMAImg6010.jpg	false
334	6011/25-26	6011/1-34	6010	X	B			P	C	2.517	0.955	2.63560209424084			/	/	/		https://zenodo.org/record/3497068/files/Img6010.jpg		https://zenodo.org/record/3497068/files/SAMERAMAImg6010.jpg	false
335	6011/27-28	6011/1-34	6010	X	B			P	C	3.466	0.972	3.56584362139918			/	/	/		https://zenodo.org/record/3497068/files/Img6010.jpg		https://zenodo.org/record/3497068/files/SAMERAMAImg6010.jpg	false
336	6011/29-30	6011/1-34	6010	X	B			P	C	3.002	1.097	2.73655423883318			/	/	/		https://zenodo.org/record/3497068/files/Img6010.jpg		https://zenodo.org/record/3497068/files/SAMERAMAImg6010.jpg	false
337	6011/31-32	6011/1-34	6010	X	B			P	E	1.024	1.449	0.706694271911663			/	/	/		https://zenodo.org/record/3497068/files/Img6010.jpg		https://zenodo.org/record/3497068/files/SAMERAMAImg6010.jpg	false
338	6011/33-34	6011/1-34	6010	X	B			S	N/A	15.455	1.374	11.2481804949054			S	N	C		https://zenodo.org/record/3497068/files/Img6010.jpg		https://zenodo.org/record/3497068/files/SAMERAMAImg6010.jpg	false
339	6012/1-2	6012/1-40	6012	X	S			P	O	2.29	1.143	2.00349956255468			/	/	/		https://zenodo.org/record/3497068/files/Img6012.jpg		https://zenodo.org/record/3497068/files/SAMERAMAImg6012.jpg	false
340	6012/3-4	6012/1-40	6012	X	S			P	C	3.59	1.171	3.06575576430401			/	/	/		https://zenodo.org/record/3497068/files/Img6012.jpg		https://zenodo.org/record/3497068/files/SAMERAMAImg6012.jpg	false
341	6012/5-6	6012/1-40	6012	X	S			P	E	3.467	1.222	2.83715220949264			/	/	/		https://zenodo.org/record/3497068/files/Img6012.jpg		https://zenodo.org/record/3497068/files/SAMERAMAImg6012.jpg	false
342	6012/7-8	6012/1-40	6012	X	S			P	E	1.87	1.929	0.969414204250907			/	/	/		https://zenodo.org/record/3497068/files/Img6012.jpg		https://zenodo.org/record/3497068/files/SAMERAMAImg6012.jpg	false
343	6012/9-10	6012/1-40	6012	X	S			P	C	3.156	1.168	2.70205479452055			/	/	/		https://zenodo.org/record/3497068/files/Img6012.jpg		https://zenodo.org/record/3497068/files/SAMERAMAImg6012.jpg	false
344	6012/11-12	6012/1-40	6012	X	S			S	N/A	10.294	1.168	8.81335616438356			S	N	C		https://zenodo.org/record/3497068/files/Img6012.jpg		https://zenodo.org/record/3497068/files/SAMERAMAImg6012.jpg	false
345	6012/13-14	6012/1-40	6012	X	S			S	N/A	3.59	0.814	4.41031941031941			S	N	C		https://zenodo.org/record/3497068/files/Img6012.jpg		https://zenodo.org/record/3497068/files/SAMERAMAImg6012.jpg	false
346	6012/15-16	6012/1-40	6012	X	S			P	E	2.967	0.903	3.28571428571429			/	/	/		https://zenodo.org/record/3497068/files/Img6012.jpg		https://zenodo.org/record/3497068/files/SAMERAMAImg6012.jpg	false
347	6012/17-18	6012/1-40	6012	X	S			P	O	2.68	0.925	2.8972972972973			/	/	/		https://zenodo.org/record/3497068/files/Img6012.jpg		https://zenodo.org/record/3497068/files/SAMERAMAImg6012.jpg	false
348	6012/19-20	6012/1-40	6012	X	S			S	N/A	4.017	0.635	6.32598425196851			S	N	C		https://zenodo.org/record/3497068/files/Img6012.jpg		https://zenodo.org/record/3497068/files/SAMERAMAImg6012.jpg	false
349	6012/21-22	6012/1-40	6012	X	S			S	N/A	4.485	0.547	8.19926873857404			S	N	C		https://zenodo.org/record/3497068/files/Img6012.jpg		https://zenodo.org/record/3497068/files/SAMERAMAImg6012.jpg	false
350	6012/23-24	6012/1-40	6012	X	S			P	O	4.036	1.251	3.22621902478018			/	/	/		https://zenodo.org/record/3497068/files/Img6012.jpg		https://zenodo.org/record/3497068/files/SAMERAMAImg6012.jpg	false
351	6012/25-26	6012/1-40	6012	X	S			S	N/A	3.88	0.828	4.68599033816425			S	N	C		https://zenodo.org/record/3497068/files/Img6012.jpg		https://zenodo.org/record/3497068/files/SAMERAMAImg6012.jpg	false
352	6012/27-28	6012/1-40	6012	X	S			P	E	2.854	1.222	2.33551554828151			/	/	/		https://zenodo.org/record/3497068/files/Img6012.jpg		https://zenodo.org/record/3497068/files/SAMERAMAImg6012.jpg	false
353	6012/29-30	6012/1-40	6012	X	S			P	E	2.275	0.938	2.42537313432836			/	/	/		https://zenodo.org/record/3497068/files/Img6012.jpg		https://zenodo.org/record/3497068/files/SAMERAMAImg6012.jpg	false
354	6012/31-32	6012/1-40	6012	X	S			S	N/A	8.248	0.967	8.52947259565667			S	N	C		https://zenodo.org/record/3497068/files/Img6012.jpg		https://zenodo.org/record/3497068/files/SAMERAMAImg6012.jpg	false
355	6012/33-34	6012/1-40	6012	X	S			P	R	1.222	1.143	1.06911636045494			/	/	/		https://zenodo.org/record/3497068/files/Img6012.jpg		https://zenodo.org/record/3497068/files/SAMERAMAImg6012.jpg	false
356	6012/35-36	6012/1-40	6012	X	S			P	C	2.881	1.136	2.53609154929577			/	/	/		https://zenodo.org/record/3497068/files/Img6012.jpg		https://zenodo.org/record/3497068/files/SAMERAMAImg6012.jpg	false
357	6012/37-38	6012/1-40	6012	X	S			P	E	1.482	0.714	2.07563025210084			/	/	/		https://zenodo.org/record/3497068/files/Img6012.jpg		https://zenodo.org/record/3497068/files/SAMERAMAImg6012.jpg	false
358	6012/39-40	6012/1-40	6012	X	S			P	E	2.158	1.111	1.94239423942394			/	/			https://zenodo.org/record/3497068/files/Img6012.jpg		https://zenodo.org/record/3497068/files/SAMERAMAImg6012.jpg	false
