# Supplementary material for: Bone spoons for prehistoric babies: Detection of human teeth marks on the Neolithic artefacts from the site Grad-Starčevo (Serbia)
Source: PLoS One. 2019 Dec 19;14(12):e0225713. doi: 10.1371/journal.pone.0225713 (PMC6922321; doi:10.1371/journal.pone.0225713)
Supplement: S4 Dataset — (XLSX) [file pone.0225713.s007.xlsx]

## Sheet: 3548 horizontal segments
Segment	N back	N front	Segment area (mm²)	Density back	Density front	Spoon part
1	56	23	57.8375	0.9682	0.3977	recipient
2	66	47	85.3375	0.7734	0.5508	recipient
3	50	38	83.575	0.5983	0.4547	recipient
4	62	47	82.1175	0.755	0.5724	recipient
5	36	39	79.3425	0.4537	0.4915	recipient
6	38	23	75.3725	0.5042	0.3052	recipient
7	41	34	68.9	0.5951	0.4935	recipient
8	34	24	60.6625	0.5605	0.3956	recipient
9	18	17	50.87	0.3538	0.3342	recipient
10	19	14	41.995	0.4524	0.3334	recipient
11	18	12	36.045	0.4994	0.3329	handle
12	16	18	37.1275	0.4309	0.4848	handle
13	5	16	40.6975	0.1229	0.3931	handle
14	4	19	43.8175	0.0913	0.4336	handle
15	5	18	46.7925	0.1069	0.3847	handle
16	4	18	48.6225	0.0823	0.3702	handle
18	2	0	50.592	0.0395	0	handle
20	2	0	47.699	0.0419	0	handle

## Sheet: 3548 quadrants
Quadrant	N back	N front	Density front	Density back	Quadrant area (mm²)	Spoon part
A1	13	6	0.6419	1.3908	9.347	recipient
A2	13	15	0.9583	0.8305	15.653	recipient
A3	6	9	0.6625	0.4417	13.584	recipient
A4	16	12	1.1089	1.4785	10.8215	recipient
A5	0	9	1.1499	0	7.8265	recipient
B1	13	8	0.7539	1.225	10.612	recipient
B10	4	4	0.3322	0.3322	12.0408	recipient
B11	0	1	0.1291	0	7.7465	handle
B12	7	5	0.6193	0.867	8.0743	handle
B13	1	3	0.2812	0.0937	10.669	handle
B14	2	1	0.0763	0.1525	13.1115	handle
B15	0	3	0.1988	0	15.0893	handle
B16	0	2	0.1207	0	16.5638	handle
B2	22	12	0.4983	0.9136	24.0818	recipient
B3	23	7	0.2907	0.9551	24.0818	recipient
B4	19	16	0.6644	0.789	24.0818	recipient
B5	10	6	0.2492	0.4153	24.0818	recipient
B8	7	8	0.3776	0.3304	21.1858	recipient
B9	9	8	0.4789	0.5388	16.7048	recipient
C0	1	0
C1	12	3	0.1502	0.6008	19.974	recipient
C15	0	11	0.4568	0	24.0818	handle
C16	0	13	0.5398	0	24.0818	handle
C18	1	0	0	0.0415	24.0818	handle
C2	17	8	0.3322	0.7059	24.0818	recipient
C3	13	7	0.2907	0.5398	24.0818	recipient
C4	17	7	0.2907	0.7059	24.0818	recipient
C5	14	14	0.5814	0.5814	24.0818	recipient
C6	16	13	0.5398	0.6644	24.0818	recipient
C7	25	9	0.3737	1.0381	24.0818	recipient
C8	24	10	0.4153	0.9966	24.0818	recipient
C9	9	6	0.2492	0.3737	24.0818	recipient
D1	18	6	0.3352	1.0055	17.9013	recipient
D15	5	4	0.5249	0.6561	7.6208	handle
D16	4	3	0.3762	0.5016	7.9753	handle
D18	1	0	0	0.1356	7.377	handle
D2	14	12	0.5576	0.6505	21.521	recipient
D3	8	15	0.6873	0.3665	21.826	recipient
D4	10	12	0.5188	0.4324	23.129	recipient
D5	12	10	0.4283	0.5139	23.35	recipient
D6	8	1	0.0439	0.3511	22.7863	recipient
D7	8	9	0.4426	0.3934	20.336	recipient
D8	3	6	0.3898	0.1949	15.394	recipient
D9	0	3	0.2976	0	10.0823	recipient
A7+B7	8	16	0.6535	0.3268	24.4818	recipient
D11+C11	18	11	0.3887	0.6361	28.2961	handle
A6+B6	14	9	0.3158	0.4912	28.5018	recipient
D20+C20	2	0	0	0.0702	28.5018	handle
D12+C12	9	13	0.4475	0.3098	29.0506	handle
D10+C10	15	10	0.3338	0.5008	29.9536	recipient
D13+C13	4	13	0.433	0.1332	30.0261	handle
D14+C14	2	18	0.5862	0.0651	30.7043	handle

## Sheet: 3549 horizontal segments
Segment	N back	N front	Segment area (mm²)	Density back	Density front	Spoon part
1	6	16	19.69	0.3048	0.8127	recipient
2	21	30	44.83	0.4684	0.6692	recipient
3	29	21	58.78	0.4934	0.3573	recipient
4	20	17	46.96	0.4259	0.362	recipient
5	20	22	36.84	0.5429	0.5971	recipient
6	20	11	30.854	0.6482	0.3565	handle
7	15	14	29.738	0.5044	0.4708	handle
8	9	16	30.466	0.2954	0.5252	handle
9	10	15	32.707	0.3057	0.4586	handle
10	18	16	35.407	0.5084	0.4519	handle
11	11	16	37.79	0.2911	0.4234	handle
12	9	17	39.227	0.2294	0.4334	handle
13	4	31	40.59	0.0986	0.7638	handle
14	7	14	41.4	0.1691	0.3382	handle
15	11	17	42.78	0.2571	0.3974	handle
16	4	30	42.914	0.0932	0.6991	handle
17	8	31	42.729	0.1872	0.7255	handle

## Sheet: 3549 quadrants
Quadrant	N back	N front	Density back	Density front	Quadrant area (mm²)	Spoon part
A5+B5	10	13	0.405	0.5265	24.69	recipient
A13+B13	1	13	0.0359	0.4667	27.86	handle
A14+B14	3	10	0.1077	0.359	27.86	handle
A4+B4	16	8	0.5428	0.2714	29.48	recipient
B1+B2	14	19	0.4965	0.6738	28.2	recipient
C2	6	6	0.8052	0.8052	7.45	recipient
C7	7	4	0.8213	0.4693	8.52	handle
C8	1	5	0.1173	0.5863	8.53	handle
C6	10	3	1.1559	0.3468	8.65	handle
C9	9	6	0.9722	0.6482	9.26	handle
A3	2	4	0.2029	0.4058	9.86	recipient
C10	9	7	0.8823	0.6862	10.2	handle
C11	8	6	0.7239	0.5429	11.05	handle
C12	4	9	0.3355	0.7549	11.92	handle
C5	10	9	0.8231	0.7408	12.15	recipient
C13	3	18	0.2357	1.4141	12.73	handle
C14	4	4	0.2953	0.2953	13.54	handle
C17	8	11	0.5853	0.8048	13.67	handle
A2	4	9	0.2805	0.6312	14.26	recipient
C15	4	9	0.2792	0.6282	14.33	handle
A1	3	12	0.2054	0.8214	14.61	recipient
C16	4	17	0.2692	1.144	14.86	handle
C4	4	9	0.2289	0.515	17.48	recipient
B7	8	10	0.3778	0.4723	21.18	handle
B6	10	8	0.4619	0.3695	21.65	handle
B8	8	11	0.3662	0.5035	21.85	handle
B9	1	9	0.043	0.3871	23.25	handle
C3	9	10	0.3686	0.4095	24.42	recipient
B3	18	7	0.7347	0.2857	24.5	recipient
B10	9	9	0.3669	0.3669	24.53	handle
B11	3	10	0.1223	0.4076	24.53	handle
B12	5	8	0.2038	0.3261	24.53	handle
B15	7	8	0.2853	0.3261	24.53	handle
B16	0	13	0	0.5299	24.53	handle
B17	0	20	0	0.8153	24.53	handle

## Sheet: 6901 horizontal segments
Segment	N back	N front	Segment area (mm²)	Density back	Density front	Spoon part
1	10	12	39.46	0.2534	0.3041	recipient
2	7	16	71.11	0.0984	0.225	recipient
3	23	28	81.48	0.2823	0.3375	recipient
4	36	17	85.42	0.4214	0.1932	recipient
5	30	20	77.92	0.385	0.2567	recipient
6	27	19	70.96	0.3805	0.2678	recipient
7	37	7	62.57	0.5913	0.1119	recipient
8	27	8	51.52	0.5241	0.1553	recipient
9	27	12	39.74	0.6794	0.302	recipient
10	29	12	36.13	0.8027	0.3321	handle
11	20	21	38.96	0.5133	0.539	handle
12	19	17	41.77	0.4549	0.407	handle
13	10	20	44.72	0.2236	0.4472	handle
14	8	23	46.69	0.1713	0.4926	handle
15	6	26	48.23	0.1244	0.5391	handle
16	7	16	49.37	0.1418	0.3241	handle
17	7	15	50.68	0.1381	0.296	handle
18	6	25	51.53	0.1164	0.4852	handle
19	4	24	52.91	0.0756	0.4536	handle
20	6	16	53.74	0.1116	0.2977	handle
21	11	7	55.04	0.1999	0.1272	handle
22	3	0	48.235	0.0622	0	handle
23	5	0	56.19	0.089	0	handle
24	13	0	56.4	0.2305	0	handle
25	11	0	56.58	0.1944	0	handle
26	9	0	56.06	0.1605	0	handle
27	18	4	55.93	0.3218	0.0715	handle
28	10	0	52.54	0.1903	0	handle

## Sheet: 6901 quadrants
Quadrant	N back	N front	Density back	Density front	Quadrant area (mm²)	Spoon part
B1+C1	7	7	0.229	0.229	30.57	recipient
D1	3	5	0.34	0.56	8.89	recipient
A2+B2	3	9	0.1101	0.3303	27.25	recipient
C2	2	5	0.08	0.19	23.99	recipient
D2	2	3	0.1	0.13	19.87	recipient
A3	10	6	0.55	0.33	18.02	recipient
B3	5	10	0.21	0.4	23.99	recipient
C3	8	6	0.33	0.25	23.99	recipient
D3	0	6	0	0.39	15.48	recipient
A4	4	3	0.29	0.22	13.68	recipient
B4	9	3	0.38	0.1	23.99	recipient
C4	16	4	0.67	0.15	23.99	recipient
D4	7	8	0.29	0.32	23.75	recipient
A5	10	3	1	0.3	10.02	recipient
B5	10	4	0.42	0.17	23.99	recipient
C5	7	5	0.29	0.21	23.99	recipient
D5	3	8	0.15	0.4	19.91	recipient
A6+B6	20	2	0.6828	0.0512	29.29	recipient
C6	3	10	0.13	0.4	23.99	recipient
D6	4	8	0.23	0.45	17.68	recipient
A7+B7	30	2		1.2728	23.57	recipient
C7	7	3	0.29	0.13	23.99	recipient
D7	0	2	0	0.13	15.01	recipient
B8	19	2	1.11	0.12	17.17	recipient
C8	6	4	0.25	0.17	23.99	recipient
D8	0	2	0	0.19	10.35	recipient
B9	13	3	1.23	0.24	10.54	recipient
C9+D9	14	10	0.4795	0.3253	29.2	recipient
B10	15	2	1.97	0.26	7.63	handle
C10+D10	14	10	0.4912	0.3509	28.5	handle
B11	4	11	0.48	1.32	8.33	handle
C11+D11	16	10	0.5225	0.3266	30.62	handle
B12	6	8	0.66	0.89	9.03	handle
C12	8	4	0.33	0.17	23.99	handle
D12	5	5	0.57	0.57	8.75	handle
B13	4	10	0.39	0.98	10.25	handle
C13	4	6	0.17	0.25	23.99	handle
D13	2	4	0.19	0.38	10.48	handle
B14	2	4	0.17	0.35	11.5	handle
C14	2	9	0.08	0.38	23.99	handle
D14	4	10	0.36	0.89	11.2	handle
B15	4	9	0.32	0.72	12.5	handle
C15	0	10	0	0.42	23.99	handle
D15	2	7	0.17	0.6	11.74	handle
B16	3	2	0.23	0.16	12.87	handle
C16	1	6	0.04	0.25	23.99	handle
D16	3	8	0.24	0.64	12.5	handle
B17	5	5	0.38	0.38	13.12	handle
C17	0	7	0	0.29	23.99	handle
D17	2	3	0.15	0.22	13.56	handle
B18	3	3	0.24	0.24	12.54	handle
C18	2	10	0.08	0.42	23.99	handle
D18	1	12	0.07	0.8	15	handle
B19	1	6	0.08	0.49	12.37	handle
C19	1	10	0.04	0.42	23.99	handle
D19	2	8	0.12	0.48	16.54	handle
B20	2	6	0.17	0.51	11.75	handle
C20	2	4	0.08	0.17	23.99	handle
D20	2	6	0.11	0.33	18	handle
B21	6	0	0.51	0	11.87	handle
C21	0	4	0	0.17	23.99	handle
D21	5	3	0.26	0.16	19.17	handle
B22	3	0	0.25	0	12	handle
B23	2	0	0.17	0	11.75	handle
D23	3	0	0.15	0	20.45	handle
B24	7	0	0.58	0	12	handle
D24	6	0	0.29	0	20.41	handle
B25	4	0	0.35	0	11.5	handle
C25	1	0	0.04	0	23.99	handle
D25	6	0	0.28	0	21.09	handle
B26	5	0	0.43	0	11.68	handle
C26	1	0	0.04	0	23.99	handle
D26	3	0	0.15	0	20.39	handle
B27	12	0	1.03	0	11.67	handle
C27	0	3	0	0.13	23.99	handle
D27	6	1	0.3	0.05	20.27	handle
B28	5	0	0.55	0	9.06	handle
C28	1	0	0.04	0	23.99	handle
D28	4	0	0.21	0	19.49	handle
