# Supplementary material for: Bone spoons for prehistoric babies: Detection of human teeth marks on the Neolithic artefacts from the site Grad-Starčevo (Serbia)
Source: PLoS One. 2019 Dec 19;14(12):e0225713. doi: 10.1371/journal.pone.0225713 (PMC6922321; doi:10.1371/journal.pone.0225713)
Supplement: S5 Dataset — (XLSX) [file pone.0225713.s008.xlsx]

## Sheet: Sheet1
Site name	Context/Description	Material	Lab Number	Uncal C14 BP	Standard Error	Reference
Donja Branjevina	Trench XI/92, e.l. 8, DBR 319	Bone spoon	BRAMS-2450	6979	28	BIRTH project
Donja Branjevina	Trench V/88, e.l. 3, DBR 118	Bone spoon	BRAMS-2449	6959	27	BIRTH project
Donja Branjevina	Trench XII/92, surface, DBR 318	Bone spoon	BRAMS-2452	6910	28	BIRTH project
Donja Branjevina	Trench IX/90, e.l. 4, DBR 117	Bone spoon	BRAMS-2451	6863	27	BIRTH project
Donja Branjevina	DBR 156	Bone spoon	BRAMS-2453	6854	27	BIRTH project
Donja Branjevina	DBR 159	Bone spoon	BRAMS-2454	6837	27	BIRTH project
Starčevo-Grad	INV. No. 22 ili 42	Bone spoon	BRAMS-2456	6866	28	BIRTH project
Starčevo-Grad	INV. No. 24/2919	Bone spoon	BRAMS-2458	6851	27	BIRTH project
Starčevo-Grad	INV. No. 23/2917	Bone spoon	BRAMS-2457	6783	27	BIRTH project
Starčevo-Grad	INV. No. 28/2916	Bone spoon	BRAMS-2459	6664	27	BIRTH project
